# Supplementary material for: Targeting the interaction between long noncoding RNA XR_001779380 and Prdm1 to enhance IFN-γ immunity in murine neonatal intestinal epithelial cells
Source: mBio. 2025 Jun 11;16(7):e00773-25. doi: 10.1128/mbio.00773-25 (PMC12239576; doi:10.1128/mbio.00773-25)
Supplement: Table S2 — Clusters of genes with differential expression in response to IFN-γ stimulation. [file mbio.00773-25-s0004.xlsx]

## Sheet: raw data
Gene Symbol	MK1 FPKM	MK2 FPKM	MK3 FPKM	MKG1 FPKM	MKG2 FPKM	MKG3 FPKM	W1 FPKM	W2 FPKM	W3 FPKM	WG1 FPKM	WG2 FPKM	WG3 FPKM	Group_A Average FPKM	Group_B Average FPKM	Group_C Average FPKM	Group_D Average FPKM	log2 (Group_B / Group_A)	log2 (Group_C / Group_A)	log2 (Group_D / Group_B)	log2 (Group_D / Group_C)	Pvalue(Group_B / Group_A)	Pvalue(Group_C / Group_A)	Pvalue(Group_D / Group_B)	Pvalue(Group_D / Group_C)
'Zglp1'	0.59	0.28	0.54	1.04	0.65	0.72	0.96	0.87	0.98	0.72	0.93	0.92	0.936667	0.856667	0.47	0.803333	-0.0111806	-0.503059	-0.030273	0.172969	0.798977	0.0639593	0.914139	0.14386
'Ldlrap1'	36.61	35.14	35.73	33.87	30.17	30.75	26.36	26.98	28.11	24.6	25.01	24.71	27.15	24.7733	35.8267	31.5967	-0.0942176	0.411194	0.353579	-0.148534	0.0304693	1.2e-18	5.07e-12	0.0025253
'Mdn1'	7.77	7.45	6.6	6.37	6.01	6.6	6.53	6.92	6.3	7.1	6.67	6.55	6.58333	6.77333	7.27333	6.32667	0.0550825	0.175453	-0.0609344	-0.163766	0.163089	0.00111504	0.174738	0.00240792
'Ifi208'	0.07	0.03	0.05	0.02	0.07	0.02	0	0.03	0.04	0.02	0.02	0.02	0.0233333	0.02	0.05	0.0366667	-0.00604694	0.159906	0.164829	-0.0252359	0.665279	0.443616	0.415316	0.716736
'Mfap1b'	50.15	46.19	46.12	47.11	43.87	42.64	37.04	38.7	40.12	38	36.08	37.35	38.62	37.1433	47.4867	44.54	-0.0380029	0.326353	0.303017	-0.0553273	0.404311	4.36e-10	8.13e-09	0.2943
'Tmsb15b2'	0.23	0.1	0.19	0	0.29	0	0.21	0.22	0.14	0	0	0.33	0.19	0.11	0.173333	0.0966667	-0.00586523	0.00393272	-0.00229497	-0.0238414	0.667664	0.983594	0.977749	0.630713
'A930017K11Rik'	0.06	0.09	0.14	0.09	0.14	0.11	0.12	0.16	0.14	0.12	0.15	0.08	0.14	0.116667	0.0966667	0.113333	-0.0113807	-0.167053	0.0203872	0.0332189	0.71062	0.526526	0.942046	0.731428
'Umad1'	6.58	6.67	6.99	5.46	6.01	6.17	7.14	7.08	7.43	7.35	6.94	6.49	7.21667	6.92667	6.74667	5.88	-0.0284289	-0.0599592	-0.187135	-0.143917	0.679615	0.541471	0.0752262	0.131712
'Gm3373'	0	0.08	0.11	0	0.04	0	0.08	0.06	0.11	0	0	0.05	0.0833333	0.0166667	0.0633333	0.0133333	-0.0160348	-0.036486	-0.00246348	-0.0435467	0.220028	0.848366	0.980177	0.30515
'Dnajc3'	16.49	16.02	16.24	15.21	14.83	14.94	12.99	13.64	12.86	12.91	13.87	12.99	13.1633	13.2567	16.25	14.9933	0.0252937	0.334219	0.214053	-0.0817222	0.575043	5.2e-12	1.67e-05	0.0814642
'Fam129c'	0.99	0.83	0.96	0.69	0.96	0.75	0.81	1.21	0.87	0.87	0.61	0.77	0.963333	0.75	0.926667	0.8	-0.0842629	-0.0195117	0.15783	-0.0858422	0.1649	0.92651	0.491236	0.547812
'Rsph3b'	0.03	0.35	0.43	0.5	1.02	0.69	2.15	2.18	1.07	2.29	1.71	1.21	1.8	1.73667	0.27	0.736667	-0.00786583	-0.507548	-0.908976	0.0942283	0.895251	0.0226982	0.000234	0.189079
'Rnaset2a'	74.48	81.33	75.67	76.62	77.87	83.42	75.55	78.94	79.3	81.49	82.84	81.94	77.93	82.09	77.16	79.3033	0.0754174	0.0179913	0.00236738	0.0745688	0.099187	0.744882	0.964657	0.185048
'Gm11837'	0.08	0	0	0	0	0	0	0	0.06	0	0	0	0.02	0	0.0266667	0	-0.0027412	0.00526258		-0.0117945	0.546643	0.953878		0.51791
'Gm10767'	0.11	0.12	0.12	0.2	0.29	0.12	0.1	0.27	0.12	0.26	0.16	0.07	0.163333	0.163333	0.116667	0.203333	0.00082	-0.126379	0.142448	0.0988195	0.97475	0.609975	0.605774	0.284759
'Prcd'	0.37	0.67	0.37	0.25	0.55	0.33	0.2	0.19	0.25	0.26	0.24	0.39	0.213333	0.296667	0.47	0.376667	0.0150342	0.288088	-0.0464218	-0.0660144	0.56526	0.264569	0.865189	0.493225
'Cep85l'	0.52	0.62	0.75	0.47	0.48	0.61	0.73	0.67	0.71	0.67	0.65	0.59	0.703333	0.636667	0.63	0.52	-0.0525793	-0.113651	-0.224139	-0.159052	0.4712	0.47677	0.183422	0.234013
'Gm10406'	0.15	0.07	0.06	0.13	0.23	0.2	0.27	0.08	0.09	0.1	0.1	0.17	0.146667	0.123333	0.0933333	0.186667	-0.00483581	-0.14113	0.211289	0.105843	0.845455	0.557716	0.443978	0.244522
'Isg15'	49.4	50.19	52.39	113.7	106.05	100.93	90.25	83.76	84.67	105.47	114.97	111.41	86.2267	110.617	50.66	106.893	0.317351	-0.719826	0.0120494	1.05549	2.76e-10	2.09e-26	0.841072	5.75e-57
'Gm1979'	0	0.08	0	0.03	0	0	0	0	0	0	0	0	0	0	0.0266667	0.01		0.0396091		-0.0105996		0.528911		0.540046
'Gm2002'	0	0	0.02	0	0	0	0	0	0	0	0	0	0	0	0.00666667	0		0.0384215		-0.0104853		0.535286		0.542253
'Gm2016'	4.28	4.83	4.33	8.25	6.76	6.45	5.17	5.56	6.39	8.53	9.55	8.63	5.70667	8.90333	4.48	7.15333	0.400698	-0.299594	-0.265237	0.578592	2.36e-08	0.0215456	0.0175483	1.88e-07
'Gm10471'	0.02	0	0	0.02	0.01	0	0	0	0	0	0	0	0	0	0.00666667	0.01		0.0440657	0.0951227	0.01149		0.506082	0.349045	0.721146
'Gm2022'	6.85	5.54	5.38	13.9	13.2	12.79	4.21	4.44	3.52	7.38	7.44	7.18	4.05667	7.33333	5.92333	13.2967	0.492083	0.538848	0.877652	1.05887	1.52e-11	6.47e-05	5.04e-21	1.64e-29
'Gm2026'	1.49	1	1.58	1.64	1.33	1.46	2.45	2.34	1.91	1.73	1.21	0.99	2.23333	1.31	1.35667	1.47667	-0.215024	-0.544152	0.213929	0.117319	0.0013232	0.00830936	0.150125	0.344502
'Gm2042'	0.46	0.14	0.16	0	0.38	0.09	0.13	0	0	0.37	0.14	0.27	0.0433333	0.26	0.253333	0.156667	0.0544728	0.560856	-0.0596222	-0.014265	0.0164563	0.014915	0.758715	0.780326
'Gm2046'	0.13	0	0	0.09	0	0	0.13	0	0	0	0.15	0	0.0433333	0.05	0.0433333	0.03	1.27e-05	0.00304717	0.00203442	-0.000186	0.998514	0.973682	0.98384	0.994309
'Gm14295'	10.69	9.97	10.12	8.92	10.35	9.49	13.11	12.65	13.13	13.77	13.32	14.09	12.9633	13.7267	10.26	9.58667	0.00717454	-0.0275745	-0.152121	-0.0997863	0.90898	0.733372	0.0736618	0.212979
'Ccdc152'	0.07	0.11	0.12	0.06	0	0	0.11	0	0	0	0	0.06	0.0366667	0.02	0.1	0.02	-0.00284743	0.122109	0.00077	-0.0482679	0.727938	0.4489	0.993932	0.284617
'Gm2102'	0.02	0	0.01	0	0	0	0	0.02	0.01	0	0	0	0.01	0	0.01	0	-0.00631672	0.00323098		-0.0241259	0.359844	0.980155		0.353497
'Tmem254b'	1.99	1.09	1.34	0	1.59	1.55	0.76	0.56	0.83	0.62	1.05	0.66	0.716667	0.776667	1.47333	1.04667	0.0112828	0.74584	0.0678378	-0.016744	0.811882	0.00249382	0.72818	0.758274
'Gm2137'	0.05	0	0.04	0	0	0	0.09	0	0	0.15	0.04	0	0.03	0.0633333	0.03	0	0.00606453	0.00189584	-0.177995	-0.0241259	0.59871	0.987957	0.188601	0.353497
'Gm10436'	0.24	0.15	0.12	0.18	0.28	0.12	0.04	0.07	0	0.1	0.2	0.14	0.0366667	0.146667	0.17	0.193333	0.0394267	0.413126	0.115001	0.0500338	0.0575509	0.0618537	0.67644	0.591997
'Gm2237'	0.32	0.28	0.1	0.23	0.23	0.19	0.61	0.72	0.32	0.69	0.41	0.45	0.55	0.516667	0.233333	0.216667	0.00232156	-0.489424	-0.534356	0.00727545	0.952183	0.0686361	0.0617745	0.936756
'Gm2240'	0	0.03	0.03	0	0.03	0.09	0.03	0	0	0.03	0	0	0.01	0.01	0.02	0.04	6.16e-05	0.0414305	0.124134	0.02261	0.992803	0.709691	0.403254	0.601887
'Gm2244'	0.06	0	0	0	0	0	0	0	0	0	0	0	0	0	0.02	0
'Gm2260'	0	0.04	0.13	0.04	0	0	0	0.02	0	0	0	0	0.00666667	0	0.0566667	0.0133333		0.190669	0.0462182	-0.0412485		0.149991	0.519346	0.326852
'Gm2274'	0	0.04	0.13	0.04	0	0	0	0.02	0	0	0	0	0.00666667	0	0.0566667	0.0133333		0.190669	0.0462182	-0.0412485		0.149991	0.519346	0.326852
'Tcf24'	0.04	0.02	0.02	0	0.03	0.01	0.02	0.03	0.06	0.04	0.01	0.06	0.0366667	0.0366667	0.0266667	0.0133333	-0.0020323	-0.0976562	-0.132543	-0.014293	0.914554	0.63126	0.52346	0.789118
'Mthfsl'	14.56	13.71	13.55	11.43	13.35	14.97	14.16	16.34	15.31	15.93	13.59	14.26	15.27	14.5933	13.94	13.25	-0.0215498	0.0814516	0.0284671	-0.0687917	0.756892	0.411038	0.787792	0.465298
'Gm2411'	0.21	0	0	0.31	0.11	0	0	0	0	0	0	0	0	0	0.07	0.14		0.0846981	0.181014	0.0211986		0.351197	0.185829	0.622001
'Hrct1'	0.3	0.2	0.31	0	0	0.13	0	0.14	0	0	0.07	0	0.0466667	0.0233333	0.27	0.0433333	-0.00308775	0.380795	0.0398998	-0.115901	0.707199	0.0658394	0.731112	0.0754425
'Gm2427'	0.04	0	0	0	0	0	0	0.09	0	0	0	0.02	0.03	0.00666667	0.0133333	0	-0.00272762	-0.0344764	-0.0450568	-0.0117945	0.640324	0.654551	0.523472	0.51791
'Ildr2'	0.47	0.35	0.39	0.4	0.35	0.49	2.97	3.15	3.04	3.34	2.91	2.91	3.05333	3.05333	0.403333	0.413333	0.014879	-2.74467	-2.69115	0.0587547	0.810305	9.93e-110	8.81e-102	0.670358
'Tgtp2'	0.28	0.18	0.23	90.06	89.16	89.31	0.2	0.15	0.19	49.03	53.19	48	0.18	50.0733	0.23	89.51	4.34079	0.200267	0.874337	6.58099	0	0.461087	1.86e-108	0
'Gm2436'	0.15	0.14	0.15	0.16	0.2	0.23	0.09	0	0.14	0.12	0.17	0.29	0.0766667	0.193333	0.146667	0.196667	0.0314577	0.216625	0.0456785	0.0653184	0.167453	0.344088	0.869581	0.48874
'Gm2446'	0.15	0.14	0.15	0.16	0.2	0.23	0.09	0	0.14	0.12	0.17	0.29	0.0766667	0.193333	0.146667	0.196667	0.0314577	0.216625	0.0456785	0.0653184	0.167453	0.344088	0.869581	0.48874
'Gm13306'	0.09	0	0	0	0	0	0	0	0	0.08	0	0	0	0.0266667	0.03	0
'Rhox2c'	0	0	0.08	0.03	0	0	0	0	0	0	0	0	0	0	0.0266667	0.01		0.0384215		-0.0104853		0.535286		0.542253
'Tmem35b'	0.06	0.05	0.23	0.05	0.23	0.19	1.02	1.06	1.39	1.23	1.39	1.14	1.15667	1.25333	0.113333	0.156667	0.0186138	-1.42338	-1.48094	0.0322725	0.71944	1.67e-07	2.03e-07	0.643496
'Ccl27b'	0.09	0	0	0	0	0	0	0	0.02	0.08	0	0	0.00666667	0.0266667	0.03	0	-0.0027412	-0.0371921			0.546643	0.543836
'Smim38'	0	0.06	0	0	0	0	0	0.07	0	0.07	0.07	0.07	0.0233333	0.07	0.02	0	0.00700922	-0.00123176	-0.151638	-0.0105996	0.49312	0.98919	0.228719	0.540046
'Gm11563'	0.06	0.06	0.11	0	0	0	0	0	0.05	0	0	0	0.0166667	0	0.0766667	0	-0.0027412	0.133468		-0.0495556	0.546643	0.347353		0.180641
'Gm15501'	2.22	1.48	0.53	0.94	0.5	1.65	1.6	1.48	1.29	1.01	1.85	1.22	1.45667	1.36	1.41	1.03	-0.0105691	-0.027021	-0.193801	-0.0853349	0.819203	0.919585	0.492763	0.477659
'Mndal'	0.82	0.83	1.11	6.42	6.4	6.43	0.99	1.13	0.91	3.34	3.24	2.87	1.01	3.15	0.92	6.41667	0.561716	-0.0916847	1.02949	2.07574	1.38e-15	0.684222	2.49e-16	1.4e-61
'Gm2808'	0.7	0.99	1.11	0.98	0.69	0.65	0.57	0.89	0.85	0.66	0.78	0.58	0.77	0.673333	0.933333	0.773333	-0.0628507	0.279672	0.208074	-0.172115	0.369643	0.108827	0.247177	0.199494
'Dynlt1f'	71.91	71.29	59.85	61.99	74.12	72.23	69.72	61.18	66.44	65.24	72.7	74.45	65.78	70.7967	67.6833	69.4467	0.0892628	0.0676003	0.0480057	0.0903483	0.110764	0.345302	0.500929	0.208566
'Dynlt1c'	189.91	190.44	197.09	179.29	191.57	198.55	161.75	157.01	163.42	144.9	142.18	152.07	160.727	146.383	192.48	189.803	-0.117009	0.293152	0.438425	0.0247633	0.0081182	7.04e-10	1.51e-17	0.616147
'Gm2854'	0.05	0.18	0.1	0	0	0.04	0.26	0.39	0	0.07	0.25	0.14	0.216667	0.153333	0.11	0.0133333	-0.00597768	-0.173587	-0.321015	-0.0438246	0.750766	0.371655	0.0668438	0.208603
'Kcnj13'	0.02	0	0	0	0	0.01	0	0	0	0	0	0	0	0	0.00666667	0.00333333		0.0440657	0.0419938	-0.000983		0.506082	0.539515	0.969332
'Fancf'	3.42	2.99	3.33	3.53	2.92	2.69	4.28	5.17	4.15	4.28	5.19	4.85	4.53333	4.77333	3.24667	3.04667	0.0445025	-0.411353	-0.559006	-0.0417229	0.545459	0.00571219	0.000252	0.74643
'Gm2897'	0	0	0.01	0	0	0	0.1	0	0.09	0.01	0	0	0.0633333	0.00333333	0.00333333	0	-0.0175575	-0.228973			0.125596	0.112455
'Mroh2a'	0	0.01	0	0	0	0.01	0	0.01	0	0.04	0.03	0.01	0.00333333	0.0266667	0.00333333	0.00333333	0.0231115	-0.00123176	-0.310154	-9.05e-05	0.118806	0.98919	0.108205	0.997104
'Gm3005'	0.06	0.03	0.03	0.03	0.11	0	0.16	0.3	0.22	0.17	0.06	0.16	0.226667	0.13	0.04	0.0466667	-0.0455452	-0.760425	-0.285215	0.00789535	0.127931	0.00272914	0.222421	0.87754
'Gm3055'	0.94	0.27	0.06	0	0	0.23	0	0	0	0.11	0	0.35	0	0.153333	0.423333	0.0766667	0.028064	0.339555	-0.045414	-0.0428904	0.050821	0.0431134	0.696271	0.29222
'Gm16429'	0	0	0.01	0.02	0.01	0.01	0	0.03	0	0	0	0	0.01	0	0.00333333	0.0133333
'LOC100041057'	0	0	0.02	0	0	0	0.03	0	0.02	0.02	0.02	0.06	0.0166667	0.0333333	0.00666667	0	0.0106361	0.00110482	-0.197552	-0.0104853	0.344949	0.990005	0.164275	0.542253
'Gm3147'	0	0	0.07	0	0	0	0.03	0.01	0	0.18	0	0.13	0.0133333	0.103333	0.0233333	0	0.0210954	0.0365174	-0.331847	-0.0200252	0.134916	0.729942	0.0611879	0.398411
'Gm3636'	0.16	0.39	0.33	0.46	0.45	0.43	1.63	2.1	1.55	1.57	1.14	1.29	1.76	1.33333	0.293333	0.446667	-0.0786456	-1.76069	-1.4172	0.067232	0.222763	9.29e-13	1.95e-08	0.570824
'Ahnak2'	2.36	2.3	2.35	1.71	1.63	1.87	1.53	1.59	1.63	1.56	1.4	1.46	1.58333	1.47333	2.33667	1.73667	-0.06591	0.58397	0.291151	-0.35116	0.318779	2.68e-13	0.00129019	5.07e-06
'Gm10424'	0	0.08	0.06	0.02	0.01	0.01	0	0.12	0	0.27	0.29	0	0.04	0.186667	0.0466667	0.0133333	0.00701504	-0.00438026	-0.541361	-0.0337385	0.432369	0.97592	0.0113392	0.271266
'Ndufb4c'	114.46	130.54	126.25	118.73	115.21	128.51	93.1	93.26	91.35	88.46	90.49	81.96	92.57	86.97	123.75	120.817	-0.0735854	0.447486	0.556835	0.0202511	0.244515	1.9e-08	1.5e-12	0.783539
'Gm3264'	0	0	0.13	0.1	0.07	0.1	0.28	0.17	0.2	0.35	0.11	0.13	0.216667	0.196667	0.0433333	0.09	-0.00680902	-0.56632	-0.359583	0.0530676	0.825494	0.0201641	0.183789	0.406495
'Zfp980'	0.08	0.04	0.09	0.02	0.05	0.04	0.09	0.09	0.08	0.05	0.07	0.04	0.0866667	0.0533333	0.07	0.0366667	-0.0321777	-0.135727	-0.124555	-0.0905952	0.247619	0.605869	0.616101	0.273257
'Gm3325'	3.61	3.69	3.5	3.48	3.19	3.31	3.51	3.37	3.63	3.63	3.38	3.14	3.50333	3.38333	3.6	3.32667	-0.0269232	0.055204	0.0106789	-0.0670561	0.6797	0.513275	0.904899	0.410484
'Zfp981'	0.09	0.06	0.02	0.02	0.09	0.09	0.14	0.11	0.12	0.08	0.08	0.18	0.123333	0.113333	0.0566667	0.0666667	-0.00699769	-0.428229	-0.200796	0.0493136	0.816969	0.091235	0.457658	0.520754
'Gm3383'	0.1	0	0	0	0	0.05	0.08	0.06	0.1	0.18	0.02	0.07	0.08	0.09	0.0333333	0.0166667	0.00693497	-0.147184	-0.279695	-0.012523	0.693738	0.384283	0.129795	0.683861
'Ly6c2'	0.53	0.51	0.34	2	1.99	2.74	0.08	0	0.3	0.78	0.65	0.83	0.126667	0.753333	0.46	2.24333	0.0711461	0.390043	1.06459	0.634723	0.00816493	0.0922394	0.000101	1.17e-06
'9030025P20Rik'	3.57	4.66	5.58	3.47	4.07	4.58	4.92	3.81	3.6	3.58	4.59	5.01	4.11	4.39333	4.60333	4.04	0.063736	0.202178	-0.101635	-0.138648	0.384847	0.168326	0.489117	0.252188
'Zkscan16'	0.01	0	0	0.01	0	0	0.03	0.03	0.02	0.04	0.02	0.02	0.0266667	0.0266667	0.00333333	0.00333333	-0.00238981	-0.461708	-0.468522	-0.000186	0.922765	0.0258353	0.032764	0.994309
'Amd2'	8.2	9.14	9.35	9.43	8.73	9.31	11.85	10.88	10.17	9.83	10.06	9.84	10.9667	9.91	8.89667	9.15667	-0.10295	-0.259477	-0.0741325	0.0655932	0.0768865	0.000723	0.299549	0.372175
'Gm3417'	1.77	1.35	0.51	1.13	1.36	0.52	1.1	0.76	0	0.33	0.59	0.73	0.62	0.55	1.21	1.00333	-0.00479346	0.192183	0.463351	-0.0470861	0.849647	0.35242	0.103661	0.687457
'Gal3st2b'	0	0.05	0	0.05	0	0	0.05	0	0	0	0	0.02	0.0166667	0.00666667	0.0166667	0.0166667	0.000101	-0.000213	0.00077	0.000706	0.988215	0.998113	0.993932	0.977912
'Gm3435'	2.61	2.54	1.6	2.26	2.25	1.66	2.29	1.76	2.85	2.74	2.06	1.58	2.3	2.12667	2.25	2.05667	-0.0258322	0.0560769	0.121357	-0.00546087	0.695079	0.764145	0.545313	0.968281
'Gm3448'	1.77	0.74	1.28	1.41	1.36	1.83	1.1	1.01	1.43	0.99	1.41	0.48	1.18	0.96	1.26333	1.53333	-0.0170167	0.108621	0.465607	0.106168	0.649501	0.688302	0.099616	0.412451
'Zfp984'	0.56	0.76	0.84	0.52	0.59	0.71	0.82	0.74	0.7	0.59	0.75	0.84	0.753333	0.726667	0.72	0.606667	-0.0181428	-0.091279	-0.299747	-0.169233	0.791491	0.631703	0.134427	0.230848
'1700049E17Rik2'	0.16	0.18	0.12	0.25	0.22	0.19	0.37	0.2	0.28	0.27	0.57	0.39	0.283333	0.41	0.153333	0.22	0.0448156	-0.34316	-0.460337	0.0873753	0.239595	0.198762	0.107843	0.386537
'4930522L14Rik'	0.58	0.84	0.7	0.62	0.59	0.85	0.81	0.67	0.69	0.77	0.91	0.78	0.723333	0.82	0.706667	0.686667	0.0487215	0.00249372	-0.179905	-0.00698896	0.441429	0.990862	0.412694	0.961072
'Gm3488'	0	0.02	0	0.06	0	0	0.03	0	0	0	0.02	0	0.01	0.00666667	0.00666667	0.02	-0.00294442	-0.0400328	0.0888905	0.0223647	0.532134	0.528544	0.365763	0.372336
'Gm3558'	0	0.05	0	0	0.06	0.03	0.12	0.04	0.11	0	0.03	0	0.09	0.01	0.0166667	0.03	-0.0250849	-0.256695	0.0858961	0.0104831	0.101489	0.169935	0.529153	0.786862
'LOC100041903'	0	0.13	0	0	0	0	0	0	0	0	0	0	0	0	0.0433333	0		0.076525		-0.0206015		0.376578		0.391631
'Sap18b'	250.94	260.19	268.3	259.78	276.68	276.31	317.01	310.01	315.41	308.79	318.71	313.93	314.143	313.81	259.81	270.923	0.0060554	-0.23745	-0.150313	0.100536	0.845665	8e-10	8.92e-05	0.020081
'Gm3604'	0.09	0.09	0.18	0.12	0.14	0.13	0.34	0.24	0.4	0.35	0.34	0.24	0.326667	0.31	0.12	0.13	-0.0248192	-0.65069	-0.498643	0.040226	0.661691	0.0103404	0.0537791	0.758665
'Gm3650'	2.38	1.39	1.63	1.85	2.15	1.02	1.95	2.26	1.43	2.78	2.15	1.62	1.88	2.18333	1.8	1.67333	0.0553311	-0.0262814	-0.261749	-0.0182616	0.364258	0.907307	0.26601	0.898093
'Gm10488'	0	0.14	0	0.07	0	0	0	0	0	0	0	0	0	0	0.0466667	0.0233333		0.076525	0.0462182	-0.00992073		0.376578	0.519346	0.742756
'Gm3696'	0	0	0.04	0	0	0	0	0	0	0	0.04	0	0	0.0133333	0.0133333	0	0.00294848	0.0384215	-0.0433561	-0.0104853	0.529549	0.535286	0.531604	0.542253
'Nrg2'	0.42	0.31	0.4	0.51	0.25	0.25	0.33	0.31	0.3	0.34	0.2	0.63	0.313333	0.39	0.376667	0.336667	-0.0334569	-0.075459	-0.127874	-0.106682	0.518263	0.761323	0.631872	0.435857
'BC005561'	0.8	0.86	0.82	1.08	1.01	1.05	1.17	1.17	1.21	1.21	1.06	1.2	1.18333	1.15667	0.826667	1.04667	-0.0103454	-0.447558	-0.10004	0.270799	0.888152	0.00311394	0.498011	0.0321844
'Gm3739'	0.02	0.01	0.02	0	0.03	0.02	0.06	0.04	0.05	0.02	0.02	0.04	0.05	0.0266667	0.0166667	0.0166667	-0.00949902	-0.158018	-0.051864	-0.00105206	0.568883	0.403253	0.772176	0.981455
'Gm3776'	0.03	0.78	0.34	0.25	0.54	0.3	0.1	0	0.23	0	0.34	0	0.11	0.113333	0.383333	0.363333	0.000493	0.351144	0.378458	-0.00729266	0.968771	0.100562	0.110366	0.930996
'Gm38418'	0.06	0	0.2	0	0	0	0	0.1	0.05	0.17	0.11	0	0.05	0.0933333	0.0866667	0	0.0124511	0.0439254	-0.219811	-0.0241259	0.291377	0.698353	0.139515	0.353497
'Gm10639'	0.14	0.08	0	0.08	0.23	0.13	0.19	0	0.15	0	0	0.45	0.113333	0.15	0.0733333	0.146667	0.00341565	-0.0748405	-0.00764635	0.035568	0.798742	0.6206	0.968195	0.464039
'Smim17'	0	0.02	0	0	0	0	0	0	0.02	0.02	0	0	0.00666667	0.00666667	0.00666667	0	0.000226	0.00199715	-0.0442676	-0.0105996	0.973171	0.982055	0.52722	0.540046
'Nhsl2'	0.03	0.03	0.05	0.04	0.06	0.06	0.06	0.06	0.05	0.06	0.02	0.05	0.0566667	0.0433333	0.0366667	0.0533333	-0.0376374	-0.319939	0.220386	0.141489	0.368973	0.226948	0.435731	0.2777
'Vmn2r55'	0	0.02	0	0	0	0	0	0	0	0	0	0	0	0	0.00666667	0		0.0396091		-0.0105996		0.528911		0.540046
'Gm13305'	0.01	0	0.02	0.03	0.02	0	0	0	0.04	0	0	0	0.0133333	0	0.01	0.0166667	-0.0027412	-0.0371921			0.546643	0.543836
'Gm3973'	0	0.15	0	0.26	0.48	0.38	0	0	0.09	0.27	0.31	0.03	0.03	0.203333	0.05	0.373333	0.0228134	0.0132571	0.242485	0.157197	0.145379	0.861674	0.356572	0.0366777
'Gm10697'	0	0	0.05	0.03	0	0.05	0.03	0	0.03	0	0	0	0.02	0	0.0166667	0.0266667		0.0384215	0.0419938	0.000146		0.535286	0.539515	0.995307
'Gm4027'	1.13	1.21	1.69	2.01	2.23	2.01	0.17	1.03	0.61	1.34	0.91	0.86	0.603333	1.03667	1.34333	2.08333	0.058676	0.664837	0.776512	0.293612	0.123642	0.0139955	0.00226347	0.0384145
'Prdm11'	0.1	0.1	0.13	0.08	0.09	0.13	0.38	0.48	0.38	0.24	0.33	0.27	0.413333	0.28	0.11	0.1	-0.0822891	-1.36803	-1.24835	-0.0440919	0.230221	3.92e-10	1.34e-07	0.744158
'Gm16381'	0	0.1	0.09	0	0.09	0.1	0	0	0	0	0	0	0	0	0.0633333	0.0633333		0.0847036	0.0910544	-3.65e-06		0.35133	0.360055	0.999921
'Eif3j2'	43.36	47.13	53.19	50.14	44.95	50	49.32	49.57	49.63	47.27	46.55	45.66	49.5067	46.4933	47.8933	48.3633	-0.0702861	-0.0137366	0.0975726	0.042109	0.0533714	0.80363	0.0355628	0.636006
'Gm4070'	1.99	1.82	1.76	17.19	13.91	15.07	1.67	1.67	1.75	10.28	10.75	10.24	1.69667	10.4233	1.85667	15.39	2.21645	0.151713	0.583647	2.67394	0	0.111382	2.2e-11	1.17e-168
'Gm4120'	0.09	0.04	0.19	0.09	0.19	0.18	0.35	0.26	0.35	0.24	0.28	0.27	0.32	0.263333	0.106667	0.153333	-0.0143054	-0.462989	-0.220318	0.0447776	0.638146	0.0632153	0.414944	0.536898
'Gm4131'	0.03	0	0	0.02	0	0.02	0	0	0	0	0	0	0	0	0.01	0.0133333		0.0440657	0.095248	0.0115441		0.506082	0.348713	0.720097
'Rex2'	0.21	0.21	0.1	0.11	0.06	0.05	0.27	0.06	0.08	0.06	0.14	0.34	0.136667	0.18	0.173333	0.0733333	0.00750322	-0.0595336	-0.295489	-0.0615386	0.817865	0.824901	0.297352	0.551346
'9130023H24Rik'	0.79	0.61	0.62	0.55	0.5	0.37	0.65	0.61	0.47	0.4	0.47	0.39	0.576667	0.42	0.673333	0.473333	-0.0911761	0.212174	0.163821	-0.252837	0.124067	0.318494	0.494288	0.0773231
'Gm10696'	0.17	0.06	0.29	0.21	0.18	0.12	0.05	0.14	0.18	0.11	0.15	0.07	0.123333	0.11	0.173333	0.17	-0.00444481	0.190838	0.266588	0.00136145	0.868021	0.464736	0.343392	0.989628
'Gm4301'	0	0.03	0.12	0	0.04	0	0	0	0	0.25	0.1	0.09	0	0.146667	0.05	0.0133333	0.0169265	0.0743314	-0.238371	-0.0200252	0.130398	0.383787	0.122392	0.398411
'Gm4303'	0.03	0	0	0.02	0.04	0	0	0.12	0.06	0.09	0	0	0.06	0.03	0.01	0.02	-0.00309004	-0.0849709	-0.0442676		0.717422	0.352837	0.52722
'Gm4305'	0.03	0	0	0.02	0.04	0	0	0.12	0.06	0.09	0	0	0.06	0.03	0.01	0.02	-0.00309004	-0.0849709	-0.0442676		0.717422	0.352837	0.52722
'Gm4307'	0.03	0	0	0.02	0.04	0	0	0.12	0.06	0.09	0	0	0.06	0.03	0.01	0.02	-0.00309004	-0.0849709	-0.0442676		0.717422	0.352837	0.52722
'Gm4312'	0	0.03	0.12	0	0.04	0	0	0	0	0.25	0.1	0.09	0	0.146667	0.05	0.0133333	0.0169265	0.0743314	-0.238371	-0.0200252	0.130398	0.383787	0.122392	0.398411
'Inafm2'	16.62	16.12	16.93	11.71	11.92	11.25	12.76	14.51	13.72	10.57	10.62	10.2	13.6633	10.4633	16.5567	11.6267	-0.302986	0.306139	0.189672	-0.45423	7.02e-08	1.04e-06	0.00565671	1.32e-13
'Gm4340'	0	0	0.31	0	0.03	0.19	0	0	0	0	0	0	0	0	0.103333	0.0733333		0.0563259	0.151147	-0.0041998		0.450119	0.229829	0.843644
'Tigit'	25.86	25.98	24.64	25.12	24.43	21.21	5.62	6.94	6.91	6.22	5.86	6.43	6.49	6.17	25.4933	23.5867	0.00224518	0.612114	0.52227	-0.0767048	0.965107	3.07e-29	3.53e-20	0.134626
'Ankrd66'	0.83	0.88	0.97	0.7	0.84	0.93	1.05	0.92	1.12	1.06	0.78	1.34	1.03	1.06	0.893333	0.823333	0.0073606	-0.120917	-0.215942	-0.0270462	0.887564	0.629238	0.41124	0.843826
'Gm14308'	1.25	0.89	1.53	0.32	0.8	1.41	0.52	1.66	0.95	1.53	1.48	1.55	1.04333	1.52	1.22333	0.843333	0.0464578	0.125893	-0.4033	-0.0935457	0.268129	0.642696	0.159246	0.393308
'Gm14305'	2.67	3.18	2.35	2.64	3.17	3.3	2.66	2.41	2.65	2.34	2.45	2.53	2.57333	2.44	2.73333	3.03667	-0.0218301	0.103395	0.328664	0.13396	0.756537	0.555634	0.0589437	0.31497
'Gm14410'	2.17	2.43	2.33	2.09	2.3	2.17	2.23	2.3	1.87	1.83	1.92	2.38	2.13333	2.04333	2.31	2.18667	-0.0234284	0.142208	0.132248	-0.0389144	0.75014	0.252894	0.309773	0.715798
'Gm4450'	0.05	0	0	0	0	0	0	0.05	0	0	0	0	0.0166667	0	0.0166667	0	-0.00304563	0.00202822		-0.0117945	0.525169	0.982602		0.51791
'Zfp955b'	8.25	9.62	9.17	6.18	6.08	6.41	5.95	6.75	5.46	5.59	5.17	5.4	6.05333	5.38667	9.01333	6.22333	-0.1018	0.613411	0.251603	-0.461783	0.106701	3.27e-16	0.0017121	7.88e-11
'Olfr1564'	0	0	0.05	0	0	0	0	0.06	0	0	0	0.06	0.02	0.02	0.0166667	0	2.61e-05	-0.00212466	-0.0450568	-0.0104853	0.996988	0.981239	0.523472	0.542253
'Srcap'	17.11	16.34	15.4	16.48	14.7	15.49	16.55	17.11	17.72	17.08	16.27	16.2	17.1267	16.5167	16.2833	15.5567	-0.0331573	-0.0407964	-0.0499469	-0.033983	0.314163	0.334908	0.226005	0.467994
'Amy2a4'	0	0	0	0	0	0	0	0	0	0	0	0	0	0	0	0
'Amy2a3'	0	0	0	0	0	0	0	0	0	0	0	0	0	0	0	0
'Amy2a2'	0	0	0	0	0	0	0	0	0	0	0	0	0	0	0	0
'Zfp850'	2.44	2.44	2.22	2.07	2.01	1.93	1.6	1.34	1.44	1.48	1.4	1.17	1.46	1.35	2.36667	2.00333	-0.0440135	0.629279	0.499018	-0.185394	0.549665	6.35e-07	0.00018	0.0773261
'Rps27rt'	0	1.37	0	0	1.31	0	1.45	0	0	0	0	0	0.483333	0	0.456667	0.436667	-0.00832838	-0.000571	0.150731	0.00209793	0.292564	0.993868	0.230525	0.920375
'Zfp968'	0.21	0.46	0.24	0.3	0.11	0.41	0.32	0.33	0.31	0.17	0.34	0.2	0.32	0.236667	0.303333	0.273333	-0.0360385	-0.022851	0.151384	-0.0212862	0.379689	0.932128	0.596762	0.860579
'Gm4724'	1.05	1.14	1.16	1.43	1.28	0.53	1.22	0.57	1.26	0.56	1.52	1.49	1.01667	1.19	1.11667	1.08	0.0124053	0.120139	-0.0300019	-0.010771	0.729959	0.632289	0.916548	0.935797
'Fam205a4'	0.01	0	0.01	0.01	0.01	0	0.01	0	0	0.01	0	0	0.00333333	0.00333333	0.00666667	0.00666667	-0.00294442	0.0448907	0.136106	0.0115625	0.532134	0.690819	0.257218	0.777369
'LOC100044068'	35.31	34.92	35.42	73.85	67.51	70.1	22.16	21.75	21.58	43.33	44.09	41.69	21.83	43.0367	35.2167	70.4867	0.879058	0.715776	0.749839	1.00513	1.45e-77	3.64e-37	4.83e-59	6.64e-97
'Gm20939'	0.56	0.58	0.73	0.91	0.85	0.59	1.23	1.01	1.47	1.62	1.59	1.13	1.23667	1.44667	0.623333	0.783333	0.102273	-0.78487	-0.847946	0.121922	0.154027	2.8e-05	6.12e-06	0.391288
'Tgfbr3l'	0.24	0.26	0.2	0	0.05	0.25	0.38	0.17	0.15	0.22	0.27	0.28	0.233333	0.256667	0.233333	0.1	0.00445421	0.00827752	-0.297852	-0.0772595	0.861257	0.973401	0.225136	0.2906
'LOC100044627'	1228.94	1175.62	1194.07	1155.66	1170.37	1261.22	1033.39	1011.58	1081.36	1047.49	1045.55	1075.81	1042.11	1056.28	1199.54	1195.75	0.0100195	0.23814	0.274435	0.054953	0.746584	6.1e-12	1.42e-15	0.124969
'Rnf223'	1.37	1.43	1.15	1.3	1.4	1.39	1.22	1.45	1.37	1.48	1.19	1.11	1.34667	1.26	1.31667	1.36333	-0.0177764	-0.00203176	0.128764	0.0444516	0.766748	0.992686	0.572356	0.756192
'Cfap43'	0.16	0.09	0.09	0.09	0.1	0.09	0.12	0.07	0.08	0.1	0.12	0.09	0.09	0.103333	0.113333	0.0933333	0.0252053	0.252256	-0.0798218	-0.0702997	0.525931	0.351894	0.777778	0.574761
'Pet117'	11.52	11.6	12.79	14.45	14.13	16.35	15.01	16.42	14.91	11.53	12.73	11.84	15.4467	12.0333	11.97	14.9767	-0.0598188	-0.222166	0.364823	0.162187	0.245287	0.373169	0.157321	0.246361
'Lrrc19'	0.06	0.04	0.03	0.04	0.01	0.06	0.04	0.03	0.04	0.04	0.08	0.02	0.0366667	0.0466667	0.0433333	0.0366667	0.00725214	0.049412	-0.0391761	-0.00152376	0.726643	0.826655	0.872399	0.983573
'Camta1'	3.78	4.86	4.73	4.33	4.64	4.95	6.96	7.36	6.41	6.23	6.94	6.43	6.91	6.53333	4.45667	4.64	-0.0489707	-0.587616	-0.456113	0.0638849	0.47807	1.72e-07	2.71e-05	0.55419
'Yy2'	5.99	5.7	6.23	4.65	4.59	5.61	3.35	3.32	3.71	4	3.82	3.78	3.46	3.86667	5.97333	4.95	0.105143	0.787534	0.381912	-0.208575	0.144933	6.28e-14	0.000603	0.0262426
'Kti12'	39.35	38.06	37.3	34.78	33.33	33.74	35.49	34.55	34.89	31.47	32.69	33.15	34.9767	32.4367	38.2367	33.95	-0.0822633	0.159025	0.110282	-0.129819	0.100978	0.00495426	0.0636609	0.0224353
'Rcc1'	43.42	42.76	43.63	40.87	41.73	41.62	51.5	50.93	52.01	47.73	49.71	50.22	51.48	49.22	43.27	41.4067	-0.0452541	-0.216119	-0.205607	-0.0284196	0.227553	3.05e-07	3.44e-06	0.527848
'Zbtb48'	4.72	4.48	5.67	5.32	4.78	4.49	6.53	6.29	5.4	5.52	5.47	5.76	6.07333	5.58333	4.95667	4.86333	-0.0722392	-0.229691	-0.150958	-0.0170082	0.307442	0.0475025	0.178448	0.87375
'Srp54c'	23.12	24.22	23.42	23.44	22.08	22.68	23.09	21.69	21.79	23.49	24.35	21.44	22.19	23.0933	23.5867	22.7333	0.0609397	0.114862	0.0323498	-0.00410571	0.221671	0.0364065	0.577797	0.939864
'1700047I17Rik2'	4.81	4.5	4.72	4.56	4.04	4.18	3.44	3.63	3.29	3.48	3.27	3.46	3.45333	3.40333	4.67667	4.26	-0.00181767	0.456563	0.345424	-0.0980894	0.979232	1.88e-06	0.000482	0.255867
'Dnah7c'	0.01	0.01	0.01	0.01	0	0.01	0	0.01	0.01	0	0.01	0.01	0.00666667	0.00666667	0.01	0.00666667	0.000222	0.0899332	-0.000445	-0.0249085	0.982391	0.563522	0.997511	0.586351
'Pcsk9'	0.15	0.04	0.09	0.1	0.11	0.08	1.38	1.5	1.83	1.36	1.31	1.28	1.57	1.31667	0.0933333	0.0966667	-0.100055	-2.91938	-2.7523	0.0164455	0.167691	4.81e-36	2.69e-30	0.871933
'Adat3'	4.7	4.63	4.85	4.54	4.95	3.98	4.86	3.84	4.25	5.29	5.12	4.92	4.31667	5.11	4.72667	4.49	0.117177	0.148957	-0.129829	-0.0277703	0.110127	0.320957	0.38143	0.821841
'Tdrd7'	11.89	11.63	11.91	12.47	12.77	13.23	10.81	11.32	11.22	11.04	12.67	11.4	11.1167	11.7033	11.81	12.8233	0.0784323	0.121631	0.167788	0.143116	0.152784	0.0478646	0.00987012	0.0159319
'Sco2'	11.55	12.62	10.22	9.99	10.73	9.25	8.73	9.05	8.2	7.87	7.8	8.78	8.66	8.15	11.4633	9.99	-0.0396434	0.416914	0.325507	-0.134212	0.587794	0.000428	0.00802295	0.196887
'Gpr153'	1.98	1.74	1.63	2.26	2.01	1.78	1.47	1.42	1.49	1.72	1.56	1.39	1.46	1.55667	1.78333	2.01667	0.0506412	0.29178	0.380708	0.166044	0.490275	0.0411175	0.00734745	0.156167
'4933428G20Rik'	0.14	0.2	0.24	0.22	0.13	0.19	0.15	0.3	0.31	0.24	0.15	0.21	0.253333	0.2	0.193333	0.18	-0.0495829	-0.219991	-0.0616266	-0.0250738	0.373278	0.361046	0.803633	0.859041
'Shoc1'	0.02	0.06	0.01	0.02	0.06	0.01	0.02	0.02	0.02	0.01	0.01	0.03	0.02	0.0166667	0.03	0.03	-0.00916487	0.171288	0.272466	-0.00136683	0.633651	0.473126	0.265511	0.98703
'Pafah2'	5.59	4.91	5.38	5.6	5.54	5.2	3.81	3.89	3.99	3.8	4.08	3.77	3.89667	3.88333	5.29333	5.44667	0.00992178	0.466424	0.514546	0.0644177	0.888435	3.88e-06	2.7e-07	0.46483
'Phactr4'	13.18	12.95	12.87	14.23	14.2	14.51	11.47	11.88	11.88	12.84	12.04	11.9	11.7433	12.26	13	14.3133	0.0630543	0.193706	0.283811	0.16542	0.18323	0.000251	6.02e-08	0.00113629
'Gm44504'	18.87	20.23	21.3	19.77	27.38	24.65	17.61	21.93	23.56	20.84	19.21	18.59	21.0333	19.5467	20.1333	23.9333	-0.0592469	-0.0231784	0.326919	0.249039	0.389507	0.815376	0.00120847	0.00747145
'Gm3173'	0.07	0.14	0.2	0	0	0.1	0.23	0.24	0	0.14	0	0.09	0.156667	0.0766667	0.136667	0.0333333	-0.00839966	-0.00336814	-0.126857	-0.070387	0.611258	0.987412	0.454786	0.20917
'Gm10910'	0.31	0.43	0.1	0.41	0.15	0.16	0.17	0.41	0.1	0.17	0.22	0.23	0.226667	0.206667	0.28	0.24	-0.00273213	0.0974131	0.0706103	-0.0204564	0.907268	0.692096	0.787702	0.814109
'Zmym6'	1.76	1.45	1.73	1.45	1.17	1.57	1.88	1.74	1.68	1.82	1.78	1.53	1.76667	1.71	1.64667	1.39667	-0.019549	-0.0770967	-0.235316	-0.15199	0.789812	0.552221	0.0957565	0.205617
'Akna'	0.26	0.29	0.3	0.36	0.21	0.3	0.7	0.61	0.57	0.5	0.71	0.37	0.626667	0.526667	0.283333	0.29	-0.069949	-0.916187	-0.666727	0.0150088	0.290494	7.88e-06	0.00368356	0.916269
'H6pd'	8.1	7.01	7.18	7.15	7.33	6.45	9.84	9.76	10.49	10.69	9.76	9.91	10.03	10.12	7.43	6.97667	0.0248381	-0.397727	-0.493416	-0.0548062	0.626997	2.96e-09	2.26e-13	0.446268
'Tmem64'	11.65	11.91	12.54	10.61	10.56	10.89	9.92	9.52	9.49	8.81	9.73	9.11	9.64333	9.21667	12.0333	10.6867	-0.0402333	0.349213	0.249058	-0.133979	0.440094	1.29e-09	3.7e-05	0.0169586
'Adprhl2'	17.2	14	14.91	15.31	15.27	14.31	10.62	9.45	10.2	9.78	10.45	10.77	10.09	10.3333	15.37	14.9633	0.0295903	0.612828	0.564026	0.00101539	0.676332	2.61e-09	1.14e-08	0.990823
'Gpn2'	12.96	11.75	12.2	11.7	11.78	11.4	11.13	12.74	10.55	10.09	11.16	10.11	11.4733	10.4533	12.3033	11.6267	-0.0722856	0.131908	0.194439	-0.0365441	0.30915	0.207595	0.0628788	0.692326
'Rusc2'	9.4	7.91	8.06	6.38	5.92	5.98	5.99	7.49	6.93	5.62	5.57	5.32	6.80333	5.50333	8.45667	6.09333	-0.223439	0.341362	0.209722	-0.385337	0.000236	5.11e-06	0.00481367	3.03e-08
'Gm14124'	0.12	0.09	0.09	0.07	0.07	0.13	0.11	0.07	0.19	0.13	0.13	0.13	0.123333	0.13	0.1	0.09	0.00627546	-0.113625	-0.254157	-0.024854	0.846916	0.66845	0.368108	0.795985
'Stx12'	40.35	40.75	40.9	41.37	42.46	44.04	39.36	42.91	42.1	42.51	42.75	41.75	41.4567	42.3367	40.6667	42.6233	0.0420635	0.00537488	0.0523099	0.0992754	0.303648	0.908815	0.243747	0.0314836
'Gon7'	7.24	8.82	8.47	7.01	8.55	8.76	7.34	6.95	8.53	5.94	6.71	7.32	7.60667	6.65667	8.17667	8.10667	-0.0875694	0.129536	0.316918	0.0222601	0.234014	0.338916	0.0248535	0.847138
'Gm10778'	0.43	0.28	0.39	0.25	0.22	0.34	0.26	0.34	0.27	0.25	0.19	0.24	0.29	0.226667	0.366667	0.27	-0.0513474	0.29224	0.202598	-0.190185	0.330736	0.214275	0.433223	0.180525
'Btbd18'	0	0.03	0.05	0	0.05	0.07	0.04	0.04	0.1	0.09	0.07	0.06	0.06	0.0733333	0.0266667	0.04	0.00524681	-0.259549	-0.219525	0.0295344	0.840792	0.25156	0.394061	0.638039
'Gm14139'	0.13	0.12	0.17	0.19	0.18	0.12	0.03	0.03	0.03	0	0.06	0	0.03	0.02	0.14	0.163333	-0.00314646	0.394457	0.511458	0.0226429	0.775728	0.0733437	0.0301434	0.802018
'Osbpl9'	48.3	46.61	47.88	49.33	45.58	46.98	35.89	35.87	35.82	38.72	35.8	37.53	35.86	37.35	47.5967	47.2967	0.0665467	0.440692	0.391224	0.0307342	0.0956667	4.8e-25	3.1e-18	0.483493
'Zfp967'	3.53	4.95	3.25	8.3	6.07	5.87	6.48	3.84	2.5	2.21	6.98	3.46	4.27333	4.21667	3.91	6.74667	0.00318718	-0.0770212	0.352739	0.430235	0.909837	0.77703	0.217851	0.00245375
'Sprr2a2'	0.01	0	0	0	0	0	0.03	0.04	0	0	0.01	0.08	0.0233333	0.03	0.00333333	0	0.00306105	-0.203343	-0.251889		0.841562	0.137521	0.110369
'Gm10509'	0.29	0.33	0.2	0.31	0.18	0.28	0.27	0.19	0.35	0.22	0.29	0.22	0.27	0.243333	0.273333	0.256667	-0.0158035	0.0293228	0.0682001	-0.0264952	0.715039	0.912236	0.807533	0.838053
'Dynlt1a'	2.36	2.79	2.81	2	2.4	2.43	2.93	2.86	2.93	2.77	2.16	2.78	2.90667	2.57	2.65333	2.27667	-0.102176	-0.0897145	-0.124944	-0.161215	0.149682	0.381755	0.293368	0.113131
'AU040320'	14.55	14.28	13.17	14.03	13.66	13.17	13.25	13.23	13.44	12.77	12.66	12.78	13.3067	12.7367	14	13.62	-0.0448253	0.0990145	0.132966	-0.00703577	0.331174	0.0747106	0.0135417	0.900242
'Il4i1b'	0.14	0.17	0.12	0	0	0.18	0	0	0.16	0.18	0	0.16	0.0533333	0.113333	0.143333	0.06	0.00278902	0.348606	-0.030732	-0.0322876	0.716478	0.142141	0.779033	0.496008
'Ppp1r8'	51	52.78	49.64	47.23	45.46	46.16	53.02	57.41	56.58	51.74	56.5	54.25	55.67	54.1633	51.14	46.2833	-0.0217474	-0.0889556	-0.184051	-0.107561	0.598479	0.0542023	8.1e-05	0.0202526
'Smpdl3b'	0.53	0.41	0.57	0.5	0.44	0.42	13.3	13.45	12.06	11.29	12.37	12.92	12.9367	12.1933	0.503333	0.453333	-0.0512365	-4.09427	-4.15137	-0.0352894	0.424783	6.28e-131	9.23e-124	0.79268
'Tent5b'	2.52	2.88	2.68	1.51	1.21	1.93	1.12	1.08	1.43	0.84	0.77	0.65	1.21	0.753333	2.69333	1.55	-0.154862	1.04697	0.891001	-0.524077	0.0131744	1.16e-09	3.52e-05	7.77e-05
'Bsdc1'	10.4	10.55	9.43	9.1	8.94	9.78	8.84	9.07	8.97	8.47	9.26	9.27	8.96	9	10.1267	9.27333	0.0173812	0.204023	0.0825833	-0.085412	0.78051	0.0101044	0.311086	0.265173
'Zfp729b'	1.61	1.74	1.71	1.49	1.32	1.43	1.45	1.41	1.61	1.53	1.32	1.67	1.49	1.50667	1.68667	1.41333	0.0163046	0.201065	-0.0481443	-0.180764	0.824726	0.121495	0.728259	0.11051
'Slc44a1'	32.95	31.09	31.24	33.51	31.28	32.01	31.94	31.33	30.97	31.76	31.97	31.05	31.4133	31.5933	31.76	32.2667	0.0331975	0.0247166	0.0364798	0.0546398	0.323927	0.53037	0.351109	0.192857
'Gm20594'	82.97	83.51	75.83	86.67	84.38	74.57	49.67	53.36	56.6	67.1	55.51	69.4	53.21	64.0033	80.77	81.8733	0.0940709	0.59454	0.48928	0.087462	0.197208	2.89e-05	0.000687	0.442759
'Mob3c'	4.72	4.79	3.96	10.78	10.77	11.42	4.19	4.01	4.56	9.41	10.01	9.59	4.25333	9.67	4.49	10.99	0.863822	0.104502	0.224627	1.20501	4.02e-39	0.347507	0.00225933	1.63e-46
'Zfand2a'	21.59	23.16	22.82	18.32	18.09	18.41	23.6	23.62	23.98	22.35	22.41	21.52	23.7333	22.0933	22.5233	18.2733	-0.078648	-0.042023	-0.232189	-0.26005	0.0695192	0.402749	8.36e-06	1.05e-06
'Rubcn'	12.6	12.1	12.69	11.79	11.73	11.6	11.98	12.4	11.97	11.97	11.81	12.08	12.1167	11.9533	12.4633	11.7067	-0.00578062	0.0728362	0.0136169	-0.0554471	0.896744	0.154237	0.789371	0.280713
'Kifc1'	39.42	41.15	41.31	38.16	37.66	39.5	35.13	34.15	34.46	32.91	33.21	33.1	34.58	33.0733	40.6267	38.44	-0.0443861	0.264309	0.257772	-0.0452587	0.291803	1.52e-08	4.79e-08	0.337858
'Rpl37rt'	3.96	6.98	4.87	6.26	5.56	5.91	5.23	6.9	4.86	3.64	3.61	6.23	5.66333	4.49333	5.27	5.91	-0.0700102	-0.0392745	0.38152	0.11152	0.250377	0.854672	0.0824836	0.433378
'Epg5'	1.33	1.78	1.39	1.48	1.21	1.6	1.48	1.49	1.24	1.43	1.23	1.74	1.40333	1.46667	1.5	1.43	-0.0245058	0.0558339	0.07224	-0.00874055	0.718868	0.556733	0.453382	0.92137
'Kcnmb3'	0.06	0.06	0.04	0.02	0.05	0.02	0.03	0.02	0.02	0.04	0.01	0.03	0.0233333	0.0266667	0.0533333	0.03	0.00763357	0.473127	-0.0129032	-0.136927	0.734648	0.0697823	0.959567	0.156193
'Gm19428'	0.03	0.05	0.02	0.04	0	0.03	0	0.03	0	0.02	0.05	0	0.01	0.0233333	0.0333333	0.0233333	0.00636048	0.131218	0.0437509	0.00056	0.515809	0.35972	0.802819	0.991349
'Colca2'	0.73	0.55	0.57	0.23	0.28	0.7	0.47	0.23	0.49	0.32	0.35	0.64	0.396667	0.436667	0.616667	0.403333	0.00953123	0.355913	-0.0209437	-0.121924	0.783384	0.190381	0.941661	0.303553
'Gm17353'	0	0	0.05	0.04	0.03	0.03	0	0	0	0	0.03	0	0	0.01	0.0166667	0.0333333	0.00294848	0.0743314	0.0963774	0.0127392	0.529549	0.383787	0.499739	0.753211
'Zfp993'	0.11	0.08	0.15	0.11	0.14	0.15	0.13	0.09	0.09	0.11	0.13	0.13	0.103333	0.123333	0.113333	0.133333	0.0190074	0.106188	0.094595	0.0549653	0.613519	0.696271	0.739043	0.651645
'Pdzd7'	0.39	0.28	0.38	0.27	0.26	0.4	0.44	0.19	0.31	0.38	0.29	0.36	0.313333	0.343333	0.35	0.31	0.0202521	0.144799	-0.0733226	-0.0669561	0.70191	0.556323	0.769676	0.635669
'Armcx4'	17.48	17.85	17.37	15.72	15.24	15.75	10.85	10.82	11.13	10.57	10.45	10.58	10.9333	10.5333	17.5667	15.57	-0.0362017	0.71105	0.597611	-0.141715	0.358802	5.77e-68	1.84e-46	0.00039
'Klhl3'	0.01	0.01	0	0.01	0.01	0.01	0.06	0.05	0.04	0.08	0.07	0.04	0.05	0.0633333	0.00666667	0.01	0.0211034	-0.696137	-0.829739	0.0251181	0.531235	0.00366163	0.00227339	0.585161
'Btbd8'	0.56	0.59	0.33	0.74	0.37	0.28	0.67	0.43	0.33	0.62	0.55	0.47	0.476667	0.546667	0.493333	0.463333	0.0149673	0.0396956	-0.100512	-0.00865162	0.681425	0.883802	0.725779	0.938627
'Trpc5os'	0.03	0.01	0.01	0	0	0.07	0.01	0.08	0.07	0	0.03	0.08	0.0533333	0.0366667	0.0166667	0.0233333	0.00372122	0.0499907	-0.00601004	-0.00184695	0.77959	0.766789	0.972465	0.969757
'Gm14440'	3.48	3.63	4.05	3.4	3.12	3.34	3.4	3.26	3.33	3.44	3.18	3.58	3.33	3.4	3.72	3.28667	0.0277113	0.18815	-0.00730567	-0.12916	0.697934	0.0847175	0.947903	0.195902
'Tmem95'	0.4	0.64	0.31	0.49	0.64	0.9	0.76	1.13	1.37	1.2	0.39	1.19	1.08667	0.926667	0.45	0.676667	-0.0268686	-0.705563	-0.221203	0.136741	0.55013	0.00876489	0.433207	0.250199
'4930453H23Rik'	0.04	0.04	0.03	0	0	0.03	0	0.04	0.06	0.04	0.09	0.04	0.0333333	0.0566667	0.0366667	0.01	0.0070898	0.00518367	-0.185884	-0.0256269	0.612524	0.973275	0.263978	0.49352
'Nuggc'	0.04	0.04	0.04	0	0	0.05	0.04	0.04	0.02	0	0.04	0.02	0.0333333	0.02	0.04	0.0166667	-0.0065472	0.0447948	-0.00416474	-0.034969	0.64429	0.821037	0.978918	0.506463
'Bbip1'	13	13.19	13.31	13.74	14.18	12.81	9.87	10.01	9.34	9.77	10.15	9.5	9.74	9.80667	13.1667	13.5767	0.0317868	0.469704	0.511633	0.087298	0.617469	1.26e-09	1.47e-10	0.221532
'Fsbp'	0.72	0.74	0.41	0.48	0.39	0.52	0.68	0.43	0.94	0.64	0.69	0.66	0.683333	0.663333	0.623333	0.463333	-0.00739537	-0.0828316	-0.411343	-0.212319	0.908792	0.704241	0.0436323	0.137088
'Zfp534'	0.16	0.27	0.26	0.2	0.15	0.2	0.31	0.24	0.17	0.25	0.12	0.24	0.24	0.203333	0.23	0.183333	-0.0389843	-0.0299624	0.0796168	-0.0770762	0.312383	0.911282	0.781101	0.531889
'Cbarp'	0.7	0.78	0.73	0.77	0.73	0.6	2.86	2.05	2.94	2.63	2.38	2.53	2.61667	2.51333	0.736667	0.7	-0.0181564	-1.60073	-1.63807	-0.0175469	0.805203	1.68e-20	3.32e-22	0.901934
'Rpl5'	992.47	1084	1077.16	1029.61	1108.21	1065.4	1110.75	1131.63	1091.06	1126.31	1108.68	1153.8	1111.15	1129.6	1051.21	1067.74	0.0258852	-0.0600028	-0.0328948	0.0615096	0.250362	0.0603357	0.259983	0.086823
'LOC100503733'	0.08	0.03	0	0	0	0	0	0.07	0.1	0	0	0	0.0566667	0	0.0366667	0	-0.0173828	-0.132499		-0.0228209	0.127498	0.413899		0.366967
'Pet100'	5.39	4.93	5.66	6.19	5.75	5.66	4.51	3.14	4.11	4.07	4.08	3.53	3.92	3.89333	5.32667	5.86667	-0.000205	0.424146	0.585849	0.132543	0.997672	0.0104484	0.000247	0.281452
'Smpd5'	0	0	0.03	0	0.03	0	0.16	0.06	0.08	0.06	0.08	0.14	0.1	0.0933333	0.01	0.01	-0.00218557	-0.386307	-0.395858	9.47e-05	0.922392	0.0475397	0.0569987	0.996946
'Zfp965'	0.8	1.12	0.4	0.76	0.77	0.92	1.24	0.65	1.28	0.7	0.59	0.56	1.05667	0.616667	0.773333	0.816667	-0.125908	-0.240384	0.298649	0.0149793	0.0252952	0.371438	0.0715908	0.913781
'Brd3os'	6.06	6.09	5.58	4.56	4.44	4.17	5.62	5.01	4.74	4.82	5.42	5.65	5.12333	5.29667	5.91	4.39	0.0300851	0.226748	-0.199205	-0.315641	0.68189	0.0678272	0.131504	0.00434608
'Micalcl'	0.2	0.2	0.19	0.13	0.15	0.14	0.46	0.35	0.4	0.23	0.29	0.43	0.403333	0.316667	0.196667	0.14	-0.0363855	-0.571816	-0.589489	-0.0866154	0.42305	0.0330489	0.0393689	0.434545
'Efcab8'	0.03	0.06	0.04	0.03	0.03	0.03	0.03	0.03	0.08	0.04	0.07	0.09	0.0466667	0.0666667	0.0433333	0.03	0.00221917	-0.0748937	-0.0378455	0.0233	0.936363	0.770929	0.8913	0.804836
'Ccdc170'	0.1	0.07	0.02	0.05	0.03	0.03	0.05	0.08	0.05	0.04	0.05	0.04	0.06	0.0433333	0.0633333	0.0366667	-0.0185093	-0.101531	-0.0389938	-0.0335455	0.527591	0.699871	0.886151	0.716566
'2210418O10Rik'	7.28	0	3.83	6.74	3.21	6.87	2.91	0	5.41	1.82	0.36	3.98	2.77333	2.05333	3.70333	5.60667	-0.0022121	0.0141419	0.414635	0.0135393	0.83643	0.882122	0.109997	0.745719
'Abhd12b'	0	0.02	0	0.02	0.01	0	0	0	0.01	0	0.02	0.02	0.00333333	0.0133333	0.00666667	0.01	0.000177	-0.0371921	0.047287	0.0239973	0.978876	0.543836	0.701058	0.355326
'Smim27'	11.92	6.47	8.53	10.08	7.2	7.69	5.8	5.92	9.06	6.17	2.12	6.03	6.92667	4.77333	8.97333	8.32333	-0.0401805	0.23193	0.541238	-0.00217833	0.278782	0.386111	0.0571897	0.98684
'Spin2d'	0.08	0	0.12	0.06	0.05	0.07	0.06	0.07	0.05	0.06	0	0.12	0.06	0.06	0.0666667	0.06	-0.00322441	0.00218047	0.0460843	4.43e-05	0.778754	0.988779	0.772447	0.999222
'Prr22'	0.4	0.63	0.71	0.34	0.19	0.42	0.49	0.73	0.52	0.41	0.2	0.38	0.58	0.33	0.58	0.316667	-0.0560393	0.0275369	-0.0120609	-0.185447	0.140399	0.91841	0.966267	0.117259
'Dcdc2b'	0.27	0.13	0.1	0.14	0.09	0.18	0.25	0.23	0.26	0.19	0.24	0.17	0.246667	0.2	0.166667	0.136667	-0.0110744	-0.16911	-0.165895	-0.0254653	0.737019	0.526827	0.554595	0.789788
'Eef1akmt3'	0.11	0.49	0.09	0.1	0.18	0.09	0.1	0.11	0.09	0.1	0	0	0.1	0.0333333	0.23	0.123333	-0.00669466	0.16095	0.139146	-0.0350381	0.508836	0.387619	0.37163	0.552332
'Atg14'	2.16	2.11	2.15	2.05	1.7	2.01	2.54	2.72	2.35	2.11	2.19	2.25	2.53667	2.18333	2.14	1.92	-0.106851	-0.196292	-0.137538	-0.0998764	0.145311	0.125704	0.31769	0.392508
'Tmppe'	2.16	2.53	2.55	1.91	1.98	1.89	2.7	2.76	2.89	2.42	2.15	2.28	2.78333	2.28333	2.41333	1.92667	-0.190167	-0.165037	-0.204303	-0.262368	0.00416713	0.0724757	0.0382238	0.00434225
'Gm20385'	0.01	0	0.01	0	0.02	0.02	0	0	0	0	0	0	0	0	0.00666667	0.0133333			0.0910544	0.0229532			0.360055	0.366135
'Zfp518b'	0.93	0.91	0.93	0.87	1.03	0.95	1.1	1.07	1.16	1.09	0.87	1.04	1.11	1	0.923333	0.95	-0.0686082	-0.218294	-0.0253609	0.0622741	0.35134	0.104539	0.859104	0.599872
'Gm11127'	0.23	0.53	0.47	0.8	0.56	0.83	0.42	0.57	0.28	0.42	0.46	0.32	0.423333	0.4	0.41	0.73	-0.00140165	0.0243467	0.519575	0.209206	0.968533	0.928577	0.0661403	0.0937593
'Rell1'	18.9	19.69	19.74	19.17	19.55	19.33	22.4	21.46	22.1	21.61	21.4	22.83	21.9867	21.9467	19.4433	19.35	0.0118871	-0.137716	-0.13597	0.0232	0.790035	0.00717478	0.00898913	0.657659
'Fer1l5'	0.02	0	0.01	0	0	0	0	0.01	0	0.03	0.01	0.03	0.00333333	0.0233333	0.01	0	0.0202488	0.0439254	-0.326292	-0.0241259	0.151597	0.698353	0.0643155	0.353497
'AA792892'	0.15	0	0.04	0	0	0.05	0	0	0	0	0	0	0	0	0.0633333	0.0166667		0.170826	0.0419938	-0.0357958		0.175459	0.539515	0.371187
'Slc15a4'	12.08	11.89	12.44	12	11.84	12.54	9.87	10.46	11.27	10.6	10.51	10.49	10.5333	10.5333	12.1367	12.1267	0.0205223	0.230719	0.231673	0.0329742	0.730161	0.0015336	0.000975	0.622147
'Lrrc8c'	17.84	16.7	16.83	20.82	20.98	20.44	17.68	17.65	17.96	21.07	19.23	20.11	17.7633	20.1367	17.1233	20.7467	0.166793	-0.0927442	0.0184937	0.29522	0.000104	0.0745479	0.699674	8.2e-09
'Noc4l'	33.67	32.04	32.8	52.95	53.11	52.18	34.3	34.13	34.43	43.28	46.57	46.58	34.2867	45.4767	32.8367	52.7467	0.38124	-0.0298388	0.255556	0.69818	2.83e-18	0.560877	4.04e-08	3.66e-48
'Nsun5'	15.19	14.46	15.47	14.11	15.04	15.3	15.48	15.21	15.32	14.89	14.15	14.6	15.3367	14.5467	15.04	14.8167	-0.0608045	-0.00880866	0.0553778	0.000206	0.278348	0.896927	0.433324	0.997605
'N4bp2l1'	0.35	0.13	0.2	0.31	0.22	0.3	0.43	0.28	0.27	0.27	0.4	0.31	0.326667	0.326667	0.226667	0.276667	-7.09e-05	-0.249708	-0.104397	0.0645163	0.998572	0.358438	0.714384	0.568761
'Upk3b'	0	0	0.02	0	0.02	0	0.08	0.03	0	0.03	0	0.03	0.0366667	0.02	0.00666667	0.00666667	-0.00624779	-0.121211	-0.0496966	9.47e-05	0.602612	0.376161	0.686193	0.996946
'Psph'	75.6	75.59	72.9	70.74	67.83	77.84	84.31	78.24	82.59	75.01	78.25	79.04	81.7133	77.4333	74.6967	72.1367	-0.0642739	-0.100042	-0.0624446	-0.0224506	0.111755	0.0293438	0.221981	0.665127
'Trrap'	14.51	14.43	13.2	12.6	11.77	12.94	15.74	15.68	15.04	15.48	15.74	15.68	15.4867	15.6333	14.0467	12.4367	0.0312088	-0.109286	-0.294416	-0.140572	0.298837	0.00831192	1.22e-14	0.00226699
'Spon2'	0.27	0.37	0.31	0.26	0.35	0.43	2.38	2.21	2.62	2.61	2.46	2.3	2.40333	2.45667	0.316667	0.346667	0.0292404	-2.18103	-2.25715	0.0160427	0.687208	1.35e-23	1.66e-24	0.900273
'Gbp6'	0.07	0.07	0.15	14.63	11.66	12.3	0.13	0.16	0.1	5.39	4.9	4.28	0.13	4.85667	0.0966667	12.8633	1.97756	-0.155272	1.36365	4.0786	5.3e-159	0.56776	2.18e-27	3.37e-211
'Acacb'	0.34	0.37	0.37	0.36	0.36	0.43	0.2	0.22	0.15	0.22	0.26	0.18	0.19	0.22	0.36	0.383333	0.0351339	0.759325	0.72471	0.0766739	0.550566	0.000264	0.000475	0.576895
'Pds5b'	17.6	17.6	17.09	17.18	17.14	17.84	22.97	23.5	22.81	24.03	23.43	23.07	23.0933	23.51	17.43	17.3867	0.0397521	-0.381495	-0.40137	0.0300631	0.21099	7.92e-24	2.16e-25	0.4733
'Tent2'	20.21	20	21.54	20.64	21.11	20.33	21.45	21.51	22.75	24.73	24.33	24.48	21.9033	24.5133	20.5833	20.6933	0.149992	-0.0733122	-0.205521	0.0397223	0.000423	0.151418	2.43e-05	0.443257
'Mapre3'	13.3	13.69	13.96	12.47	11.7	11.91	10.93	11.64	11.39	11.01	10.48	10.95	11.32	10.8133	13.65	12.0267	-0.0275216	0.299485	0.197853	-0.121691	0.667118	0.000215	0.0183263	0.113959
'Dcun1d4'	6.4	6.92	7.63	6.36	6.58	6.26	9.66	8.44	9.06	8.87	8.94	8.44	9.05333	8.75	6.98333	6.4	-0.0273579	-0.334509	-0.401754	-0.0842039	0.623997	8.97e-06	1.17e-08	0.263383
'Usp30'	12.76	12.33	11.57	11.57	10.72	11.14	15.56	15.91	16.24	14.41	14.47	14.49	15.9033	14.4567	12.22	11.1433	-0.110864	-0.352357	-0.323893	-0.0853126	0.0298532	4.03e-08	5.77e-07	0.205529
'Ube3c'	30.13	28.42	29.25	27.54	27.33	27.95	28.89	30.23	28.76	29.01	28.68	28.92	29.2933	28.87	29.2667	27.6067	-0.00331097	0.0309826	-0.025605	-0.0505435	0.921653	0.436602	0.490272	0.208547
'Rita1'	7.24	7.92	8.46	6.82	5.78	6.79	7.6	6.8	6.41	6.09	6.83	6.87	6.93667	6.59667	7.87333	6.46333	-0.0308992	0.210676	0.00951079	-0.214405	0.671452	0.0719072	0.938795	0.0431021
'Tbc1d14'	10.61	10.38	9.84	9.87	9.32	9.48	9.96	9.52	9.63	9.59	9.93	9.37	9.70333	9.63	10.2767	9.55667	0.0109839	0.101472	0.0184032	-0.0591808	0.836376	0.110391	0.772961	0.345926
'Gm20604'	2.94	3.1	3.26	3.87	3.67	4.05	4.63	4.67	4.49	4.91	5.04	4.43	4.59667	4.79333	3.1	3.86333	0.0583782	-0.514447	-0.265994	0.305259	0.378581	1.78e-07	0.00524144	0.0012934
'LOC100861615'	0	0	0.04	0	0	0.03	0	0.03	0	0.14	0	0	0.01	0.0466667	0.0133333	0.01	0.00284544	-0.00212466	-0.0453725	0.000146	0.616508	0.981239	0.596391	0.995307
'Gm21154'	0.03	0.08	0.03	0.09	0.07	0.14	0.03	0.03	0.08	0.16	0.11	0.11	0.0466667	0.126667	0.0466667	0.1	0.0237145	0.0455321	-0.0447767	0.0588834	0.210008	0.79693	0.860748	0.390305
'LOC100861814'	0.07	0.09	0.06	0.13	0.06	0	0.07	0	0.03	0	0	0	0.0333333	0	0.0733333	0.0633333	-0.00621649	0.0909225	0.181014	0.0013008	0.36369	0.558605	0.185829	0.979769
'Gm21293'	0.08	0	0	0	0.03	0.15	0.05	0.06	0	0.07	0.14	0.06	0.0366667	0.09	0.0266667	0.06	0.0134673	0.00304717	-0.0862722	0.0192357	0.269871	0.973682	0.633144	0.571495
'Gm21304'	0	0	0.62	0.68	0.03	0	0.05	0.16	0.07	0.07	0.14	0.06	0.0933333	0.09	0.206667	0.236667	0.00369607	0.0961838	0.0904772	0.00115524	0.807894	0.460391	0.512925	0.957473
'Gm21936'	0.51	0.35	0.17	3.56	0.7	1.53	0	0.26	0.14	0	0.47	0	0.133333	0.156667	0.343333	1.93	-6.25e-05	0.0448535	0.830112	0.235737	0.992715	0.693317	0.00107946	0.0044245
'Gm21319'	0.03	0.03	0.03	0	0.08	0.06	0.06	0	0.05	0.04	0.05	0.03	0.0366667	0.04	0.03	0.0466667	-0.00604987	-0.0358163	0.122969	0.0223065	0.613097	0.82685	0.478205	0.661328
'LOC100861969'	0.01	0	0.02	0.03	0.02	0	0	0	0.04	0	0	0	0.0133333	0	0.01	0.0166667	-0.0027412	-0.0371921			0.546643	0.543836
'Gm21451'	5.43	3.81	4.84	5.01	3.53	5.15	5.77	4.99	5.05	4	5.02	3.8	5.27	4.27333	4.69333	4.56333	-0.17157	-0.149309	0.110706	-0.0069067	0.0179503	0.219451	0.415578	0.953178
'Gm16867'	0.34	0.18	0.24	0.26	0.3	0.28	0.19	0.13	0.2	0.38	0.31	0.2	0.173333	0.296667	0.253333	0.28	0.0613471	0.264405	-0.0370372	0.0592123	0.125243	0.330711	0.894042	0.642558
'LOC100862180'	0	0	0.03	0	0	0	0	0	0.05	0	0	0	0.0166667	0	0.01	0	-0.0027412	0.00110482		-0.0104853	0.546643	0.990005		0.542253
'LOC100862192'	0	0	0.07	0	0	0	0.03	0.01	0	0.18	0	0.13	0.0133333	0.103333	0.0233333	0	0.0210954	0.0365174	-0.331847	-0.0200252	0.134916	0.729942	0.0611879	0.398411
'Gm6712'	3.43	3.37	3.68	2.5	3.15	3.17	2.46	2.26	2.58	2.44	2.25	1.78	2.43333	2.15667	3.49333	2.94	-0.0595408	0.507865	0.449501	-0.156491	0.404132	0.000703	0.00731074	0.201237
'Fam205a3'	0.01	0	0.01	0	0.01	0	0.01	0	0	0.01	0	0	0.00333333	0.00333333	0.00666667	0.00333333	-0.00294442	0.0448907	0.0808921	-0.000934	0.532134	0.690819	0.389247	0.979007
'Gm9295'	0	0.05	0.02	0	0.09	0.05	0.07	0.07	0.04	0.08	0	0	0.06	0.0266667	0.0233333	0.0466667	-0.0119974	-0.160011	0.10309	0.0319122	0.426178	0.389965	0.570193	0.534664
'Entpd4b'	8.72	8.18	8.28	9.45	7.92	9.48	10.4	10.73	11.23	10.83	10.96	11.75	10.7867	11.18	8.39333	8.95	0.0551482	-0.324903	-0.277148	0.114908	0.33548	1.11e-05	0.000441	0.145774
'LOC100862415'	0	0.07	0.09	0.05	0	0	0	0	0.1	0.06	0.1	0	0.0333333	0.0533333	0.0533333	0.0166667	0.000559	0.0399516	-0.0884054	-0.0326362	0.96042	0.792515	0.523816	0.410121
'LOC100862433'	0.71	0.58	0.5	0.12	0.37	0.5	0.56	1.17	0.36	0.41	0.41	0.55	0.696667	0.456667	0.596667	0.33	-0.0266667	-0.0730527	-0.118581	-0.101197	0.35098	0.783498	0.651357	0.269496
'LOC100862446'	8.36	10.68	10.1	9.78	9.75	8.29	8.39	6.68	5.99	7.63	6.14	8.06	7.02	7.27667	9.71333	9.27333	0.0239871	0.463551	0.379917	-0.0229648	0.740293	0.00217266	0.0109342	0.846099
'LOC100862455'	1228.94	1175.62	1194.07	1155.66	1170.37	1261.22	1033.39	1011.58	1081.36	1047.49	1045.55	1075.81	1042.11	1056.28	1199.54	1195.75	0.0100195	0.23814	0.274435	0.054953	0.746584	6.1e-12	1.42e-15	0.124969
'LOC100862468'	176.53	169.08	151.02	170.84	207.1	181.35	145.58	154.89	163	179.86	182.25	187.24	154.49	183.117	165.543	186.43	0.215071	0.130342	0.102525	0.213184	9.42e-06	0.033582	0.107645	0.00125642
'LOC100862470'	0.04	0	0	0.02	0	0.02	0	0	0	0	0	0	0	0	0.0133333	0.0133333		0.0440657	0.095248	0.0115441		0.506082	0.348713	0.720097
'LOC100862473'	0.03	0.01	0.03	0.53	0.59	0.51	0.04	0.01	0.03	0.14	0.09	0.18	0.0266667	0.136667	0.0233333	0.543333	0.0914394	-0.0336452	1.48102	1.17829	0.00245348	0.864004	6.61e-09	9.41e-18
'Hscb'	5.4	7.16	5.31	5.2	7.3	4.52	7.45	6.91	8.11	5.75	6.52	6.02	7.49	6.09667	5.95667	5.67333	-0.0986539	-0.22534	-0.0493515	-0.042894	0.161546	0.202706	0.799392	0.758478
'Chpf2'	12.75	11.76	11.71	10.83	11.34	10.84	12.41	13.09	12.54	11.7	12.2	11.86	12.68	11.92	12.0733	11.0033	-0.0625632	-0.0393534	-0.0739296	-0.0939191	0.217331	0.520127	0.230253	0.12977
'Tyw1'	10.8	10.9	11.1	9.99	9.98	9.48	11.76	12.67	12.3	11.62	10.84	12.17	12.2433	11.5433	10.9333	9.81667	-0.0614328	-0.13171	-0.184969	-0.112737	0.275026	0.049586	0.0101376	0.0988853
'Emilin1'	60.85	55.26	55.92	58	53.66	54.79	43.97	45.73	46.71	45.21	46.34	47.89	45.47	46.48	57.3433	55.4833	0.0412981	0.369739	0.299857	-0.0172218	0.228609	5.23e-20	1.55e-14	0.680573
'Rab28'	72.63	72.35	74.43	70.83	71.64	67.89	82.26	77.54	81.99	82.79	76.2	77.5	80.5967	78.83	73.1367	70.12	0.0161339	-0.116261	-0.159042	-0.0158544	0.696774	0.0143675	0.00112542	0.750699
'Nfxl1'	10.65	11.6	10.72	10.62	9.63	10.38	11.41	11.49	11.74	11.02	10.56	11.12	11.5467	10.9	10.99	10.21	-0.0490825	-0.0199895	-0.063087	-0.0874223	0.353724	0.75265	0.337522	0.178828
'Akap9'	3.33	3.39	3.06	3.23	3.17	3.41	2.58	2.47	2.29	2.76	2.72	2.77	2.44667	2.75	3.26	3.27	0.149837	0.434859	0.286847	0.0373738	0.0075945	2.08e-10	7.83e-06	0.555013
'Zfp513'	12.99	11.41	11.02	12.94	12.54	10.88	11.1	11.49	11.38	10.5	10.67	11.32	11.3233	10.83	11.8067	12.12	-0.0393447	0.0904513	0.198611	0.0618321	0.528144	0.269644	0.0194192	0.448246
'Heatr4'	0.05	0.01	0	0	0.01	0	0	0	0	0	0.01	0.01	0	0.00666667	0.02	0.00333333	0.00657133	0.207723	-0.048982	-0.0465481	0.347348	0.131202	0.689709	0.281325
'LOC101055672'	0	0	0.08	0	0	0	0	0	0	0	0.1	0	0	0.0333333	0.0266667	0	0.00573677	0.0743314	-0.0836987	-0.0200252	0.380177	0.383787	0.379405	0.398411
'LOC101055758'	0.05	0	0.02	0.1	0.04	0.08	0	0	0	0.01	0.01	0	0	0.00666667	0.0233333	0.0733333		0.0846981	0.516495	0.111282		0.351197	0.0146195	0.0861778
'Gm10378'	0	0.07	0	0	0	0	0	0.04	0.03	0.03	0.04	0	0.0233333	0.0233333	0.0233333	0	-0.0031366	-0.0416539	-0.0433561	-0.0105996	0.712531	0.708516	0.531604	0.540046
'Gm29737'	0.38	0.4	0.66	0.5	0.39	0.54	0.61	0.45	0.22	0.28	0.43	0.34	0.426667	0.35	0.48	0.476667	-0.0213266	0.114069	0.313238	0.0110939	0.571301	0.673883	0.269026	0.930898
'Gm15246'	2.02	1.92	1.78	2.29	1.57	2.02	1.51	1.48	1.46	1.39	1.13	1.16	1.48333	1.22667	1.90667	1.96	-0.0879595	0.369371	0.660703	0.0534865	0.204772	0.0261007	0.000248	0.680238
'Gm4869'	0.02	0	0	0.02	0	0.01	0.06	0.06	0.07	0.05	0.03	0.05	0.0633333	0.0433333	0.00666667	0.01	-0.0159873	-0.461454	-0.271181	0.0115441	0.486351	0.026018	0.18652	0.720097
'LOC101055951'	0	0	0.01	0.02	0	0.01	0	0	0	0	0	0	0	0	0.00333333	0.01
'Gm29758'	0	0.05	0	0	0.11	0.05	0.1	0.03	0.04	0	0	0.03	0.0566667	0.01	0.0166667	0.0533333	-0.00921573	-0.08037	0.132308	0.0224057	0.268304	0.520449	0.264433	0.528323
'Gm28802'	0.07	0.06	0.06	0.04	0.06	0.04	0.11	0.04	0.1	0.11	0.1	0.06	0.0833333	0.09	0.0633333	0.0466667	0.00475938	-0.0938667	-0.238991	-0.0253643	0.846612	0.692252	0.344878	0.724934
'Gm28455'	0.03	0	0	0	0	0	0	0	0.04	0.03	0.01	0	0.0133333	0.0133333	0.01	0	-0.00510102	-0.0648739	-0.0442676	-0.0117945	0.571681	0.583937	0.52722	0.51791
'Zfp990'	0.22	0.29	0.44	0.22	0.23	0.28	0.48	0.49	0.37	0.41	0.58	0.36	0.446667	0.45	0.316667	0.243333	0.00391648	-0.251461	-0.495697	-0.0838841	0.932282	0.347876	0.078866	0.483076
'Gm29797'	0	0.02	0.04	0.03	0	0.02	0.02	0.02	0.02	0.03	0.03	0.02	0.02	0.0266667	0.02	0.0166667	0.00406982	-0.0407271	-0.0889958	0.00178243	0.790293	0.802799	0.638292	0.967658
'Zfp282'	8.22	7.41	7.06	7.11	6.85	7.24	6.83	6.78	6.51	5.53	6.06	5.3	6.70667	5.63	7.56333	7.06667	-0.139301	0.197297	0.276361	-0.0819002	0.0203828	0.00453468	0.000257	0.224604
'Ttll3'	1.7	2.07	2.37	1.5	1.75	2.07	1.7	2.26	2.01	2.29	1.58	2.11	1.99	1.99333	2.04667	1.77333	-0.0154789	0.0815077	0.0200188	-0.0686543	0.829566	0.616561	0.907006	0.602205
'Snx21'	12.93	11.54	12.63	11.38	11.19	10.15	14.15	14.79	13.39	12.14	14.28	12.97	14.11	13.13	12.3667	10.9067	-0.0703958	-0.178103	-0.217895	-0.113026	0.265574	0.0347691	0.0140213	0.182652
'Tmem168'	11.62	12.04	12.18	10.4	9.66	10.37	9.41	9.9	9.15	9.15	9.91	9.01	9.48667	9.35667	11.9467	10.1433	-0.0120541	0.376765	0.180377	-0.195236	0.823154	3.44e-10	0.00461776	0.000866
'Rpusd3'	1.89	2.15	1.71	1.88	2.38	2.37	2.26	2.86	2.43	2.28	1.99	2.72	2.51667	2.33	1.91667	2.21	-0.0263826	-0.2974	-0.0199586	0.13657	0.687414	0.148536	0.923972	0.337697
'Itfg2'	10.15	10.86	10.97	10.05	10.23	10.29	9.03	9.12	8.79	8.84	8.43	8.44	8.98	8.57	10.66	10.19	-0.0363559	0.28002	0.289019	-0.0291295	0.573382	0.000669	0.00054	0.703804
'Bmt2'	10.4	10.3	11.13	8.76	9.59	9.27	9.01	9.17	8.54	7.9	8.62	8.05	8.90667	8.19	10.61	9.20667	-0.0851303	0.283252	0.206043	-0.163473	0.127379	1.01e-05	0.00262731	0.0101129
'Pot1a'	4.34	4.01	4.47	4.23	4.25	4.12	5.39	5.09	5.3	4.75	4.52	4.67	5.26	4.64667	4.27333	4.2	-0.111831	-0.261704	-0.102855	0.00758245	0.104263	0.00992441	0.32362	0.937834
'Parp11'	2.95	2.91	2.83	4.12	3.55	4.1	2.23	2.15	2.09	2.99	2.99	3.08	2.15667	3.02	2.89667	3.92333	0.298576	0.447809	0.40855	0.410282	3.95e-05	0.000201	0.000152	3.14e-05
'Zfp956'	1.63	1.41	1.4	1.48	1.24	1.32	1.36	1.23	1.42	1.42	1.05	1.3	1.33667	1.25667	1.48	1.34667	-0.0257541	0.156565	0.127268	-0.0686645	0.710449	0.36814	0.490369	0.608496
'Hepacam2'	0	0	0.04	0	0	0.04	0.05	0.04	0.05	0	0.02	0.02	0.0466667	0.0133333	0.0133333	0.0133333	-0.00990314	-0.168799	-0.0488842	0.000146	0.458486	0.268317	0.690408	0.995307
'Tada3'	16.79	15.63	15.78	15.81	14.86	15.32	15.85	17.18	16.97	16.84	16.83	15.66	16.6667	16.4433	16.0667	15.33	-0.0137882	-0.0394086	-0.0599022	-0.0270626	0.812206	0.583872	0.405907	0.698617
'Tra2a'	73.39	80.75	83.21	84.27	83.9	84.35	85.11	83.24	81.95	85.75	84.83	81.21	83.4333	83.93	79.1167	84.1733	0.0210301	-0.0486221	0.0398791	0.116851	0.541007	0.288846	0.297238	0.012681
'Wdr91'	6.03	4.68	5.04	5.25	4.4	4.81	5.74	5.96	5.94	5.66	5.4	5.42	5.88	5.49333	5.25	4.82	-0.0562801	-0.129323	-0.14377	-0.0748011	0.41149	0.220626	0.172141	0.462744
'Brk1'	123.75	127.06	131.54	130.79	135.85	126.52	106.47	106.98	109.53	105.17	102.22	105.02	107.66	104.137	127.45	131.053	-0.034213	0.27582	0.381623	0.0762849	0.378555	2.95e-10	1.92e-17	0.0973201
'Dyrk4'	0.05	0	0.03	0.02	0.06	0.02	0.02	0.09	0.07	0.02	0.05	0.03	0.06	0.0333333	0.0266667	0.0333333	-0.0130207	-0.18589	0.0402417	0.0221675	0.451619	0.332741	0.839384	0.665653
'Eogt'	8.21	8.65	8.85	8.64	8.76	8.61	6.16	6.29	6.64	6.74	6.45	6.86	6.36333	6.68333	8.57	8.67	0.0658347	0.460696	0.417639	0.0442425	0.269101	9.04e-11	1.61e-09	0.493959
'Fbxl14'	13.17	13.85	13.16	12.77	11.67	11.95	13.64	13.66	14.91	12.81	13.35	11.83	14.07	12.6633	13.3933	12.13	-0.117328	-0.0389771	-0.0238753	-0.106966	0.0199377	0.48895	0.693203	0.061233
'Prrt4'	0.11	0.04	0	0	0.01	0.01	0.03	0	0.03	0.03	0.03	0.01	0.02	0.0233333	0.05	0.00666667	0.00395365	0.24535	-0.144106	-0.0954538	0.790965	0.225596	0.424016	0.111132
'Adamts9'	5.05	4.56	4.16	4.17	3.65	3.98	2.95	2.91	2.9	2.52	2.85	2.81	2.92	2.72667	4.59	3.93333	-0.0589252	0.669674	0.548502	-0.178621	0.343013	5.57e-18	2.73e-12	0.0152673
'Dhx32'	12.05	12.5	12.42	12.01	12.64	11.51	12.28	12.48	12.79	12.37	13.11	11.25	12.5167	12.2433	12.3233	12.0533	-0.0122298	0.0138073	0.0193839	-0.000417	0.829342	0.832504	0.78913	0.99499
'Phrf1'	15.67	15.61	14.87	15.65	15.26	15.32	16	17.19	16.75	16.24	15.92	16.05	16.6467	16.07	15.3833	15.41	-0.0302183	-0.081369	-0.0201417	0.0366719	0.455887	0.0887707	0.654498	0.439273
'Plekha1'	16.53	17.33	16.77	16.43	15.11	16.12	18.07	16.97	16.79	14.93	15.25	15.8	17.2767	15.3267	16.8767	15.8867	-0.137459	-0.000206	0.0871078	-0.0559353	0.00338887	0.996895	0.117587	0.303941
'Ric8a'	16.45	15.91	15.69	15.71	15.73	16.05	13.33	12.9	13.27	12.76	13.28	13.6	13.1667	13.2133	16.0167	15.83	0.0175765	0.310146	0.298315	0.0167238	0.743335	4.09e-07	1.34e-06	0.774202
'Inpp5f'	5.49	5.74	5.83	4.95	4.85	4.89	6.14	6.46	5.9	6.16	5.41	6.54	6.16667	6.03667	5.68667	4.89667	-0.0101385	-0.0892057	-0.257407	-0.163496	0.868827	0.226681	0.0015446	0.0260585
'Plekhg2'	7.84	7.44	8.36	12.68	11.97	12.07	9.42	9.18	10.41	10.83	10.69	10.91	9.67	10.81	7.88	12.24	0.160512	-0.259758	0.202959	0.632982	0.00126089	5.77e-05	0.000141	7.24e-27
'Hsd3b7'	5.64	5.68	5.85	6.43	7.21	6.57	3.32	3.82	4.02	4.05	3.79	3.98	3.72	3.94	5.72333	6.73667	0.0444513	0.611941	0.781028	0.230185	0.545736	2.65e-06	4.22e-10	0.0249525
'Mob2'	11.3	10.73	11.02	9.25	9.78	10.38	8.99	7.67	8.45	7.54	9.02	8.46	8.37	8.34	11.0167	9.80333	-0.000142	0.410598	0.276009	-0.115264	0.998437	0.000113	0.0138263	0.219511
'Klk9'	0	0.14	0.07	0	0.04	0.13	0.04	0.05	0.07	0.1	0	0	0.0533333	0.0333333	0.07	0.0566667	-0.00607757	0.0404935	0.0756404	-0.0106826	0.612649	0.820068	0.632315	0.835087
'Prkd2'	2.63	2.44	2.11	2.42	2.3	2.51	1.86	1.94	2.26	2.39	2.14	2.47	2.02	2.33333	2.39333	2.41	0.123005	0.281426	0.0667038	0.0163201	0.094712	0.0373607	0.605433	0.883765
'Wtip'	11.23	10.19	11.2	12.5	11.93	11.28	15.7	17.19	16.61	15.74	16.58	16.47	16.5	16.2633	10.8733	11.9033	-0.00468822	-0.556567	-0.399481	0.150352	0.93602	3.47e-12	3.17e-07	0.0653118
'Zfp575'	0.12	0.02	0.12	0.02	0.1	0.08	0.05	0	0.03	0.03	0.1	0.02	0.0266667	0.05	0.0866667	0.0666667	0.0095087	0.264048	0.134846	-0.01341	0.546232	0.199276	0.571208	0.860033
'Ccp110'	7.2	6.98	7.18	5.99	6.06	6.7	7.91	8.04	8.74	8.81	8.09	8.34	8.23	8.41333	7.12	6.25	0.0450583	-0.184706	-0.39484	-0.141408	0.401365	0.00531557	6.3e-09	0.0385954
'Vrk3'	10.09	8.39	9.13	9.47	10.38	10.38	9.11	9.71	9.35	9.19	10.68	8.29	9.39	9.38667	9.20333	10.0767	0.0132794	-0.00235875	0.145632	0.160795	0.84914	0.981249	0.156258	0.0810747
'Efl1'	7.73	9.34	8.15	7.41	8.29	7.82	7.69	7.33	7.4	6.96	6.36	7.12	7.47333	6.81333	8.40667	7.84	-0.0934059	0.198717	0.239854	-0.0638986	0.125466	0.0117663	0.00246078	0.407386
'AI467606'	1.47	1.45	1.21	0.89	0.76	0.86	1.22	1.36	1.04	0.7	1	0.85	1.20667	0.85	1.37667	0.836667	-0.113732	0.14371	-0.0186071	-0.370985	0.0657917	0.475619	0.936811	0.00932847
'E430018J23Rik'	1.03	0.72	0.97	1.02	0.91	0.86	0.7	0.69	0.32	0.51	0.45	0.5	0.57	0.486667	0.906667	0.93	-0.0259027	0.512322	0.735517	0.0324383	0.59831	0.0349541	0.00249427	0.820774
'Grwd1'	44.07	44.11	42.55	40.43	39.03	43.57	47.83	50.99	49.49	46.63	47.89	47.84	49.4367	47.4533	43.5767	41.01	-0.042609	-0.151001	-0.163081	-0.0481406	0.297743	0.00146887	0.00123491	0.355253
'Pwwp2b'	9.64	9.64	10.4	9.98	10.19	9.07	9.21	8.52	8.58	8.27	8.08	7.93	8.77	8.09333	9.89333	9.74667	-0.0744457	0.206985	0.300632	0.00403817	0.246367	0.0118962	0.000391	0.958854
'Spty2d1'	8.66	8.44	8.32	7.92	7.97	7.94	8.12	7.87	7.52	8.17	7.5	7.1	7.83667	7.59	8.47333	7.94333	-0.0238899	0.143296	0.103464	-0.0573384	0.662909	0.0198046	0.111091	0.334096
'Trim68'	1.78	2.02	2.01	1.85	1.9	1.84	1.26	1.16	1.38	1.37	1.23	1.12	1.26667	1.24	1.93667	1.86333	-0.00520612	0.567725	0.559458	-0.0169643	0.938353	0.00132784	0.00201239	0.896227
'Numa1'	24.24	23.8	23.9	23.58	23.33	22.79	21.79	22.35	21.09	23.02	21.17	21.45	21.7433	21.88	23.98	23.2333	0.0250643	0.174126	0.124692	-0.0138133	0.482539	2.92e-06	0.00144933	0.709245
'Psip1'	110.8	110.38	113.1	114.41	113.95	114.55	134.71	148.92	143.82	147.9	145.93	144.36	142.483	146.063	111.427	114.303	0.0388677	-0.347277	-0.333308	0.0630604	0.178006	5.4e-23	2.31e-30	0.0589428
'Acp7'	0	0	0.02	0	0	0	0	0	0	0	0	0	0	0	0.00666667	0		0.0384215		-0.0104853		0.535286		0.542253
'Ano1'	0.07	0.09	0.1	0.05	0.02	0.04	0.08	0.06	0.08	0.06	0.06	0.11	0.0733333	0.0766667	0.0866667	0.0366667	0.00216126	0.0950616	-0.313476	-0.132188	0.942404	0.721489	0.247066	0.15883
'Spred3'	3.02	2.64	3.17	2.8	2.59	2.76	3.11	2.91	3.52	3.43	2.39	2.93	3.18	2.91667	2.94333	2.71667	-0.0585576	-0.0876426	-0.117405	-0.102587	0.418753	0.439383	0.334361	0.32645
'Faap24'	2.68	2.7	2.93	2.3	2.53	2.65	1.93	2.51	2.27	2.39	2.43	1.97	2.23667	2.26333	2.77	2.49333	0.0121661	0.307737	0.166782	-0.0813522	0.861979	0.0699168	0.340377	0.532702
'AW146154'	0.36	0.38	0.37	0.43	0.37	0.41	0.13	0.3	0.15	0.19	0.1	0.29	0.193333	0.193333	0.37	0.403333	1.61e-05	0.633561	0.756849	0.0650612	0.999668	0.0154856	0.0051204	0.645953
'Ints4'	10	10.28	10.22	9.07	9.73	9.16	8.72	7.91	8.19	8.68	8.74	8.58	8.27333	8.66667	10.1667	9.32	0.0660279	0.323896	0.143581	-0.0861378	0.268601	7.7e-06	0.0492469	0.208511
'Rrp8'	22.41	22.7	20.63	21.21	21.15	21.47	22.33	20.79	20.93	22.21	23.82	22.86	21.35	22.9633	21.9133	21.2767	0.107512	0.0688622	-0.068916	-0.00831597	0.0223903	0.224926	0.194359	0.880001
'Unc45a'	9.17	8.64	8.31	8.84	8.66	8.9	10.1	10.36	10.56	10.46	9.92	9.86	10.34	10.08	8.70667	8.8	-0.0170794	-0.208846	-0.158146	0.037515	0.760408	0.00344406	0.0244757	0.598189
'Igflr1'	0.47	0.78	1.19	0.6	1.01	0.53	0.82	0.9	0.79	0.63	0.42	0.4	0.836667	0.483333	0.813333	0.713333	-0.0682007	0.00646303	0.343955	-0.045015	0.104521	0.980566	0.226638	0.724
'Sf3b3'	86.26	87.86	87.75	90.47	88.49	91.23	103.15	101.15	99.89	101.83	101.83	103.7	101.397	102.453	87.29	90.0633	0.0310512	-0.182445	-0.14618	0.0763562	0.195558	1.74e-10	1.82e-07	0.0136088
'D8Ertd738e'	315.53	285.01	297.4	301.57	298.8	302.93	259.83	257.79	260.74	268.79	276.68	250.14	259.453	265.203	299.313	301.1	0.0341602	0.238491	0.248868	0.0547901	0.37915	3.6e-08	8.15e-09	0.206665
'Usb1'	26.01	24.9	23.57	29.11	28.92	27.58	19.27	20.11	19.59	19.88	20.39	19.59	19.6567	19.9533	24.8267	28.5367	0.0317663	0.360279	0.550934	0.227909	0.572479	8.36e-08	6.91e-18	0.000223
'Champ1'	14.24	14.13	14.62	13.8	13.99	13.37	20.32	19.81	20.78	18.52	18.79	17.99	20.3033	18.4333	14.33	13.72	-0.111708	-0.465814	-0.383396	-0.0293878	0.0079721	1.53e-20	1.4e-13	0.588548
'Smim19'	9.06	8.68	9.24	8.32	9.46	8.95	9.07	8.73	10.08	8.39	9.94	8.85	9.29333	9.06	8.99333	8.91	-0.0142592	-0.0146863	0.022689	0.0207956	0.842922	0.895153	0.843931	0.83712
'Exoc8'	2.33	2.15	2.1	1.93	1.96	1.98	2.2	2.28	2.33	1.94	1.79	2.12	2.27	1.95	2.19333	1.95667	-0.139694	-0.0179316	0.0403255	-0.119123	0.0401499	0.845676	0.685555	0.178597
'Gadd45gip1'	29.6	30.07	27.52	30.25	29.06	27.73	28.14	28.58	29.24	26.77	25.07	28.29	28.6533	26.71	29.0633	29.0133	-0.0744537	0.051614	0.162106	0.0314322	0.158938	0.396242	0.0119785	0.608673
'Plekhg4'	3.72	3.56	3.88	3.23	3.56	3.6	2.18	2.52	2.45	2.26	1.86	2.38	2.38333	2.16667	3.72	3.46333	-0.061223	0.661256	0.676094	-0.0710834	0.39961	1.16e-10	1.22e-09	0.423462
'Phkb'	10.3	10.1	9.87	10.2	10.57	10.12	8.17	8.78	8.37	9.07	8.64	9.31	8.44	9.00667	10.09	10.2967	0.0971648	0.275877	0.210874	0.0542501	0.0628062	5.41e-06	0.000397	0.347245
'Arhgef18'	15.04	13.63	13.41	15.5	14.48	15.93	10.1	9.82	9.66	10.08	9.89	9.98	9.86	9.98333	14.0267	15.3033	0.0320701	0.534698	0.648024	0.152381	0.500235	2.29e-21	7.75e-35	0.00524381
'Mtus1'	0.51	0.66	0.61	0.7	0.44	0.44	0.44	0.35	0.44	0.31	0.35	0.3	0.41	0.32	0.593333	0.526667	-0.0754725	0.584488	0.709061	-0.0856429	0.231733	0.00221073	0.000838	0.537297
'Dohh'	49.22	48.95	50.73	49.42	52.96	48.91	43.67	42.11	43.17	39.71	43.89	42.94	42.9833	42.18	49.6333	50.43	-0.0105298	0.238596	0.301957	0.0587836	0.831444	7.64e-06	2.7e-07	0.277255
'Fam192a'	29.72	30.84	29.6	29.1	27.62	27.16	31.94	30.11	31.78	31.59	31.48	29.34	31.2767	30.8033	30.0533	27.96	-0.0109513	-0.028039	-0.0971136	-0.070274	0.824638	0.62345	0.103865	0.229985
'Enkd1'	42.8	46.98	42.6	42.4	43.31	40.7	44.7	44.08	44.88	45.56	43.84	44.34	44.5533	44.58	44.1267	42.1367	0.014196	0.019648	-0.0343668	-0.0280976	0.769065	0.739376	0.553353	0.641333
'Snx25'	21.22	20.26	19.28	19.01	18.44	19.66	26.33	27.84	26.73	26.65	27.36	25.88	26.9667	26.63	20.2533	19.0367	0.0405874	-0.357184	-0.447072	-0.035666	0.321661	2.17e-12	9.88e-20	0.507318
'Taf5l'	18.07	18.63	18.47	19.13	19.69	19.49	26.05	26.44	26.81	27.64	28.07	27.35	26.4333	27.6867	18.39	19.4367	0.0754996	-0.485762	-0.465068	0.108735	0.068218	1.8e-21	1.57e-20	0.0459348
'Prmt9'	6.02	6.19	6.72	6.22	6.24	6.01	7.64	7.41	7.36	6.45	6.75	6.54	7.47	6.58	6.31	6.15667	-0.122814	-0.201968	-0.0530501	-0.00435668	0.0585796	0.0227804	0.560227	0.96002
'Zdhhc7'	16.57	14.49	13.94	15.88	16.03	16.19	13.89	14.39	13.85	14.14	14.92	14.22	14.0433	14.4267	15	16.0333	0.0388846	0.118043	0.186055	0.116403	0.459863	0.0808782	0.0021155	0.0699607
'Snapc2'	22.71	21.6	22.02	20.89	21.62	20.24	26.91	23.72	26.03	24.86	25	24.99	25.5533	24.95	22.11	20.9167	-0.0218001	-0.20003	-0.223023	-0.0379736	0.701605	0.00549559	0.00176136	0.5934
'Ak6'	71.03	79.87	74.75	72.38	76.01	75.77	85.35	79.02	85.12	84.64	86.49	90.33	83.1633	87.1533	75.2167	74.72	0.0688828	-0.109228	-0.166099	0.0280565	0.135561	0.0552912	0.0018631	0.623196
'Gpat4'	45.81	46.64	45.09	45.41	45.83	47.44	50.71	46.12	49.4	47.96	47.86	48.22	48.7433	48.0133	45.8467	46.2267	-0.00537607	-0.058463	-0.0178437	0.0433849	0.873525	0.139533	0.608937	0.250068
'Cpne7'	0.02	0	0.02	0	0	0.02	0.03	0.08	0.05	0.05	0.03	0	0.0533333	0.0266667	0.0133333	0.00666667	-0.00966264	-0.163414	-0.0920633	-0.0125353	0.516717	0.345073	0.503919	0.692807
'Cyp4v3'	0.04	0.08	0.03	0.02	0.05	0.11	0.95	1.06	0.9	1.02	1.04	0.92	0.97	0.993333	0.05	0.06	0.0165846	-2.43929	-2.48717	0.0198562	0.80466	4.32e-21	1.37e-20	0.791875
'Dcun1d2'	8.94	7.91	8.6	7.7	8.28	8.2	9.57	8.48	8.49	7.79	7.66	8.15	8.84667	7.86667	8.48333	8.06	-0.115227	-0.022122	0.0778747	-0.0366085	0.0653117	0.788006	0.338352	0.641198
'Ankrd10'	10.07	11	11.31	8.91	8.72	9.9	17.1	16.27	17.81	17.32	15.58	16.2	17.06	16.3667	10.7933	9.17667	-0.0357867	-0.608106	-0.780067	-0.190622	0.516489	1.01e-16	1.7e-24	0.0174983
'Cog4'	26.99	26.52	26.44	26.72	28.2	29.94	33.83	32.1	33.14	34.77	33.98	33.55	33.0233	34.1	26.65	28.2867	0.0572727	-0.274744	-0.225446	0.116526	0.152104	7.15e-09	5.83e-06	0.0263403
'Myzap'	0.31	0.42	0.39	0.25	0.36	0.29	1.08	1.52	1.15	1	1.21	1.26	1.25	1.15667	0.373333	0.3	-0.0248024	-1.27438	-1.41492	-0.081545	0.703948	5.07e-08	9.95e-09	0.53115
'Clk3'	11.94	11.9	10.14	11.76	10.7	10.92	21.02	20.76	19.86	19.86	19.74	19.73	20.5467	19.7767	11.3267	11.1267	-0.034791	-0.767376	-0.722031	0.0145448	0.506956	1.83e-26	1.25e-24	0.851877
'Hinfp'	4.74	4.18	4.73	4.18	4.71	4.22	5.76	5.21	5.2	4.98	5.03	5.57	5.39	5.19333	4.55	4.37	-0.0259643	-0.231658	-0.288766	-0.0756205	0.679505	0.00601674	0.000799	0.366129
'Lars2'	7.49	7.4	7.12	6.6	7.35	7.28	10.24	9.83	10.01	10.09	10.1	10.25	10.0267	10.1467	7.33667	7.07667	0.0298513	-0.411826	-0.470958	-0.01492	0.571297	1.16e-09	1.46e-11	0.837108
'Dennd4a'	4.25	3.96	4.28	4.69	4.36	4.86	5.42	5.48	5.25	5.75	5.59	5.66	5.38333	5.66667	4.16333	4.63667	0.0789728	-0.326226	-0.244774	0.172346	0.107347	1.75e-07	5.66e-05	0.00823758
'Xndc1'	4.41	4.14	4.54	4.46	3.94	4.16	4.3	4.18	4.41	4.38	3.7	3.85	4.29667	3.97667	4.36333	4.18667	-0.0616975	0.0527055	0.1098	-0.023502	0.379624	0.599165	0.304355	0.802802
'Xylb'	3.12	3.33	3.23	3.39	3.33	2.91	2.64	2.38	2.57	2.36	2.28	2.47	2.53	2.37	3.22667	3.21	-0.0449927	0.363701	0.460506	0.0216378	0.540139	0.00263716	0.000229	0.835098
'Imp3'	28.77	30.21	29.5	31.73	30.78	31.07	33.5	34.64	36.34	38.4	38.23	36.39	34.8267	37.6733	29.4933	31.1933	0.0949692	-0.200999	-0.211747	0.110713	0.120107	0.0142577	0.00737916	0.162146
'Pls1'	0.09	0.13	0.09	0.16	0.13	0.15	0.43	0.3	0.44	0.38	0.54	0.32	0.39	0.413333	0.103333	0.146667	0.0129129	-1.17453	-0.960824	0.122267	0.814384	9.03e-06	0.000355	0.289288
'Cmtm7'	17.96	16.64	17.2	15.98	18.09	16.25	25.96	24.97	25.86	25.09	26.82	25.06	25.5967	25.6567	17.2667	16.7733	0.009316	-0.525396	-0.545001	0.000696	0.879782	8.15e-10	9.29e-10	0.993792
'Ano10'	12.94	14.13	14.56	14.86	14.04	13.46	16.36	16.02	16.14	16.34	15.84	15.85	16.1733	16.01	13.8767	14.12	-0.000748	-0.186521	-0.149935	0.0430083	0.988497	0.00439133	0.0212929	0.526326
'Slc22a13'	0.03	0	0.12	0.05	0.21	0.21	0.1	0.07	0.05	0.1	0.07	0.1	0.0733333	0.09	0.05	0.156667	0.0112542	-0.035875	0.252219	0.117163	0.58925	0.857284	0.345369	0.131907
'Alg9'	6.05	5.4	5.98	5.87	6.56	5.91	8.6	8.6	9.94	8.83	8.97	8.11	9.04667	8.63667	5.81	6.11333	-0.0440632	-0.59232	-0.443955	0.0919977	0.493635	1.28e-10	1.22e-06	0.313534
'Plekho2'	15.48	14.83	15.48	11.2	9.94	11.07	26.46	27.41	26.66	21.81	20.63	21.45	26.8433	21.2967	15.2633	10.7367	-0.30296	-0.798217	-0.947333	-0.450689	1.12e-13	1.92e-58	5.55e-59	4.07e-13
'Snx19'	1.94	1.7	2.09	2.04	1.84	1.69	5.04	4.78	5.33	5.09	4.59	4.91	5.05	4.86333	1.91	1.85667	-0.0318654	-1.31416	-1.29956	-0.0097574	0.593279	2.79e-45	3.2e-43	0.925929
'Rpp25'	0.04	0	0	0	0	0	0.16	0.09	0.19	0.25	0.08	0.13	0.146667	0.153333	0.0133333	0	0.00143303	-0.383257	-0.48303	-0.0117945	0.950163	0.050483	0.0189608	0.51791
'Mapkapk3'	0.49	0.38	0.32	0.35	0.32	0.39	1.78	1.9	1.52	1.62	1.66	1.9	1.73333	1.72667	0.396667	0.353333	0.00248077	-1.71142	-1.88193	-0.0617338	0.972607	1.33e-16	9.56e-19	0.653906
'Gm29975'	0	0	0	0	0	0	0	0	0	0	0	0.01	0	0.00333333	0	0	0.0204215	0.076525	-0.284432	-0.0206015	0.0963265	0.376578	0.0876278	0.391631
'4930512M02Rik'	0.52	0.64	0.35	0.8	0.34	0.36	0.38	0.39	0.52	0.39	0.52	0.68	0.43	0.53	0.503333	0.5	0.00849556	0.110788	0.0298017	0.00104513	0.745056	0.662574	0.913425	0.991094
'Gm30124'	0.64	0.64	0.4	0.39	0.48	0.32	0.32	0.35	0.28	0.13	0.22	0.39	0.316667	0.246667	0.56	0.396667	-0.0255762	0.566362	0.428658	-0.164184	0.522505	0.0284377	0.127578	0.233013
'Acad11'	3.06	3.13	3.12	2.87	2.96	2.91	3.27	2.97	2.85	2.68	2.93	3.1	3.03	2.90333	3.10333	2.91333	-0.0254642	0.065496	0.0437172	-0.049073	0.726062	0.5715	0.714661	0.634548
'LOC102632102'	0.34	0.34	0.38	0.46	0.15	0.15	0.33	0.27	0.31	0.3	0.29	0.4	0.303333	0.33	0.353333	0.253333	0.00525433	0.129594	-0.129779	-0.0721469	0.856953	0.624839	0.636195	0.453016
'Gm30447'	0	0	0.01	0	0	0	0	0	0	0	0	0	0	0	0.00333333	0		0.0384215		-0.0104853		0.535286		0.542253
'Gm30531'	0.08	0	0.13	0.15	0.07	0.07	0.22	0.15	0.13	0.07	0.14	0.22	0.166667	0.143333	0.07	0.0966667	-0.00279314	-0.157798	-0.0912363	0.0128235	0.878106	0.399879	0.659644	0.792409
'Gm17330'	0.43	0.57	0.47	0.44	0.26	0.46	0.48	0.69	0.41	0.54	0.52	0.46	0.526667	0.506667	0.49	0.386667	-0.00544604	-0.0502494	-0.29013	-0.14829	0.927833	0.823399	0.223204	0.298592
'Gm30599'	0.03	0	0.05	0	0	0	0	0	0	0.03	0	0	0	0.01	0.0266667	0	0.00301378	0.126746	-0.0442676	-0.0345724	0.525011	0.24886	0.52722	0.265322
'Gm30679'	0	0.02	0.02	0	0.01	0	0.02	0.02	0.02	0.02	0.02	0	0.02	0.0133333	0.0133333	0.00333333	-0.00331381	-0.0444922	-0.048365	-0.0116202	0.772192	0.758293	0.692755	0.70981
'Gm30698'	0.73	0.41	1.1	0.59	0.57	0.88	0.86	0.95	0.79	0.77	0.94	0.54	0.866667	0.75	0.746667	0.68	-0.020189	-0.104525	-0.0544343	-0.0256523	0.656695	0.694668	0.845577	0.839152
'Gm30732'	0.03	0.03	0	0.01	0	0.03	0.03	0.04	0.03	0.04	0.05	0.01	0.0333333	0.0333333	0.02	0.0133333	0.00386903	-0.111154	-0.21201	-0.0125547	0.841465	0.567374	0.30932	0.791161
'Gm30990'	0.01	0.02	0	0.04	0	0.03	0.03	0.01	0.03	0	0.01	0	0.0233333	0.00333333	0.01	0.0233333	-0.0192753	-0.150541	0.248655	0.0440977	0.165424	0.417966	0.166185	0.41969
'LOC102633156'	2.12	3.53	3.39	2.03	2.93	3.05	3.06	2.22	3.2	2.38	2.53	3.46	2.82667	2.79	3.01333	2.67	0.0121496	0.0780307	-0.0643675	-0.0571936	0.851747	0.729376	0.769257	0.688712
'Gm9922'	0.02	0.04	0.08	0.07	0.04	0.02	0.07	0.07	0.06	0.02	0.17	0.04	0.0666667	0.0766667	0.0466667	0.0433333	0.0068019	-0.0728948	-0.182855	-0.0100051	0.749407	0.740501	0.436714	0.876587
'Gm31255'	0.01	0.01	0.01	0.01	0.01	0.01	0	0.01	0.01	0.01	0	0	0.00666667	0.00333333	0.01	0.01	-0.00933775	0.00764535	0.169561	0.0118196	0.530027	0.969913	0.406179	0.857739
'Gm31445'	0.18	0	0	0.11	0	0	0.13	0.41	0.35	0.26	0.16	0.13	0.296667	0.183333	0.06	0.0366667	-0.0156609	-0.623494	-0.613079	-0.00321167	0.603094	0.00895943	0.0126364	0.877194
'Gm31493'	2.07	2.02	2.08	1.88	1.63	2.54	1.11	1.2	1.41	1.34	0.84	1.47	1.24	1.21667	2.05667	2.01667	-0.00926357	0.628431	0.65734	0.00811862	0.875875	0.0017807	0.0027978	0.953504
'Gm10130'	2.71	2.58	2.31	2.83	2.64	2.43	2.97	2.84	2.77	3.72	3.56	3.17	2.86	3.48333	2.53333	2.63333	0.150152	-0.123882	-0.337351	0.0672646	0.0413215	0.408986	0.0201995	0.591632
'Gm31513'	0.1	0.06	0.12	0.06	0.06	0.17	0.07	0.13	0.1	0.11	0.19	0.11	0.1	0.136667	0.0933333	0.0966667	0.023732	0.0121229	-0.175881	0.00822334	0.445219	0.963127	0.533328	0.932436
'Gm31606'	0.01	0.01	0.01	0.01	0.01	0.01	0.01	0.01	0.01	0.02	0.02	0.02	0.01	0.02	0.01	0.01	0.11016	0.151083	-0.317012	0.102934	0.0122257	0.578591	0.241956	0.414135
'Gm31649'	0.24	0.07	0.14	0.31	0.4	0.07	0.07	0.23	0.2	0.15	0.43	0.38	0.166667	0.32	0.15	0.26	0.0206113	-0.0292607	-0.0740973	0.0550524	0.347366	0.887408	0.774491	0.440076
'Gm31679'	0.09	0.07	0.09	0.02	0.08	0.02	0.08	0.06	0.03	0.06	0.09	0.07	0.0566667	0.0733333	0.0833333	0.04	0.0138948	0.210039	-0.196008	-0.0792727	0.530247	0.379273	0.425363	0.308835
'Gm38457'	0.09	0.16	0.19	0.21	0.14	0.17	0.2	0.15	0.17	0.27	0.23	0.2	0.173333	0.233333	0.146667	0.173333	0.0722872	-0.140752	-0.314502	0.0799456	0.19194	0.579393	0.205333	0.560535
'LOC102634078'	1.36	1.63	1.76	1.9	1.97	1.3	0.92	1.04	1.32	1.54	1.33	1.36	1.09333	1.41	1.58333	1.72333	0.0956068	0.475455	0.28591	0.0879748	0.136267	0.0199812	0.151486	0.528722
'1110002E22Rik'	0.89	0.94	0.78	0.68	0.61	0.57	0.08	0.07	0.08	0.04	0.05	0.07	0.0766667	0.0533333	0.87	0.62	-0.0511506	2.91779	2.85842	-0.367665	0.228468	2.22e-51	1.92e-38	0.00148117
'Gm32234'	0.01	0.03	0.03	0.03	0.04	0.01	0.01	0.02	0.03	0.02	0.01	0	0.02	0.01	0.0233333	0.0266667	-0.0198465	0.0629737	0.414668	0.0496686	0.417801	0.807619	0.127986	0.618711
'Gm13201'	0.02	0.2	0.08	0.04	0.11	0.19	0.11	0.11	0.09	0.05	0.09	0.03	0.103333	0.0566667	0.1	0.113333	-0.0254839	-0.17876	0.16733	0.0323456	0.328648	0.479048	0.526147	0.70507
'Gm38469'	0.2	0.37	0.36	0.43	0.29	0.19	0.39	0.26	0.4	0.25	0.33	0.28	0.35	0.286667	0.31	0.303333	-0.0233801	-0.0790263	0.0560822	-0.0034473	0.580435	0.768675	0.843154	0.977836
'Gm11232'	0	0.03	0	0	0	0	0	0	0.03	0	0	0	0.01	0	0.01	0	-0.0027412	0.00199715		-0.0105996	0.546643	0.982055		0.540046
'Gm29376'	0.04	0	0	0	0	0	0	0	0	0	0	0	0	0	0.0133333	0		0.0440657		-0.0117945		0.506082		0.51791
'Gm32687'	0.37	0.24	0.41	0.22	0.11	0.36	0.55	0.51	0.57	0.21	0.4	0.15	0.543333	0.253333	0.34	0.23	-0.130524	-0.405513	-0.0634109	-0.146622	0.0115661	0.0945345	0.82092	0.270137
'Gm32719'	0.21	0.15	0.24	0.08	0.14	0.17	0.28	0.1	0.36	0.1	0.47	0.11	0.246667	0.226667	0.2	0.13	-0.00494138	-0.13113	-0.281346	-0.0782259	0.864192	0.62296	0.298164	0.407084
'Gm32742'	0.03	0.02	0	0	0	0	0.01	0	0	0.01	0.02	0.01	0.00333333	0.0133333	0.0166667	0	0.0103774	0.166109	-0.196139	-0.0579818	0.357951	0.267822	0.165944	0.146517
'Gm32856'	0.94	0.96	1.11	1.06	1.15	1.22	1.06	0.93	0.89	0.96	1.02	0.95	0.96	0.976667	1.00333	1.14333	0.0242787	0.107238	0.254954	0.166553	0.735232	0.517836	0.111848	0.193456
'LOC102635566'	0	0	0	0	0	0.01	0	0.01	0	0	0.01	0.01	0.00333333	0.00666667	0	0.00333333	0.0133944	-0.00123176	-0.0862722	0.0200591	0.273445	0.98919	0.633144	0.550669
'Gm38481'	29.13	24.65	27.4	22.38	22.28	26.93	17.05	15.63	15.01	12.9	18.5	15.7	15.8967	15.7	27.06	23.8633	-0.000869	0.787537	0.591229	-0.137222	0.990543	1.53e-31	0.0002	0.0474904
'Gm33049'	0.84	1.08	0.32	0.71	1.25	1.04	0.7	0.89	0.39	0.44	0.34	0.44	0.66	0.406667	0.746667	1	-0.0281329	0.086505	0.615245	0.0960017	0.339897	0.74742	0.0313262	0.402395
'4933407O12Rik'	0.11	0.1	0.05	0.16	0.05	0	0	0	0	0.05	0.05	0.1	0	0.0666667	0.0866667	0.07	0.0139015	0.225	0.00141388	-0.0111584	0.17078	0.115043	0.993995	0.837056
'Gm33153'	0.08	0.05	0.06	0.08	0.07	0.08	0.83	0.82	0.78	0.87	0.76	0.89	0.81	0.84	0.0633333	0.0766667	0.0366345	-2.88394	-2.84577	0.065435	0.618677	2.98e-40	1.96e-39	0.586148
'Ccdc168'	0.03	0.02	0.03	0.03	0.02	0.03	0.01	0.01	0.01	0.01	0.01	0.01	0.01	0.01	0.0266667	0.0266667	0.0221156	0.74213	0.621277	0.0362688	0.430104	0.00617797	0.0300704	0.774496
'LOC102636110'	0.05	0	0	0	0.04	0	0	0.04	0	0	0.04	0	0.0133333	0.0133333	0.0166667	0.0133333	0.00294848	0.0440657	-0.00119874	-0.00103375	0.529549	0.506082	0.990271	0.967697
'4930519L02Rik'	0.27	0.12	0.34	0.61	0	0.68	0	0.26	0.34	0.13	0.24	0	0.2	0.123333	0.243333	0.43	-0.00907295	0.0448858	0.274778	0.0329552	0.478063	0.814825	0.173092	0.616844
'Gm33373'	0.08	0.06	0.08	0.11	0.12	0.1	0.16	0.06	0.1	0.11	0.08	0.11	0.106667	0.1	0.0733333	0.11	-0.0108394	-0.263724	0.155814	0.155413	0.780296	0.332318	0.581532	0.202244
'Gm4275'	0.03	0	0.03	0	0	0	0	0	0	0	0.06	0	0	0.02	0.02	0	0.00573677	0.126746	-0.0836987	-0.0345724	0.380177	0.24886	0.379405	0.265322
'Gm33933'	0.02	0	0	0	0	0	0.08	0	0	0	0	0	0.0266667	0	0.00666667	0	-0.00832838	-0.0713797		-0.0117945	0.292564	0.55509		0.51791
'Gm33989'	0.67	0.71	0.75	0.63	0.61	0.61	0.66	0.58	0.62	0.55	0.58	0.55	0.62	0.56	0.71	0.616667	-0.074592	0.222354	0.167365	-0.149904	0.302515	0.0459838	0.149542	0.133798
'Gm38495'	9.12	8.61	8.61	8.78	8.22	8.65	9.01	8.97	9.09	8.89	8.77	8.8	9.02333	8.82	8.78	8.55	-0.0138837	-0.00780461	-0.00771524	-0.00608073	0.747736	0.877413	0.879204	0.907902
'Gm10037'	0.03	0	0	0	0	0	0.02	0	0	0.02	0	0	0.00666667	0.00666667	0.01	0	6.16e-05	0.00304717	-0.0442676	-0.0117945	0.992803	0.973682	0.52722	0.51791
'Gm38499'	0.81	0.56	0.68	0.57	0.71	0.58	0.66	0.94	0.86	0.79	0.88	1.08	0.82	0.916667	0.683333	0.62	0.0235796	-0.152461	-0.349116	-0.0307672	0.640074	0.556469	0.192295	0.816442
'Gm34507'	0.02	0.1	0.04	0.07	0.04	0.06	0.07	0.07	0.1	0.07	0.13	0.12	0.08	0.106667	0.0533333	0.0566667	0.0115161	-0.0990002	-0.230336	0.00107404	0.641421	0.66523	0.372356	0.987818
'Gm21976'	0	0.04	0.04	0	0	0	0	0	0	0.04	0	0	0	0.0133333	0.0266667	0	0.00301378	0.0847036	-0.0442676	-0.0229461	0.525011	0.35133	0.52722	0.365689
'Gm10476'	0.12	0	0.1	0	0.08	0	0	0	0.04	0	0	0	0.0133333	0	0.0733333	0.0266667	-0.0027412	0.127678	0.0808921	-0.023067	0.546643	0.356454	0.389247	0.588423
'LOC102637947'	2.01	1.14	0.79	0.59	1.05	0	0.6	2.16	2.46	1.88	1.49	0.93	1.74	1.43333	1.31333	0.546667	-0.0106951	-0.129444	-0.297188	-0.0790236	0.689857	0.609643	0.22962	0.286652
'Gm34653'	0	0	0.03	0	0	0.03	0.03	0.03	0.09	0.06	0.06	0	0.05	0.04	0.01	0.01	-0.002673	-0.163771	-0.134128	0.000146	0.85599	0.277235	0.3738	0.995307
'LOC102638047'	0.29	0.16	0.07	0.26	0.25	0.16	0.13	0.03	0.11	0.03	0.08	0	0.09	0.0366667	0.173333	0.223333	-0.0149491	0.271125	0.693826	0.0662863	0.386568	0.265835	0.00876632	0.508724
'Ccdc188'	0.05	0.03	0	0.08	0	0	0.03	0.12	0.03	0.24	0.04	0.09	0.06	0.123333	0.0266667	0.0266667	0.0183566	-0.161007	-0.375987	0.000517	0.357098	0.348619	0.0837139	0.988629
'LOC102638085'	0.01	0	0	0	0.01	0	0.01	0.03	0	0	0.01	0.01	0.0133333	0.00666667	0.00333333	0.00333333	-0.00618041	-0.227649	-0.134018	0.0113224	0.732086	0.213146	0.494288	0.782276
'Gm34758'	0.03	0.02	0	0	0.01	0.01	0.03	0	0.03	0.04	0.06	0.02	0.02	0.04	0.0166667	0.00666667	0.0170275	-0.0650582	-0.3481	-0.013842	0.365732	0.697441	0.106375	0.735975
'1700014D04Rik'	0.02	0	0.03	0.03	0.01	0.02	0.02	0.08	0.09	0.03	0.05	0.02	0.0633333	0.0333333	0.0166667	0.02	-0.0288688	-0.456667	-0.161308	0.0120652	0.260531	0.0542063	0.497676	0.837774
'Gm35060'	0.12	0.04	0.11	0	0.08	0.04	0.14	0.04	0.08	0.11	0.07	0.09	0.0866667	0.09	0.09	0.04	0.000729	0.00809268	-0.181685	-0.049071	0.968903	0.969315	0.373425	0.38686
'Gm35083'	0.06	0.23	0.05	0.12	0.27	0.16	0.42	0.43	0.32	0.3	0.17	0.36	0.39	0.276667	0.113333	0.183333	-0.0178704	-0.486716	-0.189094	0.0452525	0.540658	0.049271	0.473259	0.516478
'Gm38510'	0.02	0.04	0	0	0.02	0.02	0	0	0	0	0.02	0	0	0.00666667	0.02	0.0133333	0.00294848	0.076525	0.0439809	-0.000232	0.529549	0.376578	0.717747	0.994735
'Gm14428'	0.18	0.46	0.36	0.12	0.22	0.34	0.24	0.5	0.12	0.5	0.12	0.25	0.286667	0.29	0.333333	0.226667	0.00376991	0.0744404	-0.0898618	-0.0342708	0.833959	0.72355	0.673572	0.583616
'Gm35315'	0.34	0.49	0.37	0.45	0.38	0.38	0.48	0.56	0.43	0.46	0.55	0.41	0.49	0.473333	0.4	0.403333	0.00225108	-0.15967	-0.13343	0.0272655	0.969985	0.487786	0.566965	0.848514
'Gm35339'	0.13	0.17	0.16	0.19	0.2	0.16	0.08	0.09	0.06	0.08	0.09	0.14	0.0766667	0.103333	0.153333	0.183333	0.0347736	0.45306	0.466599	0.129216	0.344812	0.095374	0.0930438	0.329908
'LOC102638888'	0.33	0.24	0.37	0.26	0.09	0.14	0.41	0.16	0.46	0.41	0.35	0.52	0.343333	0.426667	0.313333	0.163333	0.0155242	-0.0372719	-0.48786	-0.0998301	0.628039	0.887936	0.0790544	0.269547
'Gm35364'	0.04	0.01	0.01	0	0.02	0	0.02	0	0	0.01	0	0.01	0.00666667	0.00666667	0.02	0.00666667	-0.00288415	0.126571	0.0390629	-0.0367452	0.723897	0.433106	0.737049	0.438051
'Gm35410'	0.04	0	0.03	0.07	0.06	0.02	0	0	0.03	0.06	0.06	0	0.01	0.04	0.0233333	0.05	0.00972728	0.0470322	0.000223	0.0237129	0.3675	0.674117	0.999032	0.594108
'LOC102639021'	0.81	0.65	0.56	0.7	0.1	0.16	0.32	0.37	0.2	0.14	0.28	0.42	0.296667	0.28	0.673333	0.32	-0.00845096	0.478571	0.063958	-0.173071	0.752831	0.0772372	0.809805	0.101029
'Gm35486'	0.67	0.64	0.67	0.55	0.7	0.75	0.58	0.55	0.51	0.46	0.39	0.39	0.546667	0.413333	0.66	0.666667	-0.11528	0.282014	0.643642	0.0324154	0.0888369	0.105014	0.000721	0.807425
'Gm21885'	0.02	0.03	0.03	0.03	0.03	0.01	0.01	0.03	0.01	0.01	0.03	0	0.0166667	0.0133333	0.0266667	0.0233333	-0.00324146	0.0431213	0.0888295	0.000587	0.807225	0.814477	0.637705	0.991982
'LOC102639145'	0.06	0.17	0.26	0.26	0.3	0.27	0.24	0.26	0.15	0.22	0.19	0.15	0.216667	0.186667	0.163333	0.276667	-0.0155789	-0.175784	0.382522	0.201825	0.707259	0.517726	0.166604	0.110407
'Gm35549'	0	0.04	0	0	0	0	0.01	0	0	0	0	0	0.00333333	0	0.0133333	0
'Gm35588'	0.02	0	0.02	0	0.02	0	0	0	0	0	0	0	0	0	0.0133333	0.00666667		0.0890099	0.0418605	-0.0125851		0.338835	0.540173	0.691413
'Gm35751'	0	0.04	0	0	0	0.08	0.04	0	0	0	0	0	0.0133333	0	0.0133333	0.0266667	-0.00294442	-0.000213	0.0811381	0.0103916	0.532134	0.998113	0.388496	0.72702
'Gm38521'	0.04	0.02	0.02	0.03	0	0	0.01	0	0.02	0	0.02	0.01	0.01	0.01	0.0266667	0.01	0.000469	0.171621	-0.0394304	-0.0583692	0.96856	0.361049	0.79339	0.27962
'Gm14296'	0.21	7.64	3.9	0.4	3.3	0.49	2.44	5.72	0	3.02	4.89	0.74	2.72	2.88333	3.91667	1.39667	0.000584	0.0330968	-0.202109	-0.0546971	0.957227	0.796738	0.383628	0.332422
'Gm2007'	0.29	0.19	0.67	0.36	0.26	0.03	0.37	0.5	0	0.71	0.7	0.14	0.29	0.516667	0.383333	0.216667	0.00605405	0.0346342	-0.302483	-0.0676107	0.644347	0.834615	0.219586	0.393625
'LOC102639700'	0.07	0.03	0.08	0.06	0.07	0.06	0.07	0.05	0.08	0.11	0.08	0.14	0.0666667	0.11	0.06	0.0633333	0.0478317	-0.0605453	-0.382537	0.0188436	0.203014	0.821894	0.181339	0.859466
'Gm35953'	0.02	0.02	0	0	0	0	0.02	0	0	0	0	0	0.00666667	0	0.0133333	0	-0.00294442	0.0458206		-0.0244207	0.532134	0.685808		0.350535
'Gm36182'	0.02	0.03	0.07	0.04	0.02	0.03	0.07	0.04	0.07	0.06	0.03	0.03	0.06	0.04	0.04	0.03	-0.0253853	-0.228702	-0.142349	-0.0389192	0.399397	0.38332	0.597706	0.653918
'Gm36210'	0.03	0.02	0	0.02	0.02	0	0.02	0.01	0.02	0.02	0.01	0	0.0166667	0.01	0.0166667	0.0133333	-0.00629944	-0.0316784	0.0429187	-0.000647	0.655634	0.860824	0.806598	0.989741
'Gm36298'	0.19	0.29	0.17	0.19	0.19	0.27	0.37	0.39	0.39	0.39	0.25	0.35	0.383333	0.33	0.216667	0.216667	-0.0198184	-0.452526	-0.327285	0.0080537	0.656098	0.0936401	0.249796	0.944296
'Gm38525'	0	0.04	0	0	0	0	0	0	0	0	0	0	0	0	0.0133333	0		0.0396091		-0.0105996		0.528911		0.540046
'Gm36457'	0.06	0.15	0.2	0.28	0.3	0.2	0.05	0.11	0.26	0.22	0.05	0.11	0.14	0.126667	0.136667	0.26	-0.00204491	0.00621231	0.289287	0.0816998	0.913516	0.977094	0.259412	0.32103
'LOC102640586'	0.61	0.53	0.49	0.58	0.36	0.65	0.22	0.2	0.16	0.15	0.21	0.1	0.193333	0.153333	0.543333	0.53	-0.0145895	0.88417	1.00983	-0.00266962	0.643768	0.000964	0.000371	0.98453
'LOC102640673'	2.3	2.39	2.23	2.04	2.02	2.77	2.29	2.31	1.96	1.82	1.76	2.22	2.18667	1.93333	2.30667	2.27667	-0.0621725	0.106001	0.254039	0.0142935	0.389374	0.488937	0.129672	0.910622
'Gm36712'	0.02	0.02	0.02	0.02	0.03	0	0	0.02	0	0	0.06	0	0.00666667	0.02	0.02	0.0166667	0.00274953	0.0901783	-0.0382258	-0.000248	0.642884	0.492478	0.817542	0.995646
'Gm36718'	0.16	0.2	0	0.36	0.06	0.07	0	0.22	0.45	0.58	0.28	0.44	0.223333	0.433333	0.12	0.163333	0.0252365	-0.145987	-0.379082	0.0227037	0.300444	0.468225	0.145396	0.704626
'Gm36722'	0.04	0.1	0.03	0.03	0	0.05	0.07	0.03	0.01	0.07	0.03	0.05	0.0366667	0.05	0.0566667	0.0266667	-0.00211839	0.125897	0.021338	-0.0401985	0.935981	0.629874	0.936105	0.665798
'Gm21818'	0.19	0	0	0	0	0.13	0	0	0	0.02	0.07	0	0	0.03	0.0633333	0.0433333	0.00294848	0.0846981	0.0398998	-0.00188462	0.529549	0.351197	0.731112	0.956201
'Gm36864'	0	0.04	0	0.07	0	0	0.03	0	0	0.07	0	0	0.01	0.0233333	0.0133333	0.0233333	6.16e-05	-0.000213	0.00135428	0.000706	0.992803	0.998113	0.989287	0.977912
'Pvrig'	0.02	0.05	0.02	0	0.01	0.02	0.01	0	0.01	0.01	0.02	0.02	0.00666667	0.0166667	0.03	0.01	0.010822	0.175853	-0.0500355	-0.0250759	0.419853	0.313267	0.797155	0.657851
'LOC102641031'	2.6	2.7	3.59	19.1	17.04	17.61	2.73	2.65	2.32	8.85	9.05	7.5	2.56667	8.46667	2.96333	17.9167	1.24961	0.224879	1.0875	2.09089	6.07e-77	0.0805289	2.84e-58	5.9e-71
'Gm38529'	0.1	0.16	0.14	0.19	0.09	0.03	0.13	0.11	0.11	0.09	0.12	0.08	0.116667	0.0966667	0.133333	0.103333	-0.0149689	0.115628	0.0891156	-0.0518153	0.6243	0.668499	0.747473	0.612475
'LOC102641086'	0	0	0.23	0	0	0.08	0	0	1.25	0.21	0.06	0	0.416667	0.09	0.0766667	0.0266667	-0.010063	-0.134273			0.247005	0.235679
'Gm38538'	0.06	0.05	0.07	0.11	0	0.14	0.07	0.03	0.07	0.2	0.14	0.09	0.0566667	0.143333	0.06	0.0833333	0.0204546	0.0487993	-0.121254	0.0239983	0.192364	0.736653	0.580287	0.640005
'Gm38564'	0	0.01	0	0	0	0	0	0	0	0	0	0	0	0	0.00333333	0		0.0396091		-0.0105996		0.528911		0.540046
'LOC102642386'	0	0.1	0	0	0	0	0	0	0	0	0	0	0	0	0.0333333	0		0.0396091		-0.0105996		0.528911		0.540046
'Gm38664'	0.03	0.06	0.03	0.05	0.01	0.04	0.03	0.03	0.03	0.06	0.02	0.03	0.03	0.0366667	0.04	0.0333333	0.00409922	0.0833374	-0.00341136	-0.0113973	0.821069	0.695678	0.988072	0.869
'Oaf'	46.24	47.7	47.56	37	37.2	35.3	87.69	89.77	89.52	85.96	88.07	85.79	88.9933	86.6067	47.1667	36.5	-0.0224939	-0.878356	-1.19865	-0.327665	0.45203	1.05e-120	5.57e-193	1.06e-12
'Cd276'	16.09	14.57	13.83	14.06	13.59	13.22	24.3	24.2	24.94	25.19	26.09	23.97	24.48	25.0833	14.83	13.6233	0.0467198	-0.685069	-0.833633	-0.0836835	0.276809	1.86e-32	1.06e-50	0.191756
'Slc6a20a'	0	0.03	0	0	0	0	0	0	0	0	0	0.03	0	0.01	0.01	0	0.00306714	0.0396091	-0.0450568	-0.0105996	0.521353	0.528911	0.523472	0.540046
'Phldb1'	32.16	32.21	32.58	27.63	27.43	26.77	56.79	57.4	56.98	52.95	50.81	49.21	57.0567	50.99	32.3167	27.2767	-0.142132	-0.786543	-0.856983	-0.206279	4.34e-07	9.14e-135	1.28e-124	4.48e-08
'Lrrc49'	5.75	6.15	5.86	6.16	6.29	7.06	8.1	7.96	7.41	7.25	8.31	7.62	7.82333	7.72667	5.92	6.50333	0.00103881	-0.347575	-0.20497	0.141049	0.98721	8.9e-05	0.0241987	0.105014
'Bbs4'	2.39	3.25	2.43	2.42	2.2	2.69	3.96	3.98	4.04	3.79	3.9	4.08	3.99333	3.92333	2.69	2.43667	-0.00595251	-0.500443	-0.610903	-0.0848514	0.934457	0.000189	4.4e-06	0.494712
'Tcta'	3.9	4.5	4.45	3.54	3.89	3.75	3.53	3.82	3.17	4.01	4.05	3.53	3.50667	3.86333	4.28333	3.72667	0.0709698	0.300608	-0.00169765	-0.129627	0.333995	0.0346011	0.99055	0.272259
'Slc6a8'	34.89	38.34	38.53	34.62	33.67	35.51	43.03	41.99	42.92	39.51	37.89	38.64	42.6467	38.68	37.2533	34.6	-0.118033	-0.1606	-0.1208	-0.0730921	0.00026	0.000104	0.00171547	0.105597
'Pls3'	120.11	116.03	120.68	114.52	111.37	117.19	117.94	121.71	121.11	119.86	124.94	117.66	120.253	120.82	118.94	114.36	0.0223551	0.0174228	-0.0381206	-0.0233023	0.40939	0.565539	0.237352	0.48575
'Radx'	0.03	0.01	0.05	0.04	0.06	0.02	0.31	0.28	0.46	0.38	0.35	0.35	0.35	0.36	0.03	0.04	0.00862922	-1.60835	-1.6326	0.0347303	0.873093	3.23e-09	8.14e-09	0.630361
'Gm21992'	0	0.46	0.21	0.36	0.09	0.42	0.6	0.27	0.55	0.48	0.31	0.1	0.473333	0.296667	0.223333	0.29	-0.0671851	-0.145416	0.0159799	0.0139399	0.12555	0.451516	0.951543	0.79605
'Cenpi'	36.3	36.23	40.68	40.16	35.77	38.55	34.22	33.96	32.9	35.58	33.59	33.9	33.6933	34.3567	37.7367	38.16	0.0361762	0.215656	0.197984	0.0290715	0.354417	9.22e-06	9.4e-06	0.562991
'Sept10'	35.87	37.21	37.57	34.97	35.85	37.71	42.4	40.44	41.63	38.26	41.73	36.8	41.49	38.93	36.8833	36.1767	-0.0591288	-0.129701	-0.070995	0.0023745	0.180554	0.0109839	0.163997	0.963415
'Pan2'	6.89	7.07	6.55	6.56	7.36	6.66	8.54	7.81	8.01	7.95	7.42	7.59	8.12	7.65333	6.83667	6.86	-0.0589202	-0.212095	-0.113318	0.0353836	0.290975	0.00240528	0.116406	0.621542
'Pwp1'	36.32	35.61	37.59	33.22	31.84	35.29	27.23	25.71	26.68	26.51	26.98	27.2	26.54	26.8967	36.5067	33.45	0.0312943	0.488852	0.353411	-0.0898052	0.482423	1.03e-23	4.47e-12	0.0723345
'Gstt3'	3.83	3.04	3.51	4.51	4.6	3.78	0.33	0.75	0.5	0.73	0.6	0.54	0.526667	0.623333	3.46	4.29667	0.0295078	2.24126	2.43569	0.269995	0.538005	1.44e-27	1.21e-35	0.0246356
'Rdh9'	0.02	0	0.05	0.04	0.02	0.05	0.06	0.11	0.1	0.07	0.02	0.09	0.09	0.06	0.0233333	0.0366667	-0.0145804	-0.380307	-0.163443	0.0236598	0.546114	0.0917559	0.48828	0.673332
'Apof'	0.07	0.02	0	0.23	0.32	0.28	0.02	0	0.06	0.15	0.19	0.18	0.0266667	0.173333	0.03	0.276667	0.066165	0.0142406	0.372243	0.37195	0.00959933	0.93162	0.193143	0.000277
'Chchd10'	0.16	0.35	0.2	0.15	0.17	0.13	0.47	0.61	0.53	0.33	0.71	0.52	0.536667	0.52	0.236667	0.15	-0.0023908	-0.56414	-0.800874	-0.0764481	0.954956	0.0380986	0.00514487	0.419714
'Fig4'	3.95	4.4	4.15	4.49	4.15	4.19	2.99	2.82	2.69	2.74	2.25	2.58	2.83333	2.52333	4.16667	4.27667	-0.0826693	0.564259	0.765721	0.0594991	0.259145	4.2e-07	3.76e-11	0.526241
'Traf3ip2'	7.81	7.03	7.38	9.42	8.92	9.09	5.19	5.55	5.63	6.75	6.77	5.86	5.45667	6.46	7.40667	9.14333	0.201589	0.481826	0.515772	0.303334	0.00294208	1.68e-07	1.65e-09	0.000115
'Ttc41'	0.24	0.16	0.31	0.36	0.33	0.3	0.22	0.06	0.34	0.21	0.4	0.19	0.206667	0.266667	0.236667	0.33	0.0126038	0.0303557	0.217175	0.139372	0.753694	0.910701	0.428889	0.293952
'Csnk1g2'	76.75	73.92	75.66	72.68	77.22	71.84	75.7	76.44	76.49	75.59	75.11	78.82	76.21	76.5067	75.4433	73.9133	0.0122668	0.0119785	-0.00174117	0.00775791	0.698394	0.735807	0.965478	0.850104
'Tmem263'	15.77	15.8	15.41	15.34	13.95	14.92	11.74	12.99	12.82	12.31	12.53	11.72	12.5167	12.1867	15.66	14.7367	-0.0186845	0.351803	0.30918	-0.0540167	0.718585	1.14e-09	1.69e-07	0.331158
'Cep57l1'	6.1	5.92	6.14	5.74	5.96	5.71	8.17	7.11	7.62	7.39	7.19	7.35	7.63333	7.31	6.05333	5.80333	-0.0400495	-0.294021	-0.270355	-0.0206277	0.55599	0.0032488	0.00700392	0.828679
'Zc3h10'	6.95	6.22	6.33	6.51	6.93	6.29	5.1	4.57	6.17	5.85	5.33	5.45	5.28	5.54333	6.5	6.57667	0.0387103	0.349053	0.289433	0.008326	0.593695	0.00231708	0.00663032	0.929602
'Zfr2'	0.25	0.28	0.35	0.47	0.3	0.27	0.87	0.45	0.69	0.48	0.54	0.68	0.67	0.566667	0.293333	0.346667	-0.0475904	-0.849188	-0.511782	0.0958598	0.42548	0.000419	0.0377731	0.485477
'Ncln'	47.97	48.83	47.12	46.34	49.13	47.73	42.99	41.68	42.11	42.17	41.18	44.11	42.26	42.4867	47.9733	47.7333	0.0177254	0.213416	0.209957	0.0239996	0.634795	7.73e-08	9.09e-07	0.561858
'Nt5dc3'	11.09	11.11	11.91	11.01	10.53	11.41	9.06	9.43	9.45	9.58	9.31	9.63	9.31333	9.50667	11.37	10.9833	0.0412118	0.31797	0.244884	-0.0178993	0.377521	2.44e-09	4.18e-06	0.737314
'Nup107'	39.61	41.2	40.59	36.3	40.34	40.73	35.09	37.35	35.78	34.92	35.35	35.59	36.0733	35.2867	40.4667	39.1233	-0.0142019	0.198345	0.189555	-0.0147081	0.707959	2.88e-06	6.18e-05	0.758355
'Calhm5'	0.06	0.11	0.05	0.09	0.13	0.16	0.06	0.03	0.05	0.12	0.14	0.06	0.0466667	0.106667	0.0733333	0.126667	0.0211461	0.124454	0.0970569	0.068399	0.290194	0.548515	0.713361	0.399111
'Mgat4b'	56.59	60.86	59.54	59.47	59.75	57.7	54.99	52.5	53.47	51.81	52.51	52.89	53.6533	52.4033	58.9967	58.9733	-0.0173167	0.169489	0.211487	0.0317701	0.627627	4.58e-05	9.85e-08	0.454184
'Mbtd1'	5.19	6.03	5.84	4.75	4.98	5.35	6.63	6.86	6.49	7.11	6.98	6.66	6.66	6.91667	5.68667	5.02667	0.0523305	-0.186541	-0.401226	-0.135208	0.338659	0.00993515	2.33e-08	0.0744859
'Epop'	1.88	1.65	2.07	1.66	1.66	1.52	3.67	4.16	3.59	3.74	3.98	3.93	3.80667	3.88333	1.86667	1.61333	0.0256428	-0.91573	-1.13873	-0.121032	0.726118	5.36e-10	2.32e-14	0.365649
'Psme4'	30.66	30.14	30.37	29.38	28.33	30.82	23.84	22.94	23.11	24.27	23.83	24.09	23.2967	24.0633	30.39	29.51	0.0627871	0.416767	0.331116	-0.0106276	0.0537255	1.56e-31	3.88e-18	0.786022
'Xpo1'	59.3	58.91	61.93	54.31	53	56.91	67.4	67.91	67.05	66.62	66.93	66.27	67.4533	66.6067	60.0467	54.74	-0.00103544	-0.134362	-0.243463	-0.0998507	0.966536	1.49e-05	5.84e-14	0.00691921
'Fbxw11'	34.17	33.81	34.29	33.11	32.94	32.94	36.03	36.07	35.84	35.42	36.5	35.7	35.98	35.8733	34.09	32.9967	0.0119852	-0.0475608	-0.083624	-0.0144188	0.713131	0.19632	0.0252395	0.709947
'Sec14l4'	0	0.02	0	0	0	0	0	0	0	0	0	0	0	0	0.00666667	0		0.0396091		-0.0105996		0.528911		0.540046
'Smg6'	11.51	11.04	11.57	11.62	11.96	11.61	10.17	11.42	11.31	11.54	10.73	11.82	10.9667	11.3633	11.3733	11.73	0.0204395	0.116727	0.120218	0.0341503	0.664488	0.0288426	0.0247991	0.516277
'Tmed4'	21.98	20.35	21.59	21.37	21.03	20.3	35.27	33.73	35.19	34.79	33.65	34.38	34.73	34.2733	21.3067	20.9	-0.00470877	-0.663672	-0.660168	0.00764164	0.923018	1.58e-25	1.7e-25	0.911834
'Slc35e4'	27.07	29.55	29.19	20.18	22.62	20.86	26.86	27.87	26.96	23.39	22.75	24.81	27.23	23.65	28.6033	21.22	-0.168688	0.104433	-0.11347	-0.382476	0.000117	0.0322447	0.0449248	4.07e-12
'Pnpo'	4.44	4.58	4.51	5.25	5.12	5.11	4.36	4.54	4.07	4.31	4.6	4.5	4.32333	4.47	4.51	5.16	0.0365177	0.0918449	0.238584	0.190622	0.617895	0.461082	0.0476118	0.0716877
'6330403K07Rik'	0.07	0.1	0.06	0.07	0.06	0.19	0.33	0.31	0.24	0.47	0.26	0.38	0.293333	0.37	0.0766667	0.106667	0.0218008	-0.619384	-0.690042	0.0338355	0.551646	0.016765	0.014423	0.639897
'Tbc1d10a'	15.4	14.38	14.57	14.7	14.55	13.04	20.49	19.14	19.39	17.56	18.78	18.64	19.6733	18.3267	14.7833	14.0967	-0.0720421	-0.379166	-0.331683	-0.0283872	0.200545	1.09e-07	1.38e-05	0.708283
'Tubg1'	66.9	64.78	67.38	66.72	72.66	66.18	63.79	63.25	63.77	63.57	63.98	62.85	63.6033	63.4667	66.3533	68.52	0.0107499	0.0961582	0.156002	0.078284	0.780549	0.0283199	0.00113014	0.108638
'Pex12'	3.04	3.63	3.61	4.07	3.37	3.48	3.36	3.41	3.6	3.58	3.64	2.88	3.45667	3.36667	3.42667	3.64	-0.0146813	0.0136119	0.136362	0.0886514	0.841858	0.917667	0.319067	0.441371
'Mien1'	62.18	65.34	67.61	69.73	65.15	63.78	47.58	46.85	48.99	43.53	45.92	47.71	47.8067	45.72	65.0433	66.22	-0.0444981	0.461198	0.577583	0.0653137	0.469664	2.49e-10	1.89e-14	0.338918
'Tmem98'	8.16	8.47	8.33	7.59	8.02	8.31	14.46	14.26	14.05	14.66	14.27	13.84	14.2567	14.2567	8.32	7.97333	0.0101366	-0.717024	-0.763923	-0.0205021	0.877143	5.82e-13	5.36e-14	0.841127
'Tmem17'	0.79	0.84	0.66	0.87	0.48	0.74	0.93	1.34	1.1	1.1	1.26	1.44	1.12333	1.26667	0.763333	0.696667	0.0321625	-0.359523	-0.581778	-0.0332334	0.562729	0.151916	0.0249899	0.803965
'Tubg2'	0.03	0	0	0.03	0.03	0	0.09	0.07	0.06	0.06	0.08	0.07	0.0733333	0.07	0.01	0.02	-0.00288578	-0.245729	-0.186955	0.01149	0.875192	0.153075	0.326532	0.721146
'Wdr92'	5.9	5.53	6.5	5.83	5.77	5.75	5	5.08	5.01	5.28	4.53	5.26	5.03	5.02333	5.97667	5.78333	0.0104974	0.275193	0.237472	-0.0141991	0.876191	0.00235759	0.00937809	0.864459
'Maml1'	14.07	14.13	13.82	12.58	12.68	12.8	13.11	13.48	13.41	12.41	12.7	12.22	13.3333	12.4433	14.0067	12.6867	-0.076068	0.10466	0.0675918	-0.109025	0.074453	0.0271902	0.167175	0.0239606
'Zfp692'	7.1	6.51	7.84	6.31	6.52	7.26	7.53	8.1	7.56	7.43	6.03	6.9	7.73	6.78667	7.15	6.69667	-0.114876	-0.0793328	0.025008	-0.0527153	0.103338	0.445017	0.821917	0.593308
'Cuedc1'	16.29	14.55	14.82	14.46	14.71	13.35	15.72	16.11	15.22	14.61	14.89	15.15	15.6833	14.8833	15.22	14.1733	-0.0506015	-0.00891282	-0.0282845	-0.0657508	0.311753	0.884492	0.649309	0.301106
'Inca1'	0.41	0.36	0.64	0.32	0.3	0.36	0.38	0.24	0.53	0.33	0.43	0.32	0.383333	0.36	0.47	0.326667	-0.0104143	0.117248	-0.0111388	-0.0837042	0.737885	0.664069	0.968431	0.431837
'Nt5m'	9.46	10.75	9.36	10.28	9.79	11.29	11.76	11.39	10.61	11.75	11.2	12.06	11.2533	11.67	9.85667	10.4533	0.0449841	-0.149716	-0.108555	0.103827	0.521746	0.173143	0.311951	0.306236
'Hoxb2'	14.99	14.68	15.43	14.05	12.71	10.8	15.26	17.87	17.51	12.88	14.35	14.09	16.88	13.7733	15.0333	12.52	-0.203068	-0.125517	-0.110618	-0.229801	0.00220641	0.155518	0.276997	0.0119908
'Rpn1'	80.08	76.59	78.2	79.82	78.9	78.06	70.31	68.96	66.69	69.99	73.2	69.94	68.6533	71.0433	78.29	78.9267	0.0635385	0.221264	0.190799	0.0439656	0.0343999	6.76e-11	4.21e-09	0.190205
'Dnm3'	2.35	2.25	2.37	2.1	2.42	1.99	0.55	0.55	0.63	0.79	0.55	0.8	0.576667	0.713333	2.32333	2.17	0.046139	1.61906	1.4874	0.0143292	0.476853	2.02e-23	7.93e-20	0.896997
'Qsox1'	39.65	39.93	40.92	39.14	40.1	37.92	32.29	32.55	30.72	30.69	30.57	32.07	31.8533	31.11	40.1667	39.0533	-0.0168572	0.330428	0.337991	-0.00197712	0.67284	2.71e-14	2.19e-14	0.963763
'Synj1'	5.31	4.91	4.78	4.67	4.56	4.86	4.17	4.19	4.06	4.3	4.06	4.15	4.14	4.17	5	4.69667	0.0226108	0.292569	0.197881	-0.056834	0.690838	2.49e-05	0.00340753	0.387951
'Synpo'	1.8	2.17	1.83	2.93	2.69	2.55	4.66	3.94	4.41	5.63	5.25	5.55	4.33667	5.47667	1.93333	2.72333	0.265034	-1.10894	-0.958967	0.448726	2.14e-05	6.39e-27	5.26e-28	9.27e-06
'Nxph3'	0.24	0.44	0.13	1.14	0.97	0.84	1.01	1.54	1.47	2.16	2	2.09	1.34	2.08333	0.27	0.983333	0.203825	-1.56747	-0.898974	0.663024	0.00301518	3.08e-10	4.28e-06	1.65e-06
'Nxph4'	1.27	0.93	0.99	1.24	1.35	1.25	1.2	1.12	1.38	0.99	1.02	0.97	1.23333	0.993333	1.06333	1.28	-0.0616943	-0.148393	0.334195	0.156061	0.297476	0.511518	0.145823	0.275801
'Wdr7'	3.29	2.7	3.03	3.38	3.33	3.41	3.48	3.62	3.71	3.8	3.75	3.95	3.60333	3.83333	3.00667	3.37333	0.0838773	-0.226312	-0.144165	0.182671	0.159517	0.00700641	0.0564071	0.023148
'Cyp27a1'	0.03	0	0	0	0	0	0.13	0.14	0.23	0.13	0.13	0.19	0.166667	0.15	0.01	0	-0.00731779	-0.667085	-0.71518	-0.0117945	0.803571	0.00363543	0.00243892	0.51791
'Adcy4'	0	0	0.02	0	0	0	0.02	0	0	0	0	0	0.00666667	0	0.00666667	0	-0.00294442	-0.001106		-0.0104853	0.532134	0.990159		0.542253
'Adcy3'	0.02	0.05	0.08	0.06	0.07	0.11	1.62	1.53	1.38	1.38	1.3	1.32	1.51	1.33333	0.05	0.08	-0.0705919	-3.42447	-3.11941	0.0834133	0.337569	2.56e-50	1.59e-41	0.394136
'Acly'	84.48	85.34	83.82	77.09	77.58	78.17	95.39	94.95	93.35	90.9	91.79	91.48	94.5633	91.39	84.5467	77.6133	-0.0311618	-0.129056	-0.19647	-0.08963	0.186817	5.57e-06	2.37e-12	0.00366522
'Ndufb11'	127.39	134.49	128.05	128.87	132.64	136.31	98.16	101.24	105.67	106.4	113.06	107.08	101.69	108.847	129.977	132.607	0.099219	0.39076	0.338134	0.0646857	0.0297164	8.99e-15	7.88e-12	0.179509
'Etv5'	7.34	7.32	7.2	5.56	6.33	5.73	9.74	10.42	9.8	9.58	9.61	9.37	9.98667	9.52	7.28667	5.87333	-0.043132	-0.415486	-0.644962	-0.255841	0.426258	1.75e-09	7.8e-18	0.000761
'Gldc'	0.04	0	0.04	0.01	0	0	0.06	0.05	0.02	0.04	0.05	0.05	0.0433333	0.0466667	0.0266667	0.00333333	0.000758	-0.169315	-0.437218	-0.0556631	0.974066	0.441114	0.0424097	0.231088
'Sbk1'	2.03	2.07	1.94	1.98	2.09	2.3	3.41	3.45	3.36	3.61	3.11	3.28	3.40667	3.33333	2.01333	2.12333	-0.010376	-0.695577	-0.589292	0.0869947	0.880744	2.23e-10	1.87e-07	0.423251
'Blmh'	29.02	29.05	30.7	29.36	29.7	30.27	31.9	30.9	30.88	29.57	32.91	32.27	31.2267	31.5833	29.59	29.7767	0.0289212	-0.0434053	-0.0421222	0.0412673	0.5293	0.393389	0.432238	0.424638
'Rhoq'	18.69	18	20.56	22.53	21.91	22.09	24.97	23.97	26.46	27.63	26.83	26.53	25.1333	26.9967	19.0833	22.1767	0.109761	-0.361257	-0.243455	0.239932	0.00566543	1.04e-11	1.26e-08	3.93e-06
'Cabin1'	19.83	18.73	18.3	19.01	18.77	18.16	17.37	17.44	17.22	17.34	17.41	18.05	17.3433	17.6	18.9533	18.6467	0.0553192	0.179319	0.129181	0.0168682	0.119677	2.63e-05	0.00109868	0.696703
'Cdc42ep2'	12.7	11.07	12.23	86.41	85.01	78.48	5.45	5.14	5.93	60.37	63.05	63.75	5.50667	62.39	12	83.3	2.70562	1.09951	0.459811	2.6734	0	6.15e-22	1.01e-20	0
'Kdm3a'	22.22	21.66	21.59	21.26	20.78	23.02	21.57	20.91	20.67	20.63	19.74	19.86	21.05	20.0767	21.8233	21.6867	-0.0161545	0.060467	0.108089	0.0382552	0.682636	0.163334	0.0244681	0.423719
'Arl1'	171.61	177.66	172.54	180.22	191.37	179.23	134.59	132.67	128.14	141.04	143.53	133.45	131.8	139.34	173.937	183.607	0.0857411	0.409008	0.462644	0.151241	0.0130501	5.14e-30	8.52e-33	5.01e-05
'Csnk1d'	47.92	49.9	48.59	48.85	49.04	48.05	76.68	77.22	77.75	75.23	75.66	73.7	77.2167	74.8633	48.8033	48.6467	-0.0181052	-0.61993	-0.586046	0.0240133	0.494875	1.99e-79	2.16e-71	0.517145
'Gas8'	19.49	21.68	22.55	20.23	22.27	20.47	22.28	24.63	23.52	22.41	20.49	20.79	23.4767	21.23	21.24	20.99	-0.0972684	-0.117834	0.0133516	0.0220306	0.085893	0.101023	0.851131	0.757881
'Zfp120'	2.58	2.25	2.4	2.28	2.37	2.36	1.76	1.84	1.79	1.81	1.86	1.74	1.79667	1.80333	2.41	2.33667	0.0127347	0.428448	0.390239	-0.00802802	0.862479	0.000578	0.00179252	0.939077
'Zfp119a'	1.42	1.44	1.65	1.58	1.32	1.33	1.23	1.74	1.05	1.77	1.22	1.47	1.34	1.48667	1.50333	1.41	0.0404277	0.160735	0.0421603	0.00814521	0.539884	0.41265	0.826723	0.952903
'Isl2'	0.47	0.57	0.36	0.39	0.44	0.4	0.85	0.63	0.73	0.54	0.61	0.47	0.736667	0.54	0.466667	0.41	-0.0469254	-0.483833	-0.292289	-0.00350546	0.380073	0.0555072	0.271942	0.978971
'Meig1'	0.57	0.35	0.58	0.37	0.46	0.24	0	0	0.12	0	0.18	0.26	0.04	0.146667	0.5	0.356667	0.00672865	0.402931	0.248767	-0.0240402	0.489756	0.040689	0.249471	0.758391
'Rcor2'	16.33	14.81	15.67	13.86	14.25	13.03	24.88	26.85	25.77	22.3	21.25	20.36	25.8333	21.3033	15.6033	13.7133	-0.229151	-0.687176	-0.582103	-0.137348	1.43e-06	2.21e-32	7.79e-21	0.0325046
'E2f4'	90.08	91.02	92.76	87.5	94.56	90.97	99.32	99.47	98.95	97.13	92.51	98.93	99.2467	96.19	91.2867	91.01	-0.0287687	-0.0869064	-0.0352826	0.0298584	0.373388	0.0131874	0.384606	0.461598
'Pcnx3'	16.75	16.77	16.18	16.36	15.74	16.51	14.98	14.89	14.94	14.94	13.91	14.83	14.9367	14.56	16.5667	16.2033	-0.0175776	0.178149	0.193217	0.00504758	0.647358	1.44e-05	1.08e-05	0.906265
'Bap1'	24.98	25.1	24.76	22.44	23.4	24.27	35.83	36.07	36.37	35.86	37.31	36.62	36.09	36.5967	24.9467	23.37	0.0341456	-0.497243	-0.602102	-0.0586212	0.336645	9.55e-32	2.59e-40	0.2287
'Dgkz'	25.47	25.45	24.56	25.35	27.48	25.65	25.07	24.92	25.84	24.93	24.58	25.27	25.2767	24.9267	25.16	26.16	-0.00240585	0.0290829	0.110907	0.0859755	0.951681	0.520282	0.0201723	0.0766426
'Rexo2'	84.94	84.83	83.85	80.43	85.27	82.32	102.12	108.14	105.45	104.17	104.54	108.88	105.237	105.863	84.54	82.6733	0.0159815	-0.277928	-0.296567	0.00733	0.691528	3.23e-09	6.47e-10	0.882729
'Cdc42ep1'	31.13	31	28.91	24.47	24.38	23.54	41.73	43.63	46.12	36.29	38.6	36.86	43.8267	37.25	30.3467	24.13	-0.199707	-0.494316	-0.580821	-0.286273	1.78e-06	8.42e-23	4.53e-31	6.19e-08
'0610010K14Rik'	47.46	50.92	51.52	44.91	50.52	49.62	63.24	62.1	66.73	61.6	61.18	60.22	64.0233	61	49.9667	48.35	-0.0531698	-0.346033	-0.295465	-0.00272362	0.334484	1.69e-06	5.06e-05	0.971415
'Rars'	126.58	129.97	135.9	139.31	147.86	150.53	141.5	139.35	140.08	154.29	159.11	152.27	140.31	155.223	130.817	145.9	0.155527	-0.0672737	-0.0457006	0.187937	7.53e-09	0.0459708	0.192355	1.92e-06
'Ccdc117'	7.9	8.76	9.66	7.72	7.58	7.78	8.61	7.96	8.43	7.84	8.04	7.66	8.33333	7.84667	8.77333	7.69333	-0.0561858	0.106566	0.0110965	-0.146989	0.345145	0.177555	0.882708	0.0550089
'Ppp4r3b'	22.65	22.57	23.13	22.56	23.43	24.37	22.72	22.54	22.74	22.72	23.47	22.14	22.6667	22.7767	22.7833	23.4533	0.0239344	0.0446608	0.07621	0.0646167	0.510501	0.268645	0.0773518	0.139637
'Mycbpap'	0.04	0.02	0.02	0.02	0	0	0.02	0	0	0	0	0	0.00666667	0	0.0266667	0.00666667	-0.00294442	0.135481	0.0462182	-0.0375578	0.532134	0.346503	0.519346	0.370006
'Cnot6'	29.14	29.08	29.68	28.77	27.55	29.38	32.16	32.38	30.79	31.97	31.33	31.3	31.7767	31.5333	29.3	28.5667	0.00377714	-0.0856279	-0.0993962	-0.00095	0.903821	0.0174191	0.00634877	0.980443
'Tsr1'	77.13	77.66	80.78	77.51	77.26	79.47	81.72	79.99	78.88	81.67	82.5	80.63	80.1967	81.6	78.5233	78.08	0.0402486	0.00270899	-0.0231796	0.0242432	0.140256	0.934288	0.455651	0.486265
'Slc16a6'	0.02	0.02	0.02	0.01	0	0.02	0.08	0.05	0.03	0.08	0.08	0.06	0.0533333	0.0733333	0.02	0.01	0.0231326	-0.30684	-0.709822	-0.0369203	0.425591	0.190121	0.00643672	0.500626
'Ttc7b'	6.23	6.2	5.76	5.28	5.35	5.71	8.06	8.18	7.95	7.74	7.86	8.74	8.06333	8.11333	6.06333	5.44667	0.0200617	-0.371649	-0.521575	-0.108322	0.739177	2.57e-06	4.93e-10	0.18793
'Ddx1'	138.87	143.67	143.63	142.09	139.69	138.23	127.07	132.9	124.54	126.39	133.37	123.2	128.17	127.653	142.057	140.003	0.00992708	0.181195	0.174274	0.0121285	0.753318	5.8e-08	2.78e-07	0.710442
'Sptssa'	52.41	53.11	57.12	48.95	50	48.32	53.07	54.35	51.87	56.21	51.77	53.01	53.0967	53.6633	54.2133	49.09	0.0255557	0.0643279	-0.0791859	-0.103216	0.579601	0.234862	0.142164	0.0608277
'Tedc1'	7.43	5.82	6.06	6.85	6.55	6.3	6.16	5.68	6.28	5.53	5.79	5.51	6.04	5.61	6.43667	6.56667	-0.0663619	0.116229	0.259856	0.0582454	0.308657	0.218735	0.00247006	0.502095
'Pld4'	0.06	0	0.1	0.08	0.07	0.07	0.05	0.03	0.1	0.16	0.11	0.03	0.06	0.1	0.0533333	0.0733333	0.0137401	-0.0669766	-0.0790181	0.0459927	0.50098	0.729064	0.752302	0.478953
'Jkamp'	7.37	5.81	7.4	5.74	7.06	6.71	5.91	6.69	6.54	6.12	6.68	6.18	6.38	6.32667	6.86	6.50333	0.0159229	0.13935	0.0670853	-0.0355909	0.823129	0.224646	0.555111	0.735914
'Aldh6a1'	2.48	2.45	2.24	2.54	2.26	2.35	2.02	1.86	1.68	1.89	1.97	1.66	1.85333	1.84	2.39	2.38333	0.00506925	0.373586	0.385524	0.0244858	0.945013	0.00592137	0.00483285	0.825947
'Vipas39'	6.58	6.44	5.42	5.88	6.27	6.06	5.73	5.11	4.78	5.21	6.02	5.36	5.20667	5.53	6.14667	6.07	0.0678031	0.261951	0.170207	0.0163318	0.338589	0.0150367	0.094225	0.861231
'Fancm'	2.78	2.83	2.84	2.93	2.59	2.88	2.43	2.24	2.25	2.31	2.36	2.13	2.30667	2.26667	2.81667	2.8	-0.00476788	0.320044	0.334696	0.015631	0.942529	0.000159	0.000138	0.842546
'Aspg'	0	0.02	0	0	0	0	0	0	0	0	0	0	0	0	0.00666667	0		0.0396091		-0.0105996		0.528911		0.540046
'Ptpn23'	14.56	14.7	15.07	14.72	14.75	14.72	20.64	20.64	21.29	20.37	19.7	20.09	20.8567	20.0533	14.7767	14.73	-0.0369046	-0.460999	-0.404046	0.0263023	0.315744	8.65e-26	2.8e-20	0.578056
'Cbll1'	3.92	4.03	4.27	3.91	3.68	3.9	4.88	5.2	4.78	4.59	4.3	4.5	4.95333	4.46333	4.07333	3.83	-0.0902643	-0.227258	-0.184903	-0.0629888	0.165216	0.0103049	0.0452443	0.472147
'Tecpr2'	1.76	1.88	1.86	1.74	1.78	1.67	1.61	1.77	1.88	1.81	1.65	1.8	1.75333	1.75333	1.83333	1.73	0.00691829	0.0895594	0.0150611	-0.0513158	0.920887	0.371707	0.881492	0.575063
'Spata7'	3.58	3.25	4.1	3.84	4.1	3.87	3.69	3.14	3.35	3.22	3.15	2.95	3.39333	3.10667	3.64333	3.93667	-0.0444041	0.0995381	0.321741	0.121142	0.546288	0.477568	0.019051	0.297995
'Tdp1'	13.94	13.44	13.31	13.06	13.38	12.85	16.21	15.63	16.57	15.06	14.93	14.85	16.1367	14.9467	13.5633	13.0967	-0.0679355	-0.217904	-0.151029	-0.00590958	0.236169	0.00259393	0.0405312	0.935318
'Tmem179'	0	0.02	0	0.02	0.02	0	0.02	0.02	0	0.02	0	0.02	0.0133333	0.0133333	0.00666667	0.0133333	0.000103	-0.0439695	-0.00121674	0.0123387	0.991898	0.69578	0.993204	0.697415
'Rab15'	0.06	0.02	0.03	0.04	0	0.05	0	0	0	0.02	0	0.05	0	0.0233333	0.0366667	0.03	0.0126429	0.264889	0.036355	-0.0124044	0.191728	0.0839377	0.847998	0.833468
'Slc25a47'	0.18	0.47	0.47	0.35	0.22	0.21	0.58	0.48	0.39	0.27	0.43	0.47	0.483333	0.39	0.373333	0.26	-0.024443	-0.17454	-0.282977	-0.0993775	0.550326	0.519598	0.323396	0.379052
'Adi1'	17.23	18.68	17.12	16.3	19.04	17.72	15.94	15.12	15.22	16.11	16	16.31	15.4267	16.14	17.6767	17.6867	0.0605967	0.22532	0.176972	0.0342904	0.32271	0.00389124	0.0269341	0.653665
'Fam110c'	0.04	0.04	0.03	0.02	0.05	0.02	0.93	0.95	1	0.75	0.78	0.87	0.96	0.8	0.0366667	0.03	-0.0629851	-2.45474	-2.38159	-0.0133296	0.326625	9.97e-21	1.52e-17	0.825919
'Dnal1'	3.17	2.61	2.59	2.95	2.33	2.63	2.78	2.99	2.26	2.49	2.18	2.31	2.67667	2.32667	2.79	2.63667	-0.108406	0.0767128	0.162176	-0.0598749	0.120848	0.448841	0.112763	0.516922
'Rdh14'	4.5	3.73	3.69	4.77	5.31	4.64	3.69	4.61	3.94	4.58	5.2	4.9	4.08	4.89333	3.97333	4.90667	0.125745	-0.00733235	0.0477394	0.260171	0.0862881	0.962643	0.738846	0.035061
'Pelo'	14.48	13.12	15.36	14.08	15.08	14.66	12.28	11.67	11.42	11.72	11.98	10.83	11.79	11.51	14.32	14.6067	-0.0134544	0.305127	0.380181	0.059269	0.841718	0.000883	2.37e-05	0.475392
'Iars'	85.9	82.34	83.36	78.23	79.79	80.32	85.19	83.46	82.78	81.54	84.32	81.12	83.81	82.3267	83.8667	79.4467	-0.00843736	0.033466	-0.0118608	-0.0447654	0.742903	0.270176	0.694164	0.166887
'Arrdc3'	4.91	5.17	5.46	2.9	3.03	3.51	4.77	4.69	4.66	4.16	4.14	3.72	4.70667	4.00667	5.18	3.14667	-0.153023	0.16521	-0.302328	-0.609008	0.0207258	0.0517505	0.00345102	1.51e-11
'Tmem265'	5.68	4.69	4.34	5.86	4.31	5.11	4.23	4.16	4.67	4.37	3.59	4.18	4.35333	4.04667	4.90333	5.09333	-0.0371289	0.179155	0.342651	0.0665944	0.604896	0.266863	0.0397625	0.605195
'Tasor2'	15.62	14.55	14.91	19.17	17.83	19.25	14.9	14.74	14.36	18.91	18.2	17.8	14.6667	18.3033	15.0267	18.75	0.329249	0.0772598	0.0683292	0.34211	1.25e-20	0.0636929	0.0973571	9.04e-15
'Rnf44'	23.56	23.8	22.74	22.99	21.32	22.6	22.17	22.4	22.79	22.43	20.12	20.77	22.4533	21.1067	23.3667	22.3033	-0.0623944	0.0911044	0.117087	-0.0326333	0.144425	0.0460565	0.0206564	0.499245
'Gm38690'	0	0.11	0.03	0.08	0	0.07	0.11	0.24	0.17	0.19	0	0.39	0.173333	0.193333	0.0466667	0.05	0.00671528	-0.321646	-0.362951	0.0014336	0.77601	0.14227	0.117481	0.976848
'Gm38699'	0.94	1.43	0.88	0.6	1.29	1.41	1.48	1.36	0.54	0.84	1	0.97	1.12667	0.936667	1.08333	1.1	-0.0157054	0.0059347	0.151692	0.0127202	0.676939	0.982576	0.595269	0.916746
'Gm38702'	0.1	0.11	0.15	0.11	0.06	0.14	0.28	0.18	0.16	0.15	0.11	0.12	0.206667	0.126667	0.12	0.103333	-0.0340884	-0.296359	-0.144892	-0.044033	0.281052	0.26735	0.591287	0.620392
'Gm38704'	0.37	0.72	0.7	0.47	0.31	0.54	0.43	0.44	0.3	0.49	0.34	0.48	0.39	0.436667	0.596667	0.44	0.0118982	0.335961	0.0155395	-0.0916487	0.719865	0.216045	0.956703	0.426159
'LOC105242449'	0	0	0.07	0	0	0.14	0	0	0	0.08	0	0	0	0.0266667	0.0233333	0.0466667	0.00301378		-0.00177803	0.0105269	0.525011		0.985645	0.541858
'Gm11639'	0	0	0	0	0.01	0	0	0.01	0	0	0	0	0.00333333	0	0	0.00333333	-0.00304563	-0.00123176	0.0808921	0.0102862	0.525169	0.98919	0.389247	0.729207
'LOC105242736'	0.75	0.46	0.27	0.2	0.35	0.25	0.48	0.6	0.26	0.1	0.51	0.3	0.446667	0.303333	0.493333	0.266667	-0.0155268	0.0442792	-0.0449258	-0.0831404	0.505389	0.86116	0.851673	0.312699
'Gm38999'	0	0	0.03	0	0	0	0	0	0	0.03	0.03	0	0	0.02	0.01	0	0.00651912	0.0384215	-0.0948436	-0.0104853	0.34928	0.535286	0.348205	0.542253
'Gm39147'	0	0	0.16	0	0	0	0	0.19	0	0	0	0	0.0633333	0	0.0533333	0	-0.00591229	-0.00412493		-0.0200252	0.37557	0.972459		0.398411
'Gm39469'	0.31	0.25	0.34	0.36	0.29	0.32	0.85	0.92	0.64	0.67	0.73	0.73	0.803333	0.71	0.3	0.323333	-0.0368119	-1.01501	-0.823358	0.0498047	0.557708	1.93e-05	0.000716	0.713174
'Gm39701'	30.44	33.85	34.81	36.03	35.43	30.92	6.83	6.44	6.37	5.04	5.45	5.47	6.54667	5.32	33.0333	34.1267	-0.199884	2.33368	2.67765	0.0751076	0.00288426	9.26e-261	1.82e-288	0.202605
'LOC105244034'	1027.86	944.58	1001.62	1120.86	956.78	924.12	0.49	0	0.3	0.14	1.01	0	0.263333	0.383333	991.353	1000.59	0.00197977	0.518047	0.371934	0.0532117	0.819462	0.00805551	0.0414084	0.508451
'LOC105244150'	1.66	1.18	1.21	1.43	1.78	1.46	1.2	1.51	1.44	1.09	1.24	1.36	1.38333	1.23	1.35	1.55667	-0.0212571	-0.0169251	0.280937	0.101731	0.667588	0.946923	0.281949	0.464292
'LOC105244208'	2121.01	2395.19	2266.92	2221	2346.59	2264.05	2086.34	2061.13	2118.05	2070.18	2094.65	2113.78	2088.51	2092.87	2261.04	2277.21	0.0108957	0.148267	0.181308	0.0517458	0.586117	4.21e-05	1.44e-10	0.198906
'Gm39972'	70.55	74.97	69.57	66.02	65.32	67.97	15.92	15.41	16.01	15.59	14.96	14.48	15.78	15.01	71.6967	66.4367	-0.0602969	2.20572	2.19206	-0.0751386	0.222096	0	0	0.0544208
'LOC105244402'	0.18	0.18	0.06	0.09	0.26	0.4	0.08	0.14	0.24	0.31	0.08	0.19	0.153333	0.193333	0.14	0.25	0.0142303	0.00976335	0.0568771	0.0650104	0.492775	0.962794	0.826586	0.394269
'Gm40190'	0.05	0.04	0.02	0.05	0	0.02	0	0	0.02	0	0.02	0	0.00666667	0.00666667	0.0366667	0.0233333	0.000177	0.178508	0.0925822	-0.0242114	0.978876	0.246404	0.505202	0.641681
'Gm40275'	0	0.06	0.03	0.03	0.06	0.03	0.12	0.03	0.17	0.16	0.09	0.13	0.106667	0.126667	0.03	0.04	0.00492995	-0.28355	-0.336459	0.0126368	0.83208	0.164163	0.157817	0.793757
'Gm40363'	1.25	1.51	1.36	0.47	1.12	1.37	0.96	0.92	1.23	0.61	0.79	0.86	1.03667	0.753333	1.37333	0.986667	-0.0843714	0.362605	0.325964	-0.209301	0.140552	0.0887619	0.202404	0.143183
'Gm40365'	0.58	0.07	0.13	0.27	0.22	0.16	0.33	0.29	0.28	0.09	0.23	0.21	0.3	0.176667	0.26	0.216667	-0.0617584	-0.0426568	0.168112	-0.0218266	0.1346	0.860178	0.556455	0.788518
'Gm40367'	2.02	2.18	1.93	2.93	1.34	1.22	1.73	0.68	1.33	1.32	1.44	1.34	1.24667	1.36667	2.04333	1.83	0.0330812	0.617546	0.29448	-0.0431643	0.59319	0.00239985	0.282335	0.746939
'Gm40369'	0.61	0.5	0	0.29	0.71	0.81	0.32	0.91	0.38	0.62	0.7	0.77	0.536667	0.696667	0.37	0.603333	0.0551179	-0.060275	-0.116061	0.0293713	0.261195	0.739027	0.653285	0.602052
'Gm40378'	0.38	0.33	0.27	0.06	0.32	0.38	0	0	0	0.06	0	0	0	0.02	0.326667	0.253333	0.00301378	0.66701	0.495599	-0.0359202	0.525011	0.00232407	0.0255449	0.692561
'Gm40447'	0	0.02	0	0.02	0	0.02	0	0	0	0	0	0	0	0	0.00666667	0.0133333		0.0396091	0.095248	0.0123931		0.528911	0.348713	0.696381
'Gm40453'	0.11	0	0.42	0.21	0.17	0.23	0	0	0	0.08	0	0.06	0	0.0466667	0.176667	0.203333	0.00301378	0.27932	0.390858	0.0220215	0.525011	0.0740619	0.0608545	0.751218
'Gm40469'	3.96	4.61	5.28	5.11	4.94	4.35	6.47	7.04	6.7	5.34	5.49	5.31	6.73667	5.38	4.61667	4.8	-0.176214	-0.474674	-0.113321	0.0665345	0.0156148	0.000272	0.394588	0.577778
'Gm40514'	1.74	1.61	2.14	1.88	1.59	1.89	0.59	0.47	0.49	0.56	0.5	0.45	0.516667	0.503333	1.83	1.78667	-0.0030302	1.59985	1.62727	-0.00355574	0.958098	4.42e-17	2.98e-17	0.97745
'Txndc5'	156.83	152.88	151.61	152.58	153.75	146.34	185.77	187.28	183.24	183.41	190.41	188.36	185.43	187.393	153.773	150.89	0.0303967	-0.236781	-0.270184	0.00642256	0.207874	1.59e-16	4.97e-18	0.846482
'Gm40525'	0.8	0.46	0.58	0.67	0.61	0.52	1.71	1.3	1.69	1.18	1.43	1.91	1.56667	1.50667	0.613333	0.6	-0.0245101	-1.11798	-1.04415	0.0145057	0.722029	7.2e-08	1.29e-06	0.918804
'LOC105245043'	0.23	0.27	0.15	0.12	0.15	0.08	0.27	0.41	0.32	0.47	0.37	0.32	0.333333	0.386667	0.216667	0.116667	0.0196919	-0.412505	-0.845765	-0.113045	0.671899	0.126098	0.00300089	0.29968
'Gm40556'	0.06	0.05	0	0.06	0.12	0.05	0	0.06	0.07	0	0.03	0.11	0.0433333	0.0466667	0.0366667	0.0766667	0.00073	-0.02818	0.144541	0.0555606	0.960491	0.872164	0.514983	0.381226
'Gm40595'	59.01	51.6	39.64	40.18	38.13	49.26	32.25	31	29.46	36.74	24.92	25.72	30.9033	29.1267	50.0833	42.5233	-0.0285915	0.663599	0.520189	-0.136271	0.690985	2.08e-05	0.00574393	0.306624
'LOC105245102'	0	0	0.13	0	0	0	0	0	0	0	0	0.15	0	0.05	0.0433333	0	0.00306714	0.0384215	-0.0450568	-0.0104853	0.521353	0.535286	0.523472	0.542253
'Gm40814'	82.59	83.43	80.67	82.74	78.97	72.99	0	0.12	0	0.11	0.04	0.13	0.04	0.0933333	82.23	78.2333	0.00953592	0.538217	8.17675	-0.0384361	0.448232	0.00659473	0	0.365507
'Gm40835'	0.06	0.12	0.08	0.11	0.06	0.09	0.02	0.11	0.1	0.13	0.02	0.09	0.0766667	0.08	0.0866667	0.0866667	0.00140287	0.0684982	0.05844	0.00151648	0.952401	0.782851	0.82685	0.986829
'Gm40847'	2.7	2.44	2.47	2.24	2.7	2.42	1.47	1.52	1.37	1.71	1.15	1.18	1.45333	1.34667	2.53667	2.45333	-0.0249914	0.732467	0.781974	-0.023327	0.688246	9.82e-05	0.000102	0.861109
'LOC105245382'	0.09	0.03	0.05	0.05	0.04	0.01	0.1	0.06	0.07	0.09	0.12	0.02	0.0766667	0.0766667	0.0566667	0.0333333	-0.00248894	-0.103767	-0.19087	-0.036247	0.899258	0.631708	0.344104	0.506912
'Gm40848'	0.44	0.1	0.37	0.23	0.36	0.14	0.14	0.5	0.19	0.16	0.19	0.22	0.276667	0.19	0.303333	0.243333	-0.0227256	0.0550483	0.165439	-0.0396658	0.447779	0.83648	0.556643	0.703428
'Gm40853'	0.35	0	0.12	0.14	0.04	0.24	0.34	0.12	0.19	0.25	0.14	0.39	0.216667	0.26	0.156667	0.14	0.0110581	-0.105968	-0.314677	-0.0217604	0.667737	0.645882	0.21362	0.734217
'Gm40862'	0.28	0.23	0.23	0.27	0.21	0.13	0.24	0.14	0.34	0.28	0.24	0.3	0.24	0.273333	0.246667	0.203333	0.00865657	0.0683954	-0.340546	-0.157354	0.841907	0.797874	0.226378	0.215114
'Gm40864'	0.12	0.07	0.06	0.08	0.18	0.13	0.05	0.05	0.03	0.08	0.04	0.03	0.0433333	0.05	0.0833333	0.13	0.00406758	0.286417	0.544998	0.108146	0.843277	0.241906	0.04868	0.294061
'Gm40881'	0.08	0.13	0.15	0.08	0.1	0.22	0.21	0.12	0.1	0.06	0.14	0.12	0.143333	0.106667	0.12	0.133333	-0.0147531	-0.055975	0.114974	0.0100027	0.58076	0.829009	0.669629	0.914138
'LOC105245453'	1.35	0.94	1.65	1.58	1.39	1.59	1.79	1.45	1.7	1.3	1.69	1.61	1.64667	1.53333	1.31333	1.52	0.0209166	0.566054	0.720857	0.161535	0.733522	0.00640599	0.000355	0.243623
'Gm10323'	0.04	0	0	0	0.03	0	0.01	0	0	0	0	0.04	0.00333333	0.0133333	0.0133333	0.01	0.00595825	0.0440657	-0.0457995	-0.00103375	0.371095	0.506082	0.697225	0.967697
'LOC105245578'	0.15	0.19	0	0.09	0.08	0.08	0.22	0.23	0.07	0.23	0.22	0.14	0.173333	0.196667	0.113333	0.0833333	0.0068776	-0.126366	-0.281798	-0.0128673	0.77232	0.565494	0.259655	0.839018
'A930018O16Rik'	0.17	0.1	0.28	0.16	0.14	0.19	0.1	0.21	0.23	0.1	0.25	0.16	0.18	0.17	0.183333	0.163333	-0.00222298	0.0075858	-0.0060983	-0.0114114	0.921582	0.974585	0.980761	0.885873
'Gm41099'	0	0	0.02	0.04	0	0	0	0	0.02	0	0	0.03	0.00666667	0.01	0.00666667	0.0133333	0.000266	0.00110482	0.0451384	0.0122759	0.968585	0.990005	0.706199	0.687307
'Gm41291'	2.17	1.35	1.24	1.43	1.16	0.95	0.49	0.84	0.62	0.58	0.78	0.58	0.65	0.646667	1.58667	1.18	-0.00200345	0.938901	0.668823	-0.18487	0.964838	0.00014	0.00978026	0.195688
'Brd9'	23.38	25.42	23.56	22.56	22.42	22.96	23.79	25.26	23.54	22.69	24.2	23.05	24.1967	23.3133	24.12	22.6467	-0.0377064	-0.0116537	-0.0133432	-0.0343478	0.431569	0.833086	0.811344	0.534481
'Gm41408'	0.17	0.18	0.12	0.14	0.11	0.13	0.06	0.08	0.1	0.2	0.06	0.12	0.08	0.126667	0.156667	0.126667	0.0300694	0.420789	0.0142115	-0.0523101	0.318523	0.118027	0.960334	0.648414
'Gm26637'	0.1	0.13	0.18	0.21	0.27	0.35	0.06	0.22	0.08	0.09	0.12	0.09	0.12	0.1	0.136667	0.276667	-0.00592685	0.0652192	0.604079	0.168639	0.796363	0.791392	0.0317903	0.107583
'Gm41844'	0.93	0.77	0.57	1.04	0.61	0.86	0.87	1.26	0.8	1.23	0.94	0.92	0.976667	1.03	0.756667	0.836667	0.0194795	-0.235608	-0.201852	0.0703048	0.724057	0.344578	0.421014	0.611729
'Gm41885'	27.33	22.26	24.9	26.26	25.23	21.94	17.11	16.24	18.67	16.33	16.81	16.57	17.34	16.57	24.83	24.4767	-0.0432889	0.537926	0.594918	0.0116653	0.42401	1.85e-14	4.89e-19	0.906531
'Gm42031'	0.14	0.12	0.22	0.17	0.57	0.09	0.3	0.07	0.2	0	0.04	0.19	0.19	0.0766667	0.16	0.276667	-0.0271317	-0.0827976	0.476226	0.0939125	0.204426	0.740949	0.0599917	0.294772
'Gm42048'	7.96	9.31	9.5	9	8.47	9.3	2.06	1.85	1.99	2.19	2.11	2.13	1.96667	2.14333	8.92333	8.92333	0.0956507	2.16717	2.0639	0.0274739	0.160189	7.16e-167	3.35e-187	0.656012
'Gm42049'	0.21	0.13	0.08	0	0.29	0.03	0.07	0.1	0	0.28	0	0	0.0566667	0.0933333	0.14	0.106667	0.00585573	0.173188	0.00518366	-0.012952	0.607226	0.320515	0.950487	0.814557
'Gm42102'	10.51	9.72	9.38	9.71	10.62	9.94	56.64	51.36	58.12	67.59	48.53	47.89	55.3733	54.67	9.87	10.09	-0.00120601	-2.39565	-2.18259	0.0555688	0.986795	0	1.97e-45	0.434585
'AB010352'	0.46	0.42	0.37	0.41	0.46	0.37	0.32	0.42	0.39	0.49	0.38	0.37	0.376667	0.413333	0.416667	0.413333	0.0556051	0.162733	0.0321212	0.0100308	0.432643	0.339085	0.850925	0.939057
'Gm42166'	0.05	0.05	0.06	0.12	0.05	0.08	0.03	0	0.03	0.08	0.05	0.03	0.02	0.0533333	0.0533333	0.0833333	0.0266986	0.342002	0.253906	0.0782558	0.170585	0.123349	0.353722	0.409986
'Gm42226'	93.33	93.8	94.6	92.57	93.79	93.02	103.63	100.5	100.49	97.47	100.49	99	101.54	98.9867	93.91	93.1267	-0.0194384	-0.0795595	-0.0479287	0.0202983	0.450119	0.00692505	0.105479	0.515253
'Gm42267'	0	0	0.18	0	0.05	0.3	0.26	0.81	0.58	0.15	0.3	0.28	0.55	0.243333	0.06	0.116667	-0.0538983	-0.808877	-0.183271	0.0368189	0.0719831	0.00116637	0.442578	0.460635
'Gm42337'	0	0.05	0.05	0	0.1	0.11	0.12	0.12	0.05	0.06	0	0	0.0966667	0.02	0.0333333	0.07	-0.0133688	-0.129115	0.126271	0.0229954	0.277193	0.433828	0.398944	0.599019
'Gm42346'	4.89	5.6	5.64	4.6	4.65	5.18	0.83	0.84	0.45	0.64	0.77	0.94	0.706667	0.783333	5.37667	4.81	0.0284192	2.59907	2.35814	-0.10363	0.585871	6.58e-46	4.01e-38	0.342095
'Gm42355'	0	0	0.01	0.02	0	0	0	0.02	0	0	0.02	0	0.00666667	0.00666667	0.00333333	0.00666667	-6.25e-05	-0.00212466	0.00203442	0.000942	0.992715	0.981239	0.98384	0.970331
'Gm42368'	33.6	33.41	33.23	32.91	31.39	30.61	6.27	6.46	5.89	6.88	5.78	6.66	6.20667	6.44	33.4133	31.6367	0.0547427	2.33713	2.20455	-0.0416728	0.434231	3.25e-234	1.42e-191	0.423372
'Gm42372'	0.01	0	0	0	0	0	0	0.01	0	0.02	0	0.01	0.00333333	0.01	0.00333333	0	0.00335965	0.00202822	-0.0964643	-0.0117945	0.698031	0.982602	0.343918	0.51791
'LOC105247297'	0.16	0.31	0.11	0.03	0.23	0.13	0.31	0.34	0.2	0.13	0.43	0.17	0.283333	0.243333	0.193333	0.13	-0.00778378	-0.207343	-0.308449	-0.053035	0.805787	0.434023	0.256559	0.538457
'Cdk20'	2.26	2.91	2.9	2.44	2.54	2.39	2.88	2.84	2.58	1.95	2.29	2.33	2.76667	2.19	2.69	2.45667	-0.125186	-0.00420385	0.190387	-0.0709374	0.0805214	0.979338	0.270031	0.58792
'Epdr1'	35.4	39.27	37.37	37.63	37.41	39.29	30.76	30.96	31.04	31.88	31.94	30.1	30.92	31.3067	37.3467	38.11	0.0303918	0.303562	0.323499	0.0602264	0.484557	1.66e-09	2.43e-11	0.230325
'Golm1'	17.99	17.12	18.39	17.1	19.37	17	25.29	25.28	26.36	26.78	26.39	24.77	25.6433	25.98	17.8333	17.8233	0.0321908	-0.486652	-0.49779	0.0305242	0.431551	7.11e-23	6.84e-19	0.60414
'Akr1c18'	0.11	0.09	0.05	0.05	0.05	0.04	0	0	0.05	0.1	0	0	0.0166667	0.0333333	0.0833333	0.0466667	0.00321727	0.178508	0.0437528	-0.0264097	0.691098	0.246404	0.777179	0.619338
'AW209491'	5.76	5.5	5.23	4.51	4.6	4.5	6.34	6.74	5.77	6.68	6.12	6.11	6.28333	6.30333	5.49667	4.53667	0.0093927	-0.149905	-0.408573	-0.205947	0.89532	0.186606	0.000457	0.0518397
'Dusp22'	14.26	13.91	16.05	16.53	17.43	18.15	9.53	9.77	10.11	10.51	10.73	10.05	9.80333	10.43	14.74	17.37	0.0940322	0.597536	0.836058	0.35988	0.18129	9.55e-10	1.08e-19	9.51e-06
'Utp15'	18.55	19.49	19.47	16.7	17.2	17.74	21	20.52	21.35	20.98	20.6	20.41	20.9567	20.6633	19.17	17.2133	-0.00394829	-0.094815	-0.221873	-0.119319	0.922122	0.0442913	4.07e-06	0.0177878
'Slf1'	10.06	9.49	9.21	8.93	8.51	10.28	9.78	10.63	9.37	10.11	9.98	9.85	9.92667	9.98	9.58667	9.24	0.0194773	-0.0154009	-0.0658632	-0.0179286	0.724593	0.823778	0.357488	0.80199
'Akr1c14'	0.02	0	0.08	0.02	0	0.04	0	0	0	0.02	0	0	0	0.00666667	0.0333333	0.02	0.00301378	0.19417	0.127357	-0.00990527	0.525011	0.14593	0.394384	0.845354
'E330034G19Rik'	0	0	0.04	0	0	0.04	0	0	0.04	0	0	0	0.0133333	0	0.0133333	0.0133333	-0.0027412	0.00110482	0.0419938	0.000146	0.546643	0.990005	0.539515	0.995307
'Fam149b'	8.41	8.49	8.48	8.55	9.21	8.18	11.76	10.86	12.04	10.54	11.04	11.19	11.5533	10.9233	8.46	8.64667	-0.0638489	-0.421284	-0.2823	0.0595803	0.317748	1.86e-06	0.00193219	0.501729
'Kctd9'	19.7	18.51	20.34	17.38	17.11	17.2	22.14	22.25	21.37	19.72	19.95	20.69	21.92	20.12	19.5167	17.23	-0.0941272	-0.118801	-0.164953	-0.137293	0.0367331	0.0235886	0.00237653	0.0125857
'Dock9'	6.19	6.07	5.95	5.79	5.73	6.1	6.49	6.21	6.43	6.31	6.7	6.08	6.37667	6.36333	6.07	5.87333	0.0191772	-0.0328325	-0.0757135	-0.0119818	0.69546	0.559192	0.198412	0.83498
'Gmpr2'	12.3	11.07	11.86	12.25	11.71	11.48	15.38	15.14	13.59	14.26	14.86	15.39	14.7033	14.8367	11.7433	11.8133	0.0221515	-0.279208	-0.272164	0.0423855	0.733214	0.00237736	0.00240433	0.630521
'Mmrn2'	0	0.02	0.04	0.03	0.02	0	0.05	0	0.03	0.02	0.02	0.05	0.0266667	0.03	0.02	0.0166667	0.00419809	-0.0326221	-0.169892	-0.0193541	0.821978	0.866615	0.432645	0.720506
'Abhd4'	17.94	19.06	19.14	17.75	16.82	18.26	16.19	14.59	16.39	15.64	14.95	13.97	15.7233	14.8533	18.7133	17.61	-0.0514609	0.2777	0.277739	-0.0517783	0.36848	2.85e-05	3.91e-05	0.410242
'Exoc5'	16.19	15.24	16.56	13.84	14.44	14.6	18.81	19.1	19.36	19.38	19.13	18.01	19.09	18.84	15.9967	14.2933	-0.00221185	-0.221359	-0.356428	-0.125204	0.956611	4.32e-06	6.73e-13	0.0163024
'Chmp7'	18.19	16.98	17.41	16.64	16.92	16.32	18.94	19.5	19.82	16.45	18.98	18.41	19.42	17.9467	17.5267	16.6267	-0.0832909	-0.115259	-0.0677505	-0.0392416	0.112492	0.0489985	0.295176	0.511074
'A630023A22Rik'	0.05	0.08	0	0.17	0.19	0.08	0	0.04	0.08	0	0	0	0.04	0	0.0433333	0.146667	-0.0091106	0.0058437	0.479482	0.0926427	0.271062	0.969072	0.0198436	0.159414
'Ankrd28'	24.71	25.13	25.02	21.86	21.12	21.66	32.15	32.56	31.51	31.97	32.77	31.98	32.0733	32.24	24.9533	21.5467	0.0163539	-0.325361	-0.538983	-0.184862	0.589405	1.13e-19	8.6e-52	1.67e-06
'Mbnl2'	45.63	42.83	44.56	44.47	42.5	43.74	51.23	52.86	52.17	52.64	52.85	50.27	52.0867	51.92	44.34	43.57	0.00895629	-0.202725	-0.214349	0.00657842	0.762614	1.41e-08	8.74e-10	0.864234
'Dph3'	10.96	11.13	11.89	10.57	12.49	9.44	13.8	13.64	13.25	12.54	13.1	14.56	13.5633	13.4	11.3267	10.8333	0.0366723	-0.290841	-0.366453	-0.0225734	0.498738	1.66e-05	2.18e-07	0.750013
'Ppp1r3e'	0.46	0.24	0.28	0.32	0.26	0.31	0.34	0.56	0.23	0.31	0.27	0.43	0.376667	0.336667	0.326667	0.296667	-0.00942457	-0.0850486	-0.0838307	-0.0234388	0.811141	0.754188	0.768676	0.845276
'Phyhip'	0	0.04	0.02	0	0	0.03	0.04	0.04	0	0	0.02	0	0.0266667	0.00666667	0.02	0.01	-0.00953293	-0.0427643	0.0398998	-0.0107975	0.381269	0.789519	0.731112	0.780521
'Thtpa'	2.3	2.39	2.27	2.34	2.28	2.1	2.51	2.53	2.66	2.58	2.52	2.25	2.56667	2.45	2.32	2.24	-0.0260543	-0.106199	-0.0843795	-0.0147708	0.723394	0.435822	0.551264	0.901248
'Rcbtb2'	2.76	2.8	2.9	2.48	3.05	2.83	3.71	3.25	3.46	2.94	3.27	3.22	3.47333	3.14333	2.82	2.78667	-0.0764307	-0.231954	-0.121723	0.00148448	0.283518	0.0363735	0.299452	0.988726
'Ppif'	19.54	17.69	19.34	15.79	15.65	15.46	25.3	25.54	27.59	22.35	25.38	23.87	26.1433	23.8667	18.8567	15.6333	-0.0939589	-0.428343	-0.554607	-0.217132	0.101327	4.33e-09	7.31e-13	0.00454691
'Mycbp2'	5.49	5.46	5.17	5.19	4.84	5.29	5.84	5.82	5.72	6.16	5.71	5.99	5.79333	5.95333	5.37333	5.10667	0.0560861	-0.0656529	-0.176714	-0.0402305	0.172879	0.177738	0.0004	0.442382
'Ano6'	39.29	37.46	38.84	38.86	36.22	36.82	36.56	36.89	35.71	36.29	36.56	34.45	36.3867	35.7667	38.53	37.3	-0.00690057	0.114438	0.098205	-0.0144099	0.823791	0.000978	0.00821746	0.706616
'Slc38a1'	5.07	5.91	5.59	4.59	4.45	5.04	14.16	14.33	14.47	15.02	13.83	13.63	14.32	14.16	5.52333	4.69333	-0.000747	-1.32607	-1.53218	-0.186859	0.984743	6.1e-132	1.51e-156	0.00753212
'Fam83h'	13.79	13.21	13.74	11.7	11.85	11.82	7.87	8.25	8.6	7.62	7.68	7.34	8.24	7.54667	13.58	11.79	-0.095037	0.73768	0.672794	-0.165231	0.0840184	5.01e-36	5.42e-29	0.00199207
'Tigd5'	1.02	1.17	1.02	0.91	1.1	0.97	0.73	1.01	0.83	0.74	0.74	0.65	0.856667	0.71	1.07	0.993333	-0.0846528	0.322734	0.471022	-0.0511298	0.227803	0.0497428	0.00598076	0.687691
'Gm27021'	2.82	3.28	3.22	5.17	4.33	3.45	5.5	5.67	4.84	4.39	3.77	6.38	5.33667	4.84667	3.10667	4.31667	-0.0399932	-0.643818	-0.105905	0.305808	0.564073	0.000457	0.590552	0.0290329
'Gm11715'	0.13	0	0.22	0	0	0	0	0.12	0	0	0	0	0.04	0	0.116667	0	-0.00304563	0.0825595		-0.0345724	0.525169	0.513995		0.265322
'Scrib'	43.21	42.49	41.33	42.02	41.64	42.23	47.82	46.83	47.77	45.42	45.99	44.8	47.4733	45.4033	42.3433	41.9633	-0.0457151	-0.13259	-0.0749314	0.0191612	0.0935682	5.74e-05	0.0175046	0.583588
'Kdelr3'	85.81	84.76	80.13	80.07	78.44	78.46	66.7	65.38	64.82	66.73	65.49	64.21	65.6333	65.4767	83.5667	78.99	0.00930802	0.378404	0.315941	-0.0430339	0.820577	1.96e-16	1.76e-12	0.341446
'Prkaa1'	22.91	24.69	24.46	22.97	22.39	22.66	25.05	25.47	25.07	24.52	23.22	23.9	25.1967	23.88	24.02	22.6733	-0.0560354	-0.0347609	-0.0362381	-0.0511438	0.125115	0.415104	0.388128	0.253617
'Amigo2'	0	0	0.03	0	0	0.02	0.07	0.09	0.08	0.17	0.14	0.09	0.08	0.133333	0.01	0.00666667	0.0276887	-0.505388	-0.865572	-0.0101716	0.363446	0.0223894	0.000766	0.730736
'Ccdc65'	0.5	0.75	0.47	1	0.52	0.4	0.05	0.06	0.1	0.08	0.11	0.11	0.07	0.1	0.573333	0.64	0.0114859	1.35042	1.23249	-0.013003	0.598801	6.89e-07	1.65e-05	0.923729
'Sgsm3'	24.56	24.22	24.25	22.93	24.92	21.12	21.22	20.27	20.52	22.29	20.93	21.01	20.67	21.41	24.3433	22.99	0.0560663	0.258696	0.148279	-0.0375653	0.228027	4.64e-07	0.0139686	0.514581
'Mtbp'	32.58	35.68	36.19	32.04	34.28	34.11	38.19	38.49	39.78	39.92	37.46	38.77	38.82	38.7167	34.8167	33.4767	0.0110741	-0.112586	-0.153837	-0.0198211	0.767342	0.0149026	0.000944	0.699356
'Dennd3'	2.3	2.21	2.29	3.74	3.94	3.82	3	2.6	2.49	3.53	3.42	4.14	2.69667	3.69667	2.26667	3.83333	0.308717	-0.185469	0.0682386	0.662271	9.94e-06	0.0908697	0.450243	8.89e-14
'Card10'	4.37	3.95	4.24	3.26	3.07	3.48	6.99	7.07	7.12	5.59	6.17	5.91	7.06	5.89	4.18667	3.27	-0.198813	-0.708533	-0.790593	-0.290074	0.000554	1.08e-20	3.24e-20	0.000767
'Lmf2'	57.11	57.05	54.73	54.43	54.62	51.85	52.74	54.69	55.32	50.11	51.04	52.73	54.25	51.2933	56.2967	53.6333	-0.0593134	0.0871227	0.103994	-0.0364705	0.0903215	0.0253394	0.0102187	0.371755
'Nckap1l'	0.04	0.04	0.04	0.04	0.04	0	0.03	0.06	0.06	0.01	0.04	0.07	0.05	0.04	0.04	0.0266667	-0.0107728	-0.0839668	-0.106253	-0.0434448	0.654322	0.736331	0.658204	0.567269
'Csdc2'	3.07	2.77	2.73	3.2	2.54	2.76	5.88	6.39	7.08	6.76	6.24	5.75	6.45	6.25	2.85667	2.83333	-0.0202959	-1.08862	-1.05158	0.0167685	0.770583	3.2e-20	2.78e-18	0.887561
'Cmc4'	3.8	3.93	3.22	3.4	2.96	3.03	4.59	3.66	3.56	4.08	4.27	4.05	3.93667	4.13333	3.65	3.13	0.0105742	-0.139055	-0.37443	-0.123076	0.871201	0.503205	0.0843726	0.389613
'Gm20498'	8.53	9.15	9.12	9.66	9.15	8.85	9.73	10.29	10.93	9.35	11.56	10.96	10.3167	10.6233	8.93333	9.22	-0.000421	-0.193561	-0.143474	0.0500216	0.995402	0.116387	0.262321	0.653111
'Gm45927'	3.78	5.25	4.37	4.6	3.57	3.89	4.92	4.68	4.31	4.13	4.51	4.17	4.63667	4.27	4.46667	4.02	-0.0619736	-0.0118544	-0.045477	-0.100592	0.380106	0.918307	0.691667	0.355772
'Gm45929'	0.11	0	0	0	0	0	0	0.17	0.19	0.2	0.14	0.25	0.12	0.196667	0.0366667	0	0.0228561	-0.179928	-0.677515	-0.0330612	0.333413	0.329172	0.00348022	0.27613
'Espl1'	26.62	25.6	25.02	24.09	22.21	23.34	31.51	30.8	30.36	29.75	28.44	28.7	30.89	28.9633	25.7467	23.2133	-0.0735545	-0.230432	-0.281025	-0.116324	0.0158612	3.91e-10	1.45e-13	0.00518794
'Tafa5'	0.04	0.02	0	0	0.02	0.02	0.44	0.38	0.56	0.47	0.36	0.61	0.46	0.48	0.02	0.0133333	0.0389045	-1.85608	-2.22779	-0.0252778	0.491559	8.34e-12	5.62e-15	0.569333
'Topors'	29.69	30.39	30.19	28.9	29.75	30.3	31.33	30.16	30.5	31.56	30.07	30.63	30.6633	30.7533	30.09	29.65	0.0193756	0.00578603	-0.0122622	0.0112183	0.594863	0.887271	0.768794	0.792647
'Sharpin'	19.93	19.79	19.17	21.98	20.34	20.02	18	17.99	17.71	16.85	18.06	18.01	17.9	17.64	19.63	20.78	-0.00445639	0.149583	0.27866	0.125866	0.940214	0.0394567	0.000159	0.0714015
'Gm21761'	0.21	0	0.44	0.22	0.06	0.2	0	0.15	0.33	0.42	0.21	0.22	0.16	0.283333	0.216667	0.16	0.0136873	0.0378528	-0.160498	-0.00910687	0.498556	0.849435	0.513927	0.888724
'Gga1'	32.42	32.97	31.53	31.5	32.87	31.29	32.08	30.64	33.14	31.15	30.75	30	31.9533	30.6333	32.3067	31.8867	-0.041512	0.0475756	0.0981427	0.0141818	0.304609	0.301398	0.0302782	0.758501
'Fbxo4'	5.34	4.95	5.58	5.42	5.39	5.34	4.7	5.32	5.23	5.18	5.3	5.27	5.08333	5.25	5.29	5.38333	0.0451793	0.0872594	0.0740208	0.0524283	0.496857	0.346897	0.402149	0.534734
'AW549877'	7.94	8.38	8.42	7.93	6.72	7.18	9.78	10.01	9.7	9.75	8.83	9.1	9.83	9.22667	8.24667	7.27667	-0.0642864	-0.216172	-0.300652	-0.142478	0.200467	0.000247	9.27e-06	0.0328553
'Slc45a4'	8.53	7.91	8.06	7.89	7.68	7.18	7.77	7.81	8.34	7.69	7.73	7.9	7.97333	7.77333	8.16667	7.58333	-0.0194782	0.0627046	0.00311085	-0.0702655	0.67674	0.253217	0.955105	0.209166
'Mfsd5'	70.37	69.76	68.96	65.98	68.4	64.97	63.45	63.87	63.72	59.47	57.74	63.82	63.68	60.3433	69.6967	66.45	-0.0580524	0.162124	0.183137	-0.0323534	0.155892	0.0001	0.000128	0.459591
'Cggbp1'	34.54	34.41	34.74	38.55	36.46	37.4	30.66	30.79	31.06	30.81	31.58	29.99	30.8367	30.7933	34.5633	37.47	0.014371	0.196337	0.31996	0.145601	0.675758	1.19e-07	1.45e-16	0.000172
'Txndc11'	15.76	15.64	15.51	15.97	16.67	15.21	12.7	12.9	12.77	12.15	11.97	13.14	12.79	12.42	15.6367	15.95	-0.0248158	0.315344	0.396299	0.058417	0.65197	2.79e-07	1.65e-09	0.329814
'Zc3h7a'	15.31	16.84	16.5	16.66	15.15	15.95	15.22	14.71	14.36	15.77	14.64	15.01	14.7633	15.14	16.2167	15.92	0.0468366	0.16839	0.110194	0.00320858	0.328156	0.00268278	0.048997	0.954905
'Qtrt2'	18.13	17.79	17.47	17.06	16.67	16.29	16.8	16.34	15.47	16.65	14.91	15.01	16.2033	15.5233	17.7967	16.6733	-0.0379121	0.167554	0.142075	-0.0589482	0.469125	0.00374667	0.0197939	0.293206
'Rrn3'	33.69	33.86	33.53	35.02	33.94	34.61	35.97	35.96	35.61	36.63	34.35	36.19	35.8467	35.7233	33.6933	34.5233	0.010745	-0.0563556	-0.00930827	0.0662723	0.764097	0.151098	0.819945	0.106238
'Osbpl11'	12.75	12.57	12.63	12.22	11.65	12.75	13.46	13.55	13.19	12.59	13.19	12.95	13.4	12.91	12.65	12.2067	-0.0322361	-0.0498854	-0.041649	-0.0182607	0.483184	0.342521	0.45457	0.741649
'Nsun3'	2.49	2.4	1.52	2.14	2.54	1.55	1.5	1.95	2.02	1.75	1.78	2.16	1.82333	1.89667	2.13667	2.07667	-0.0137196	0.313641	0.294858	-0.0373788	0.845401	0.0644181	0.0907182	0.775543
'Rfc4'	42.78	41.42	45.21	43.09	44.24	41.56	52.58	54.25	51.97	54.11	56.6	52.21	52.9333	54.3067	43.1367	42.9633	0.0436481	-0.257857	-0.284526	0.0302896	0.365564	1.32e-05	1.66e-06	0.623745
'Ypel1'	0.56	0.23	0.29	0.6	0.4	0.25	0.57	0.34	0.47	0.67	0.75	0.4	0.46	0.606667	0.36	0.416667	0.0421767	-0.477098	-0.469071	0.102841	0.427687	0.066784	0.0741069	0.430181
'Eaf2'	1.32	1.43	2.09	2.1	1.23	1.86	1.48	1.14	2.79	1.81	2.12	1.62	1.80333	1.85	1.61333	1.73	0.0205548	0.0386264	0.0362401	0.0533132	0.718746	0.871479	0.875947	0.709004
'Srl'	0.42	0.27	0.29	0.3	0.29	0.23	1.11	1.03	1.14	1.09	0.95	1.04	1.09333	1.02667	0.326667	0.273333	-0.0136215	-1.63648	-1.68283	-0.0296964	0.853098	1.34e-19	2.38e-19	0.83561
'Slc51a'	0.11	0	0.03	0.04	0	0.03	0.07	0	0	0	0	0	0.0233333	0	0.0466667	0.0233333	-0.00572378	0.0823208	0.095248	-0.024608	0.383306	0.5766	0.348713	0.579822
'Sft2d1'	37.35	43.13	39.54	38.03	40.29	39.44	39.6	42.75	39.85	38.08	39.39	41.63	40.7333	39.7	40.0067	39.2533	-0.0201687	0.0104771	0.0366919	0.00995056	0.722882	0.884063	0.598647	0.886555
'Stk38'	31.11	29.69	30.23	29.58	28.86	29.82	33.06	34.42	34.3	34.01	33.92	34.3	33.9267	34.0767	30.3433	29.42	0.020353	-0.129365	-0.169482	-0.00927069	0.578247	0.00268388	5.42e-05	0.83612
'Gpsm3'	0.9	1.1	0.98	1.15	1.05	0.84	2.02	2.19	2.3	2.04	1.78	1.9	2.17	1.90667	0.993333	1.01333	-0.0464924	-0.851032	-0.679575	0.0231366	0.473262	0.000147	0.00376989	0.868835
'Pkdcc'	0.66	0.66	0.55	0.57	0.72	0.98	4.66	4.35	4.17	3.99	4.4	4.31	4.39333	4.23333	0.623333	0.756667	-0.0290249	-2.45539	-2.1816	0.138288	0.688253	6.3e-47	3.92e-37	0.332571
'Tecr'	168.23	186.58	183.36	176.15	191.02	174.57	249.53	238.45	249.73	228.97	227.32	227.04	245.903	227.777	179.39	180.58	-0.0952358	-0.416634	-0.279706	0.046385	0.00108566	1.06e-24	1.8e-12	0.329098
'Ldhal6b'	0.04	0.14	0.03	0.12	0.03	0.1	0.11	0.04	0.03	0.15	0.15	0.15	0.06	0.15	0.07	0.0833333	0.0245167	0.041069	-0.199037	0.0124958	0.234716	0.831475	0.42551	0.845009
'Ppcs'	1.38	1.11	1.39	1.2	1.46	1.15	3.06	3.92	3.61	2.6	3.31	2.93	3.53	2.94667	1.29333	1.27	-0.0860395	-1.20645	-1.00831	0.00155755	0.223385	1.01e-09	1.35e-06	0.991307
'Dlk2'	16.77	16.65	17.58	11.34	12.69	12.96	12.73	13.07	12.76	10.44	10.64	11.06	12.8533	10.7133	17	12.33	-0.181597	0.424697	0.249074	-0.389781	0.00703959	4.57e-07	0.0102922	2.12e-06
'Rab31'	75.77	76.81	79.12	84.33	82.38	84.63	72.75	71.46	70.55	75.07	76.64	75.2	71.5867	75.6367	77.2333	83.78	0.0925864	0.142165	0.186897	0.147668	0.000853	1.29e-05	1.34e-09	1.35e-05
'Fam234a'	39.26	37.31	36.79	37.43	36.89	37.16	31.27	31.3	32.28	28.97	32.82	31.61	31.6167	31.1333	37.7867	37.16	-0.00537466	0.288513	0.293522	0.00790525	0.903295	2.19e-10	2.91e-09	0.859636
'Nrm'	16.07	16.54	16.26	15.54	16.74	14.99	16.1	17.33	16.65	15.3	17.02	16.9	16.6933	16.4067	16.29	15.7567	-0.00788101	-0.00147177	-0.0111164	-0.0105723	0.902093	0.985799	0.898916	0.895875
'Scaf8'	29.06	28.12	28.99	27.29	27.29	27.23	26.24	27.05	26.88	26.01	25.62	26.22	26.7233	25.95	28.7233	27.27	-0.023815	0.135818	0.109834	-0.0417603	0.491699	0.000465	0.0043022	0.291763
'Ankrd12'	4.31	4.83	4.83	3.93	4.18	4.65	4.26	3.85	4.25	4.22	3.54	3.85	4.12	3.87	4.65667	4.25333	-0.0628666	0.206704	0.172112	-0.097654	0.280038	0.00167989	0.020441	0.143133
'Wdr90'	10.54	10.58	10.22	10.31	10.53	9.73	8.05	8.45	8.5	8.18	7.96	8.01	8.33333	8.05	10.4467	10.19	-0.0292342	0.3543	0.375401	-0.00327758	0.548246	5.67e-11	1.66e-11	0.950994
'Trip10'	50.99	53.95	52.02	48.96	54.52	51.14	51.27	50.86	52.37	51.84	52.24	54.03	51.5	52.7033	52.32	51.54	0.0450221	0.0543187	0.00851218	0.0108433	0.222629	0.198475	0.855025	0.821042
'Ift140'	9.57	8.73	9.31	8.7	9.47	8.63	9.65	9.53	8.97	9.49	9.05	9.68	9.38333	9.40667	9.20333	8.93333	0.0460415	0.0299508	-0.0400838	-0.00889698	0.347383	0.606493	0.492775	0.879743
'Vmac'	2.41	2.12	1.88	2.24	2.18	1.81	1.17	1.36	1.36	1.4	1.27	1.56	1.29667	1.41	2.13667	2.07667	0.0250987	0.602782	0.527005	0.0010771	0.705728	0.000992	0.00440366	0.993507
'AI413582'	31.86	31.12	31.06	30.7	34.68	29.03	32.31	34.52	34.32	33.03	32.19	32.37	33.7167	32.53	31.3467	31.47	-0.0299972	-0.0691719	0.0209724	0.0494366	0.665994	0.497848	0.845251	0.613782
'Rpusd1'	19.73	17.62	18.47	17.1	16.37	17.12	16.6	15.64	16.03	13.93	14.81	13.72	16.09	14.1533	18.6067	16.8633	-0.125344	0.251306	0.293311	-0.1049	0.0457607	0.0012339	0.000269	0.155392
'Catsperd'	0.25	0.15	0.17	0.16	0.2	0.21	0.17	0.13	0.04	0.19	0.08	0.17	0.113333	0.146667	0.19	0.19	0.014115	0.263986	0.179582	0.0175673	0.624324	0.321318	0.529003	0.875355
'Ticam1'	5.64	5.62	5.41	4.81	5.18	5.11	4.51	4.55	4.84	4.06	3.73	4.02	4.63333	3.93667	5.55667	5.03333	-0.139345	0.283068	0.382207	-0.0956997	0.0495308	0.00445772	0.000341	0.29205
'Ttbk1'	0.01	0.02	0.01	0.01	0.01	0.02	0.03	0.04	0.05	0.01	0.03	0.05	0.04	0.03	0.0133333	0.0133333	-0.0136042	-0.412578	-0.368911	-0.0241516	0.637315	0.102752	0.146276	0.720403
'Stap2'	2.61	3.03	2.27	3.21	2.5	2.63	0.15	0.26	0.11	0.19	0.35	0.15	0.173333	0.23	2.63667	2.78	0.0160186	2.68915	2.66148	0.0711653	0.583417	1.33e-28	1.17e-27	0.592885
'Dhx57'	9.16	8.31	8.53	8.62	8.49	8.52	8.03	7.82	8.13	7.35	7.42	7.98	7.99333	7.58333	8.66667	8.54333	-0.0357078	0.148666	0.186116	0.00410052	0.504943	0.0179882	0.00315111	0.946322
'Tcf19'	58.11	59.49	57.92	60.48	61.8	61.79	52.72	50.27	50.19	50.12	51.38	51.43	51.06	50.9767	58.5067	61.3567	0.0106641	0.225507	0.308844	0.101532	0.802114	1.72e-06	2.28e-11	0.0264496
'Oard1'	12.57	13.6	13.62	13.32	13.41	12.96	10.72	11.04	11.68	10.55	12.08	10.55	11.1467	11.06	13.2633	13.23	-0.00113015	0.250932	0.277285	0.0298745	0.987275	0.0136707	0.00766673	0.742361
'Unc119b'	38.94	38.81	39.22	39.64	39.42	38.1	40.04	39.05	42.18	40.01	38.82	37.19	40.4233	38.6733	38.99	39.0533	-0.0447358	-0.0198927	0.0534324	0.0340271	0.22258	0.617696	0.184393	0.391577
'Abhd3'	0.36	0.81	0.55	0.64	0.72	0.75	0.75	0.58	0.67	1.01	1.31	1.04	0.666667	1.12	0.573333	0.703333	0.143304	-0.0782912	-0.468115	0.131258	0.00982904	0.761531	0.0545508	0.339653
'Tnfaip8'	15.99	15.85	16.64	16.04	13.96	14.59	22.82	22.44	25.88	20.63	20.37	20.64	23.7133	20.5467	16.16	14.8633	-0.154974	-0.489411	-0.421184	-0.0977987	0.00401054	1.42e-12	1.21e-09	0.174173
'Afap1l1'	0	0	0.01	0.01	0.01	0.03	0.11	0.04	0.03	0.11	0.1	0.06	0.06	0.09	0.00333333	0.0166667	0.0195604	-0.445048	-0.571274	0.0372015	0.465805	0.0283537	0.0265813	0.366166
'Smim3'	8.1	8.07	7.83	13.29	11.74	11.12	18.44	17.9	17.54	21.65	22.7	21.95	17.96	22.1	8	12.05	0.249594	-1.09692	-0.818283	0.536696	5.03e-06	1.14e-40	1.19e-27	7.21e-10
'Hmgxb3'	11.56	11.16	10.88	10.99	10.6	11.12	18.24	18.23	17.73	17.16	16.91	16.88	18.0667	16.9833	11.2	10.9033	-0.0414054	-0.631446	-0.616729	-0.0200673	0.298911	6.08e-38	4.54e-35	0.712779
'Kctd1'	0.61	0.85	0.68	0.73	0.7	0.85	1.26	1.14	0.98	1.21	1.33	1.44	1.12667	1.32667	0.713333	0.76	0.0601125	-0.685808	-0.606619	0.158759	0.403423	0.00022	0.000773	0.260345
'Slc39a3'	5.16	5.24	4.99	4.95	4.54	4.66	3.13	3.16	3.24	2.95	2.89	3.07	3.17667	2.97	5.13	4.71667	-0.0518122	0.700714	0.688927	-0.0778959	0.466269	3.26e-13	7.97e-12	0.352795
'Arap3'	0.05	0.06	0.05	0.04	0.07	0.07	0.23	0.18	0.2	0.17	0.19	0.15	0.203333	0.17	0.0533333	0.06	-0.0268774	-1.04865	-0.822145	0.0402803	0.591229	0.000101	0.00371804	0.692042
'Slc39a6'	26.27	25.22	26.76	32.73	33.17	33.04	34.78	35.25	36.27	38.31	39.46	38.86	35.4333	38.8767	26.0833	32.98	0.141775	-0.407086	-0.196663	0.362553	2.86e-05	2.55e-22	2.57e-07	3.56e-17
'Gramd3'	2.47	2.62	2.49	1.98	2.11	2.04	3.57	3.69	3.67	4.26	3.7	3.43	3.64333	3.79667	2.52667	2.04333	0.0426467	-0.466257	-0.798273	-0.207228	0.55871	0.000309	8.65e-09	0.0888945
'Me2'	14.49	14.2	14.27	13.92	13.49	14.36	16.8	16.04	16.17	16.73	17.73	17.9	16.3367	17.4533	14.32	13.9233	0.10537	-0.157029	-0.286502	-0.00819062	0.00415653	0.000124	3.44e-11	0.851103
'Fbxo38'	10.4	9.8	9.82	9.27	9.16	8.99	13.79	14.13	13.43	13.36	14.01	14.37	13.7833	13.9133	10.0067	9.14	0.0213435	-0.441267	-0.572	-0.0942729	0.646309	1.23e-14	5.58e-23	0.121344
'Lars'	54.55	54.68	55.26	55.29	53.29	56.84	71.29	71.35	70.92	69.63	72.17	71.63	71.1867	71.1433	54.83	55.14	0.0154037	-0.342679	-0.327075	0.0398225	0.570525	9.16e-28	1.7e-21	0.278043
'Psmg2'	22.61	22.99	22.88	20.69	24.18	22.85	29	28.79	27.79	25.72	27.49	27.85	28.5267	27.02	22.8267	22.5733	-0.0526894	-0.284281	-0.202417	0.0223074	0.389541	0.000362	0.0182111	0.786642
'Lrrtm2'	0.02	0	0	0.01	0.01	0.02	0.02	0.04	0.09	0.71	0.87	0.62	0.05	0.733333	0.00666667	0.0133333	0.616915	-0.574521	-3.27965	0.0325103	6.38e-24	0.0117831	2.07e-35	0.492373
'Wdr74'	60.57	59.72	61.75	56.43	59.4	55.15	57.7	58.55	54.07	54.28	56.61	53.83	56.7733	54.9067	60.68	56.9933	-0.0299791	0.125496	0.0995594	-0.0496757	0.534573	0.0218	0.0774793	0.36382
'Rrp12'	29.44	29.42	29.75	34.65	35.18	35.58	20.99	20.37	20.55	20.68	18.87	20.35	20.6367	19.9667	29.5367	35.1367	-0.0295386	0.545153	0.863433	0.291095	0.469866	8.74e-41	1.32e-93	3.48e-14
'Glyat'	0	0.04	0	0	0	0	0	0	0	0	0	0	0	0	0.0133333	0		0.0396091		-0.0105996		0.528911		0.540046
'Gpr137'	9.31	9.74	10	9.87	10.66	9.38	8.74	8.18	9.31	9.1	10.11	9.39	8.74333	9.53333	9.68333	9.97	0.0690636	0.138987	0.135156	0.0971803	0.325139	0.177997	0.184368	0.294023
'Btaf1'	12.46	13.48	12.84	12.36	11.57	12.64	12.99	13.53	12.81	13.03	13.15	12.05	13.11	12.7433	12.9267	12.19	-0.0193537	0.0139887	-0.0184908	-0.0435883	0.630882	0.746036	0.700351	0.34842
'Uqcc3'	19.11	20.3	20.62	18.25	20.1	18.07	13.1	14.74	13.51	12.57	13.65	14.44	13.7833	13.5533	20.01	18.8067	-0.00813638	0.547679	0.508615	-0.0412935	0.911634	2.13e-06	2.21e-05	0.67558
'Macrod1'	15.9	15.18	16.46	18.28	16.15	15.7	11.04	11.23	12.06	10.4	12.4	11.16	11.4433	11.32	15.8467	16.71	0.000104	0.486225	0.590076	0.103865	0.998832	7.5e-07	8.81e-09	0.234116
'Carns1'	1.09	0.9	0.91	0.81	0.72	0.82	0.76	0.89	0.86	0.87	0.75	0.63	0.836667	0.75	0.966667	0.783333	-0.0430964	0.205663	0.088316	-0.17188	0.527419	0.249024	0.647669	0.206579
'AI837181'	53.98	56.67	54.21	54.53	55.72	51.83	45.32	44.21	47.75	43.25	46.18	46.2	45.76	45.21	54.9533	54.0267	-0.00356237	0.294552	0.300979	0.0108904	0.939827	1.21e-08	2.05e-08	0.831209
'Kazald1'	0.29	0.26	0.14	0.12	0.18	0	0.34	0.3	0.56	0.27	0.3	0.51	0.4	0.36	0.23	0.1	-0.0114512	-0.355876	-0.572665	-0.0939539	0.751532	0.187596	0.0374574	0.263878
'Otub1'	92.57	91.39	93.96	92.68	97.39	95.14	113.09	109.93	109.33	105.72	100.98	106.32	110.783	104.34	92.64	95.07	-0.0683812	-0.223639	-0.0877822	0.0716308	0.0390519	2.03e-09	0.0253909	0.0762876
'Yars'	86.81	97.18	92.42	104.14	101.78	105.09	90.62	94.32	94.57	99.22	101.3	98.39	93.17	99.6367	92.1367	103.67	0.107639	0.0172905	0.0988555	0.198901	0.000296	0.669818	0.00236252	1.51e-06
'Psat1'	389.3	386.75	383.67	359.8	369.06	362.97	332.35	318.75	332.83	316.77	325.46	330.51	327.977	324.247	386.573	363.943	-0.00135243	0.26912	0.209113	-0.0520946	0.955957	8e-24	6.39e-14	0.0608305
'Gm45935'	0	0.36	0.58	0.35	0.45	0.47	0.46	0.31	0.41	0.53	0.36	0.28	0.393333	0.39	0.313333	0.423333	0.000124	-0.0377061	0.118643	0.0178764	0.998196	0.835642	0.62756	0.748071
'Vps37c'	15.61	15.81	15.19	18.85	19.45	18.79	13.95	13.73	14.34	18.48	17.11	17.65	14.0067	17.7467	15.5367	19.03	0.301806	0.179968	0.137758	0.306889	1.08e-08	0.00488058	0.0198609	2.38e-07
'Lpxn'	0.14	0.21	0.14	0.19	0.17	0.33	0.46	0.38	0.46	0.48	0.42	0.5	0.433333	0.466667	0.163333	0.23	0.00779499	-0.669432	-0.504372	0.0835481	0.857954	0.0137998	0.0773684	0.408769
'Trpt1'	5.47	6.23	4.85	5.47	5.56	4.41	3.36	4.02	4.3	4.56	3.67	3.56	3.89333	3.93	5.51667	5.14667	0.0205136	0.418858	0.349496	-0.0102003	0.771661	0.0109452	0.0387797	0.936419
'Gbf1'	32.63	30.92	30.53	30.68	30.78	29.79	20.88	21.82	21.36	20.82	20.66	21.11	21.3533	20.8633	31.36	30.4167	-0.0306189	0.587184	0.577625	-0.0331392	0.393088	8.95e-49	1.39e-50	0.405059
'Kank1'	0	0	0.03	0	0	0	0.01	0	0.02	0.03	0	0.01	0.01	0.0133333	0.01	0	0.000567	-0.036742	-0.139636	-0.0200252	0.962074	0.78434	0.249237	0.398411
'Tm9sf3'	79.85	78.04	81.65	79.91	77.6	80.54	69.98	68.63	69.2	71.53	71.49	68.62	69.27	70.5467	79.8467	79.35	0.0423869	0.236864	0.207147	0.0224424	0.0809936	6.63e-17	5.67e-13	0.472684
'Pdzd8'	23.09	23.69	24	20.94	19.79	21.33	19.23	20.04	18.77	19.04	18.02	17.93	19.3467	18.33	23.5933	20.6867	-0.0560577	0.318237	0.211044	-0.155468	0.122571	2.52e-16	2.97e-07	0.000134
'Exoc6'	5.24	5.45	4.9	4.97	5.26	5.76	7.88	7.99	8.27	8.6	8.22	7.33	8.04667	8.05	5.19667	5.33	0.0284625	-0.566598	-0.545866	0.0603881	0.653341	1.06e-10	2.78e-09	0.502958
'Fam111a'	72.25	73.57	74.07	98.62	97.15	99.58	71.12	70.81	66.63	84.35	83.61	81.31	69.52	83.09	73.2967	98.45	0.261172	0.109865	0.284971	0.451637	1.99e-17	0.00211401	1.8e-20	5.09e-42
'Slc25a45'	1.83	1.34	1.36	1.63	1.59	1.46	1.38	1.5	1.6	1.26	1.38	1.31	1.49333	1.31667	1.51	1.56	-0.0448364	0.0496579	0.223743	0.0435348	0.51497	0.787547	0.230004	0.750683
'Brms1'	40.27	37.24	38.02	38.08	37.18	36.82	29.55	27.89	28.47	28.46	26.88	26.79	28.6367	27.3767	38.51	37.36	-0.0431015	0.452819	0.49	-0.00592334	0.439944	1.13e-12	1.59e-14	0.920489
'Hat1'	123.98	132.53	142.63	132.21	130.72	131.4	140.01	136.22	132.48	133.78	134.77	140.02	136.237	136.19	133.047	131.443	0.0131087	0.000189	-0.00517271	0.0167244	0.685819	0.996636	0.884062	0.714327
'Unc5b'	24.59	23.64	22.63	18.47	17.76	17.48	32.63	33.19	32.76	28.8	28.41	28.4	32.86	28.5367	23.62	17.9033	-0.177977	-0.442421	-0.631908	-0.358265	3.95e-09	8.98e-30	2.65e-59	1.13e-15
'Acaca'	17.37	17.09	15.75	14.96	15.14	15.5	18.58	17.91	17.91	17.83	17.71	17.67	18.1333	17.7367	16.7367	15.2	-0.0121483	-0.0808381	-0.180419	-0.101347	0.700576	0.0532756	7.48e-07	0.02015
'Guca1b'	0.17	0.27	0.18	0.23	0.29	0.18	0.26	0.33	0.41	0.39	0.22	0.13	0.333333	0.246667	0.206667	0.233333	-0.0245689	-0.288705	-0.0107869	0.0313389	0.474412	0.286307	0.969731	0.764231
'Atf5'	90.25	100.69	101.15	100.98	96.2	97.49	36.92	36.94	38.27	34.24	35.38	35.04	37.3767	34.8867	97.3633	98.2233	-0.0755406	1.40276	1.52812	0.0452055	0.106072	1.06e-169	6.23e-251	0.328644
'Eprs'	84.55	80.05	80.13	74	74.79	75.53	84.75	85.99	82.58	83.11	83.95	80.98	84.44	82.68	81.5767	74.7733	-0.0127604	-0.0173368	-0.106174	-0.0921514	0.611691	0.590424	0.000217	0.00565707
'Ssr1'	59.21	58.71	59.22	57.74	56.59	57.58	61.81	63.51	62.32	62.83	60.82	61.72	62.5467	61.79	59.0467	57.3033	0.00510383	-0.0487532	-0.0704781	-0.00748116	0.842443	0.0964239	0.0179826	0.812666
'Lgr4'	3.56	3.12	3.55	3.02	2.95	3.21	4.13	3.8	3.79	3.9	3.78	3.75	3.90667	3.81	3.41	3.06	-0.0141268	-0.159863	-0.270443	-0.110058	0.826753	0.0769982	0.00280415	0.214583
'Ece2'	1.07	1.2	1.38	1	1.3	1.27	0.14	0.1	0	0.08	0.13	0.06	0.08	0.09	1.21667	1.19	0.00564414	1.10056	2.61422	-0.0036979	0.82304	1.92e-05	5.82e-25	0.978252
'Gimap4'	0.04	0	0.04	0.12	0	0.05	0.12	0.15	0.11	0.09	0.16	0.12	0.126667	0.123333	0.0266667	0.0566667	-0.00582753	-0.420622	-0.234723	0.0352627	0.811295	0.0488614	0.318149	0.457824
'Magee1'	8.82	8.51	8.51	7.42	7.96	8.11	10.51	10.37	10.66	9.8	10.26	9.93	10.5133	9.99667	8.61333	7.83	-0.0470762	-0.252062	-0.305751	-0.0953615	0.384711	0.000166	1.56e-05	0.176387
'Arl2bp'	89.89	87.16	89.35	87.62	89.9	85.25	87.38	88.83	89.82	88.71	90.38	85.45	88.6767	88.18	88.8	87.59	0.00639842	0.0341497	0.0334414	0.0145785	0.842153	0.337571	0.38106	0.706314
'Wwp1'	10.75	11.05	11.09	10.34	9.68	10.5	10.06	9.18	9.54	9.29	9.51	9.12	9.59333	9.30667	10.9633	10.1733	-0.0232801	0.223777	0.16443	-0.0746438	0.616505	1.59e-05	0.00184339	0.148187
'Nt5c3'	20.05	20.06	21.74	20.66	19.23	18.8	23.06	22.88	20.41	21.65	20.82	20.09	22.1167	20.8533	20.6167	19.5633	-0.0566933	-0.0666711	-0.0473869	-0.0389385	0.328974	0.361545	0.511047	0.582925
'Col16a1'	24.61	23.27	24.57	24.02	23.17	22.44	28.87	28.76	29.87	29.95	29.71	29.49	29.1667	29.7167	24.15	23.21	0.0410329	-0.239061	-0.317126	-0.0253228	0.20735	1.88e-09	7.53e-16	0.562008
'Osr2'	0.07	0.03	0.06	0.09	0.11	0.03	0.27	0.16	0.29	0.15	0.12	0.21	0.24	0.16	0.0533333	0.0766667	-0.0263066	-0.631978	-0.295124	0.0355982	0.391133	0.0120349	0.258664	0.582822
'Mylk'	2.72	3.08	2.68	2.86	2.72	2.72	1.96	2.38	1.84	2.01	2.09	1.78	2.06	1.96	2.82667	2.76667	-0.0106387	0.854213	0.796577	-0.0655348	0.883261	8.13e-17	3.73e-15	0.430652
'Rdh1'	0.01	0.04	0.02	0.01	0.01	0.02	0.05	0.03	0.04	0.04	0.05	0.04	0.04	0.0433333	0.0233333	0.0133333	0.0044046	-0.148024	-0.260219	-0.012542	0.840466	0.482722	0.258208	0.820054
'Nod1'	2.54	2.21	1.88	8.62	7.94	8.23	1.96	1.65	1.62	3.13	3.48	3.25	1.74333	3.28667	2.21	8.26333	0.557794	0.35543	1.33888	1.73653	1.17e-14	0.00813147	7.82e-60	6.62e-88
'Asmt'	0	0	0.04	0	0	0	0.05	0	0	0	0	0	0.0166667	0	0.0133333	0	-0.00294442	-0.001106		-0.0104853	0.532134	0.990159		0.542253
'Pi4kb'	22.13	22.21	21.17	24.76	23.29	24.15	16.68	16.33	15.69	16.86	18.65	17.35	16.2333	17.62	21.8367	24.0667	0.104625	0.430478	0.495692	0.186948	0.0279717	2.4e-16	6.66e-22	0.000159
'Uap1'	36.71	36.87	37.93	35.41	36.17	35.71	39.1	39.98	38.89	38.45	40.49	40	39.3233	39.6467	37.17	35.7633	0.0292477	-0.0547803	-0.0891686	0.00564176	0.434906	0.203168	0.0393601	0.900433
'Coro2a'	23.52	23.82	23.86	24.12	23.21	23.79	15.3	15.24	15.36	15.81	16.18	14.25	15.3	15.4133	23.7333	23.7067	0.0238337	0.661145	0.654687	0.0292336	0.622594	1.38e-43	8.44e-36	0.517872
'Snrpd2'	315.84	363.04	372.5	351.17	375.6	331.55	317.11	306.34	306.65	306.34	308.51	313.99	310.033	309.613	350.46	352.773	-0.00447963	0.223765	0.277335	0.0512138	0.914008	0.000133	2.28e-07	0.584825
'Sf3b4'	96.02	92.21	93.74	97.52	90.54	92.25	91.17	92.71	94.21	84.93	90.18	88.7	92.6967	87.9367	93.99	93.4367	-0.0578884	0.052248	0.130837	0.0257972	0.09782	0.168635	0.00167962	0.533718
'Rnh1'	101.67	98.51	100.09	100.2	101.59	97.56	72.5	74.01	71.22	74.6	72.99	75.87	72.5767	74.4867	100.09	99.7833	0.0440518	0.500069	0.472427	0.0275605	0.229375	1.33e-37	1.51e-32	0.478678
'Slc12a6'	3.64	3.36	3.56	3.06	3.14	3.53	4.29	4.18	3.86	4.33	3.9	3.94	4.11	4.05667	3.52	3.24333	-0.0022205	-0.201046	-0.278045	-0.0664204	0.971011	0.011716	0.000947	0.415338
'Mrpl10'	40.85	36.86	39.08	40.52	36.34	40.2	40.17	40.58	41.39	35.8	39.05	39.99	40.7133	38.28	38.93	39.02	-0.0627609	-0.0267971	0.0670639	0.0306644	0.196879	0.62692	0.274928	0.60654
'Mrpl41'	11.04	11.91	10.44	10.66	10.94	11.15	8.11	7.38	7.62	7.33	8.35	7.45	7.70333	7.71	11.13	10.9167	0.012328	0.549156	0.531372	0.00610663	0.853647	1.29e-10	4.11e-10	0.935576
'Mrpl30'	145.51	145.33	142.15	137.09	149.13	146.57	115.26	118.54	110.93	118.08	122.3	125.33	114.91	121.903	144.33	144.263	0.0706466	0.34262	0.297356	0.041824	0.136214	3.03e-11	2.4e-08	0.404986
'Rapgef1'	34.77	33.37	33.86	34.16	32.86	33.21	29.8	29.04	29.58	30.17	29.44	29.71	29.4733	29.7733	34	33.41	0.0287519	0.234401	0.201287	0.00567211	0.353861	3.45e-11	6.45e-09	0.877299
'Aldh1l1'	0.1	0.33	0.12	0.15	0.31	0.2	0.14	0.08	0.03	0.11	0.12	0.1	0.0833333	0.11	0.183333	0.22	0.0165583	0.458491	0.546002	0.0693957	0.565837	0.0853112	0.0565506	0.559173
'Lgals2'	0.59	0.39	0.36	0.82	1.21	0.62	0.27	0	0.49	0.14	0.13	0.28	0.253333	0.183333	0.446667	0.883333	-0.0054261	0.158134	0.613796	0.12054	0.723069	0.46506	0.0186731	0.193562
'Ankrd1'	124.73	125.61	129.8	67.41	68.2	72.32	66.08	69.39	64.46	48.58	46.24	49.03	66.6433	47.95	126.713	69.31	-0.419841	0.955982	0.572949	-0.817575	4.56e-24	1.14e-125	1.2e-34	1.63e-87
'Scamp1'	13.94	14.99	15.75	14.2	13.35	14.22	13.4	13.05	13.35	12.75	13.44	12.18	13.2667	12.79	14.8933	13.9233	-0.0340975	0.196343	0.16181	-0.0626237	0.503148	0.000979	0.0075454	0.296628
'Tm6sf1'	0.19	0.17	0.13	0.04	0.14	0.04	0.21	0.12	0.18	0.17	0.24	0.29	0.17	0.233333	0.163333	0.0733333	0.0351768	-0.016892	-0.655289	-0.0940738	0.252243	0.94702	0.0157692	0.223854
'Tm6sf2'	0.16	0.11	0.03	0.12	0.17	0.14	0.11	0.04	0.07	0.15	0.04	0.19	0.0733333	0.126667	0.1	0.143333	0.0140312	0.087621	0.0615841	0.0433871	0.474967	0.677836	0.810084	0.577249
'Scml2'	0	0.02	0.01	0.03	0.02	0	0	0	0	0	0	0	0	0	0.01	0.0166667		0.123767	0.221264	0.0241261		0.254862	0.139175	0.627725
'Jmjd6'	75.29	72.72	73.84	68.36	70.08	70.12	70.24	71.93	70.72	68.12	67.79	67.34	70.9633	67.75	73.95	69.52	-0.053223	0.0985506	0.0960916	-0.0496127	0.148634	0.017601	0.0211052	0.245525
'Nsd2'	48.84	51.35	48.37	48.72	45.34	50.77	57.2	60.07	56.74	60.14	59.33	56.81	58.0033	58.76	49.52	48.2767	0.0205967	-0.182926	-0.203485	0.00942613	0.43852	9.76e-10	7.89e-10	0.785472
'Thoc5'	20.16	18.42	17.16	17.81	18.59	17.1	18.86	20.5	19.31	18.85	18.78	17.53	19.5567	18.3867	18.58	17.8333	-0.0634133	-0.0424601	0.00111297	-0.0210329	0.237814	0.536977	0.986561	0.758067
'Prl2c5'	0.41	0.23	0.7	0.9	0.94	0.9	0.41	0.31	0.41	0.51	0.95	0.36	0.376667	0.606667	0.446667	0.913333	0.0335355	0.0989871	0.342411	0.216127	0.266458	0.700893	0.231625	0.0565157
'Cth'	7.78	8.19	7.94	7.52	7.37	7.5	18.05	20.82	20.02	19.06	19.77	17.77	19.63	18.8667	7.97	7.46333	-0.0406446	-1.2427	-1.26127	-0.0503344	0.493783	7.15e-46	3.78e-47	0.59661
'Mthfs'	3.46	4.28	3.46	6.3	3.78	4.52	5.22	6.32	7.17	6.53	6.58	6.32	6.23667	6.47667	3.73333	4.86667	0.0198544	-0.58741	-0.306732	0.223316	0.773882	0.0036657	0.123435	0.118024
'Mgat5'	4.41	5.01	4.49	4.47	4.42	5.04	4.84	4.84	4.79	5.33	5.14	5.19	4.82333	5.22	4.63667	4.64333	0.0708647	-0.0123567	-0.0889622	0.0145608	0.187003	0.854677	0.183796	0.831918
'Chd4'	84.78	83.88	80.88	75.32	75.92	79.29	102.8	102.13	100.11	98.9	98.01	99.76	101.68	98.89	83.18	76.8433	-0.0219916	-0.256749	-0.325681	-0.0815429	0.304467	4.09e-19	3.03e-31	0.0131618
'Celsr3'	0.01	0.01	0.02	0.02	0.01	0.01	0.01	0	0.01	0.01	0	0.01	0.00666667	0.00666667	0.0133333	0.0133333	-0.00530735	0.151005	0.118347	-0.0330784	0.751482	0.502287	0.592335	0.66287
'Pom121'	25.01	24.53	25.85	26.28	23.73	23.52	34.13	34.06	36.07	34.34	31.69	32.46	34.7533	32.83	25.13	24.51	-0.0591329	-0.428703	-0.373474	0.00142037	0.083163	3.06e-29	3.43e-17	0.975042
'Cdk9'	34.09	32.9	31.97	31.13	33.2	30.22	39.53	38.97	37.26	35.45	37.59	37.18	38.5867	36.74	32.9867	31.5167	-0.0521882	-0.221708	-0.17084	0.00281529	0.203229	3.3e-06	0.000701	0.956471
'Frs3'	1.65	1.3	1.44	0.93	1.24	0.75	1.21	1.09	0.94	1.09	0.73	0.98	1.08	0.933333	1.46333	0.973333	-0.0487839	0.395039	0.106462	-0.306107	0.42905	0.0481867	0.642264	0.03114
'Pacs1'	11.9	11.69	11.39	11.14	11.15	11.07	16.66	16.91	17.41	16.48	15.44	17.86	16.9933	16.5933	11.66	11.12	-0.0171213	-0.508562	-0.532638	-0.0340964	0.717695	5.04e-22	1.88e-19	0.547271
'Babam2'	22.33	23.5	21.35	21.86	22.97	23.72	29.7	29.89	30.79	27.91	29.73	29.75	30.1267	29.13	22.3933	22.85	-0.0326999	-0.389757	-0.293562	0.0628266	0.556577	5.35e-08	5.04e-05	0.39559
'Ddb2'	1.97	1.66	2	1.97	1.92	1.95	2.06	1.84	2.03	1.6	1.69	1.64	1.97667	1.64333	1.87667	1.94667	-0.072286	0.0120014	0.260383	0.0366276	0.286524	0.948532	0.176172	0.79002
'Bfsp2'	0.2	0	0.07	0.08	0	0	0.09	0	0	0.08	0.07	0	0.03	0.05	0.09	0.0266667	0.0064835	0.0878097	-0.0395199	-0.0110107	0.507206	0.491541	0.792966	0.782807
'Cdc20'	125.21	122.76	124.07	117.21	122.27	122.05	98.87	97.91	97.53	92.7	91.61	91.89	98.1033	92.0667	124.013	120.51	-0.0731138	0.369619	0.431839	-0.0055767	0.0225093	1.66e-26	8.5e-33	0.878652
'Gtpbp6'	24.75	24.28	25.17	26.41	24.88	23.53	28.52	25.69	27.33	25.73	24.8	25.23	27.18	25.2533	24.7333	24.94	-0.0767497	-0.0967796	0.032418	0.0453272	0.161412	0.145116	0.633399	0.496557
'Cenpf'	16.46	16.42	16.52	15.48	14.63	16.17	14.14	14.61	14.1	14.92	14	14.18	14.2833	14.3667	16.4667	15.4267	0.0252901	0.235987	0.1363	-0.062843	0.455489	4.7e-11	0.00115132	0.129829
'Ap4e1'	6.53	6.09	5.78	6.1	5.75	5.65	5.28	5.31	4.88	5.32	5.23	4.67	5.15667	5.07333	6.13333	5.83333	-0.00899865	0.273863	0.238074	-0.0365396	0.876552	4.7e-05	0.000721	0.572375
'Ap1s2'	27.38	24	25.21	25.66	24.47	25.31	15.75	18.56	16.06	16.3	17.08	16.2	16.79	16.5267	25.53	25.1467	-0.0180666	0.582232	0.588127	-0.00848093	0.743491	2.02e-19	1.06e-23	0.880885
'Celf4'	0.21	0.19	0.18	0.11	0.05	0.13	0.8	0.84	0.9	0.68	0.58	0.67	0.846667	0.643333	0.193333	0.0966667	-0.118344	-1.63783	-1.90874	-0.234735	0.0839837	1.88e-13	8.97e-14	0.0569146
'Srsf9'	99.46	100.33	98.69	92.59	95.52	94.87	142.44	146.01	130.81	134.94	136.17	138.38	139.753	136.497	99.4933	94.3267	-0.0178118	-0.448186	-0.475183	-0.0359443	0.643791	2.27e-22	2.61e-30	0.419995
'Fxyd4'	0.03	0.03	0	0	0	0.03	0.03	0.03	0	0.06	0.03	0.03	0.02	0.04	0.02	0.01	0.00364229	0.00191627	-0.100047	-0.0127868	0.752065	0.988325	0.484245	0.688065
'Shmt2'	158.92	156.82	155.1	146.61	153.22	150.4	160.12	156.66	159.56	148.73	152.64	155.2	158.78	152.19	156.947	150.077	-0.0441969	0.0159585	0.0225513	-0.0298031	0.0935892	0.585901	0.484185	0.363906
'Slc14a1'	0.91	0.98	0.98	0.79	0.95	0.91	0.57	0.66	0.68	0.66	0.52	0.47	0.636667	0.55	0.956667	0.883333	-0.0421645	0.540818	0.617475	-0.0483517	0.501169	0.00486786	0.00264356	0.722886
'Camk2d'	19.31	19.93	21.86	18.58	19.41	19.8	20.06	19.71	20.42	18.87	20.11	21.08	20.0633	20.02	20.3667	19.2633	0.00849242	0.0482637	-0.0355946	-0.0642666	0.833113	0.301432	0.44821	0.188424
'Cstf2'	43.67	42.72	43.62	41.03	40.78	40.92	35.81	35.75	34.32	33.84	33.38	34.66	35.2933	33.96	43.3367	40.91	-0.0327677	0.335537	0.313657	-0.0472025	0.331898	4.12e-20	4.72e-18	0.193248
'Eif2b3'	35.49	40.31	37.55	34.56	38.15	35.05	41.02	41.15	38.83	38	38.35	37.71	40.3333	38.02	37.7833	35.92	-0.068281	-0.0644296	-0.0348193	-0.0367925	0.149437	0.268501	0.553236	0.549311
'Ltbp4'	1.55	1.85	1.6	1.5	1.5	1.47	5.75	6.1	6.14	5.97	5.66	5.92	5.99667	5.85	1.66667	1.49	-0.00967799	-1.76341	-1.87187	-0.0885088	0.867132	3.59e-76	1.03e-83	0.428506
'Skiv2l'	28.53	29.23	28.43	28.25	28.83	27.79	21.21	21.32	22.46	20.15	21.03	21.52	21.6633	20.9	28.73	28.29	-0.0322861	0.436688	0.473597	0.0101478	0.444483	5.47e-23	1.79e-25	0.812277
'Olr1'	0.05	0	0.01	0.1	0.1	0.12	0	0	0	0	0	0	0	0	0.02	0.106667		0.170826	0.918539	0.215012		0.175459	0.000301	0.0134616
'Prkaa2'	0.34	0.28	0.31	0.28	0.23	0.29	0.4	0.36	0.42	0.36	0.34	0.34	0.393333	0.346667	0.31	0.266667	-0.0549179	-0.28127	-0.29785	-0.105045	0.424203	0.139352	0.141219	0.458309
'Pip4k2b'	15.68	17.05	16.36	14.55	14.25	14.72	18.12	18.98	19.11	17.87	17.07	16.5	18.7367	17.1467	16.3633	14.5067	-0.102179	-0.161054	-0.200153	-0.137516	0.0127563	0.000724	3.04e-05	0.00570028
'Rnf216'	13.1	13.2	12.89	11.57	11.24	12	13.45	13.63	13.24	12.42	13.28	11.89	13.44	12.53	13.0633	11.6033	-0.0694793	-0.00567143	-0.0703217	-0.130205	0.144511	0.913221	0.223776	0.0167301
'Slco1a5'	0.16	0.11	0.09	0.14	0.14	0.07	0.1	0.1	0.09	0.06	0.15	0.26	0.0966667	0.156667	0.12	0.116667	0.0292693	0.138469	-0.147151	-0.00227386	0.317271	0.595795	0.601364	0.981851
'Prkab2'	4.56	4.35	4.2	4.11	3.94	4.32	4.16	4.74	5.05	4.15	4.29	3.84	4.65	4.09333	4.37	4.12333	-0.123795	-0.0506566	0.0487868	-0.054491	0.0595582	0.558662	0.574366	0.495664
'Med21'	60.95	62.46	61.66	59.16	61.71	66.83	50.92	49.43	41.99	54.99	55.87	60	47.4467	56.9533	61.69	62.5667	0.209856	0.407061	0.194722	0.0603901	0.000723	1.32e-07	0.00642661	0.366326
'Prkag2'	6.26	6.33	6.68	6.51	6.23	6.53	5	5.41	5.6	5.74	5.77	5.29	5.33667	5.6	6.42333	6.42333	0.0536639	0.277732	0.221968	0.0303497	0.449422	0.00797263	0.0318686	0.742525
'Baiap2'	35.68	35.09	34.58	29.17	32.87	30.35	34.96	33.64	36.01	33.35	32.83	33.11	34.87	33.0967	35.1167	30.7967	-0.0689528	0.00894184	-0.0885973	-0.159644	0.100733	0.849793	0.0888995	0.00204115
'Fermt3'	0.18	0.27	0.11	0.07	0.13	0.37	0.24	0.19	0.27	0.24	0.26	0.34	0.233333	0.28	0.186667	0.19	0.0230786	-0.159066	-0.269392	0.0112064	0.572658	0.558719	0.347186	0.915899
'Eif4ebp3'	2.52	2.25	1.84	3	2.05	2.04	2.71	2.77	2.93	3.2	2.6	3.23	2.80333	3.01	2.20333	2.36333	0.03274	-0.267126	-0.255225	0.0745546	0.624732	0.193237	0.22229	0.601994
'Slco4a1'	46.33	41.59	43.53	22.12	21.34	21.33	21.74	20.44	20.42	17.1	16.16	16.01	20.8667	16.4233	43.8167	21.5967	-0.288542	1.08412	0.422145	-0.95724	2.57e-09	4.04e-104	1.91e-14	1.3e-83
'Slco3a1'	9.17	9.4	9.28	9.53	8.97	9.6	9.44	8.49	10.1	9.95	9.13	9.65	9.34333	9.57667	9.28333	9.36667	0.0362379	0.0257702	0.00218264	0.0280873	0.532346	0.708875	0.974993	0.667096
'U2af1'	263.04	283.51	276.06	267.38	273.21	264.69	254.58	249.31	255.14	243.58	251.92	244.79	253.01	246.763	274.203	268.427	-0.0246167	0.156195	0.181335	0.00805694	0.437863	3.5e-05	6.62e-07	0.840306
'Napg'	7.11	6.68	7.32	6.44	7.05	6.67	8.22	8.83	8.2	8.23	8.08	8.2	8.41667	8.17	7.03667	6.72	-0.0200369	-0.217973	-0.231712	-0.027539	0.731078	0.00404456	0.00243443	0.719251
'Napa'	52.86	47.51	49.19	49.35	48.4	48.17	49.36	49.35	49.94	47.71	51.06	46.42	49.55	48.3967	49.8533	48.64	-0.0232627	0.0423273	0.0406022	-0.0179796	0.586486	0.37797	0.414108	0.715141
'Xrcc4'	7.73	7.17	7.45	7.93	8.41	6.71	8.3	6.74	7.12	7.83	8.34	8.02	7.38667	8.06333	7.45	7.68333	0.0808267	0.0424726	-0.0219458	0.0642038	0.262941	0.717409	0.850867	0.540761
'Taf9'	122.71	130.08	126.52	114.28	120.78	119.35	126.01	124.75	126.07	124.01	124.6	122.12	125.61	123.577	126.437	118.137	-0.0104766	0.0436916	-0.0141661	-0.0589914	0.760475	0.275342	0.727602	0.173447
'Atic'	139.81	146.46	145.39	131.24	136.85	139.9	130.42	128.25	128.56	124.36	125.88	121.74	129.077	123.993	143.887	135.997	-0.0406645	0.189353	0.17469	-0.0470564	0.114029	5.49e-10	7.44e-08	0.183405
'Galnt2'	29.82	28.54	28.02	29.15	28.69	27.91	32.44	31.52	33.59	32.76	33.04	34.01	32.5167	33.27	28.7933	28.5833	0.0460073	-0.143179	-0.178837	0.0219517	0.196441	0.000733	9.6e-06	0.613728
'Galnt7'	11.87	11.37	11.19	10.22	10.55	10.54	11.55	11.89	11.67	11.77	11.6	11.3	11.7033	11.5567	11.4767	10.4367	-0.00110291	0.0034111	-0.106257	-0.0988591	0.98183	0.952346	0.066278	0.0888608
'Sema3d'	0.01	0.01	0.02	0	0	0	0	0	0	0.03	0	0	0	0.01	0.0133333	0	0.00393287	0.25741	-0.158495	-0.0721502	0.468425	0.089053	0.216717	0.104084
'Adamts7'	9.12	8.37	8.36	7.87	7.87	7.64	11.71	12.52	12.83	12.03	11.46	11.25	12.3533	11.58	8.61667	7.79333	-0.0625267	-0.453075	-0.523246	-0.124994	0.179827	2.56e-14	8.36e-20	0.045025
'Adamts6'	2.8	2.28	2.4	2.66	2.09	2.18	2.26	2.59	2.35	2.84	2.62	2.52	2.4	2.66	2.49333	2.31	0.0972061	0.0616207	-0.114986	-0.0302359	0.149597	0.541494	0.253809	0.757173
'Ogt'	12.33	12.72	13.62	11.04	10.82	12.05	15.55	14.93	14.33	14.61	12.38	12.88	14.9367	13.29	12.89	11.3033	-0.135743	-0.178625	-0.189064	-0.150276	0.00515155	0.000607	0.00208597	0.00841809
'Mthfd1'	53.1	50.98	51.6	48.3	48.39	48.99	44.46	45.47	43.34	45.05	44.91	43.71	44.4233	44.5567	51.8933	48.56	0.0192092	0.255701	0.164943	-0.0610777	0.57052	2.08e-11	6.62e-06	0.107069
'Ubxn8'	7.3	6.29	6.32	7.44	7.08	6.37	7.24	7.3	7.14	7.54	7.09	7.08	7.22667	7.23667	6.63667	6.96333	0.0064021	-0.0774322	0.00314713	0.0898153	0.920009	0.385383	0.971452	0.303078
'Fam50a'	68.79	68.97	69.55	64.19	62.3	67.13	60.17	61.3	62.8	59.58	58.74	61.26	61.4233	59.86	69.1033	64.54	-0.0220654	0.201514	0.155198	-0.0602426	0.608951	1.98e-05	0.00172346	0.214022
'LOC108167320'	0.25	0.47	1.09	0.92	0.96	0.37	1.6	1.46	2.21	1.35	2.44	1.24	1.75667	1.67667	0.603333	0.75	-0.00754424	-0.698894	-0.551852	0.0434721	0.854	0.00970867	0.0539756	0.626702
'LOC108167321'	0.2	0	0.07	0.1	0.15	0.14	0.11	0.34	0.18	0	0.15	0.09	0.21	0.08	0.09	0.13	-0.0269914	-0.282438	0.153754	0.0410328	0.190711	0.203238	0.495639	0.52676
'LOC108167368'	0.05	0.16	0.03	0.07	0.08	0.05	0.07	0.12	0.1	0.1	0.15	0.09	0.0966667	0.113333	0.08	0.0666667	0.00445399	-0.0451868	-0.238917	-0.0402566	0.873298	0.856368	0.375149	0.621699
'LOC108167387'	0	0.21	0.14	0	0	0	0	0	0	0	0	0	0	0	0.116667	0		0.0847036		-0.0229461		0.35133		0.365689
'LOC108167391'	1.92	2.54	1.89	2.22	1.98	1.95	1.57	2.05	2.29	1.99	1.74	2.08	1.97	1.93667	2.11667	2.05	-0.00327657	0.122056	0.109855	-0.0117773	0.96277	0.492754	0.524444	0.92953
'Gm45972'	0.25	0.18	0.21	0.15	0.23	0.15	0.27	0.24	0.23	0.15	0.18	0.21	0.246667	0.18	0.213333	0.176667	-0.0293883	-0.0940316	0.0109734	-0.0438516	0.432236	0.729283	0.969442	0.703511
'Gm45978'	10.32	7.86	9.8	7.85	7.95	9.21	0	0.16	0	0	0	0.05	0.0533333	0.0166667	9.32667	8.33667	-0.0028269	4.95582	5.12362	-0.106785	0.616048	1.51e-108	1.86e-100	0.274514
'LOC108167440'	24.72	24.09	23.57	40.55	36.93	40.52	12.17	12.16	12.09	17.18	17.07	16.72	12.14	16.99	24.1267	39.3333	0.474618	1.02097	1.25123	0.723767	3.21e-53	5.72e-189	6.21e-255	1.61e-76
'Gm46058'	0.04	0.04	0.06	0.04	0	0	0	0.01	0.01	0	0.03	0.07	0.00666667	0.0333333	0.0466667	0.0133333	0.00360109	0.285982	-0.040633	-0.0791118	0.745708	0.139886	0.787746	0.17656
'LOC108167694'	0.33	0.2	0	0	0	0	0	0	0	0	0	0	0	0	0.176667	0		0.0901164		-0.0244207		0.335712		0.350535
'Gm46139'	0.02	0.05	0.04	0.01	0.05	0.01	0.05	0.02	0.04	0.04	0.03	0.02	0.0366667	0.03	0.0366667	0.0233333	-0.00538508	0.0396933	-0.0109949	-0.0323355	0.81571	0.871239	0.964545	0.682802
'Gm46156'	6.37	6.03	5.29	5.32	5.34	5.74	4.32	4.64	4.47	4.82	4.33	4.36	4.47667	4.50333	5.89667	5.46667	0.00764849	0.472709	0.38695	-0.0628883	0.912471	1.47e-06	5.78e-05	0.469
'Gm46238'	0.02	0.03	0.01	0.01	0	0.05	0.01	0.01	0.03	0	0	0	0.0166667	0	0.02	0.02	-0.0132324	0.0050209	0.20948	0.010958	0.184344	0.977202	0.151302	0.836174
'Gm12258'	0.5	0.43	0.7	0.4	0.48	0.52	0.42	0.36	0.28	0.49	0.48	0.49	0.353333	0.486667	0.543333	0.466667	0.0995855	0.510715	-0.025124	-0.101143	0.0939981	0.025101	0.90962	0.479786
'Gm46270'	0	0	0.02	0	0.04	0.02	0.02	0.02	0	0.02	0.02	0	0.0133333	0.0133333	0.00666667	0.02	1.28e-05	-0.0448322	0.0412612	0.0226341	0.99899	0.689054	0.788007	0.522968
'Gm46272'	0.38	0.66	0.52	0.51	0.58	0.43	0.47	0.52	0.43	0.21	0.43	0.26	0.473333	0.3	0.52	0.506667	-0.0613308	0.118715	0.495897	0.000862	0.16886	0.642688	0.0716914	0.995009
'Gm46290'	0	0.48	0	0.24	0	0.59	0	0	0	0.1	0.13	0	0	0.0766667	0.16	0.276667	0.033749	0.0601469	0.121986	0.00549132	0.0319429	0.434458	0.404377	0.815492
'Gm46294'	0.1	0.09	0.04	0.05	0.08	0.13	0.09	0.1	0.13	0.05	0.18	0	0.106667	0.0766667	0.0766667	0.0866667	-0.00586523	-0.0719377	0.0361866	0.0107761	0.726203	0.723102	0.860417	0.858937
'Gm46305'	0.23	0.16	0.04	0.09	0.04	0.11	0	0.09	0	0.13	0.05	0.06	0.03	0.08	0.143333	0.08	0.00966336	0.236005	-0.0910122	-0.0599901	0.456183	0.199546	0.627366	0.310619
'Gm46319'	0	0.04	0.04	0	0.13	0.04	0	0	0.04	0.05	0.14	0.05	0.0133333	0.08	0.0266667	0.0566667	0.0136341	0.043553	-0.0482755	0.0225087	0.261948	0.692777	0.80246	0.603259
'Gm46340'	0.56	1.07	0.63	0.56	0.84	0.64	0.41	0.44	0.44	0.4	0.42	0.72	0.43	0.513333	0.753333	0.68	0.025409	0.506654	0.245942	-0.0419751	0.515831	0.0594889	0.379837	0.750989
'Gm46353'	27.31	22.65	23.74	27.05	23.56	24.79	14.3	15.24	15.03	18.75	12.42	11.44	14.8567	14.2033	24.5667	25.1333	-0.0153551	0.744964	0.741781	0.0633802	0.820621	4.08e-28	0.000225	0.328406
'Gm46390'	0.8	0.45	0.63	0.49	0.79	0.66	0.55	0.21	0.64	0.65	0.18	0.66	0.466667	0.496667	0.626667	0.646667	0.00665263	0.247945	0.252317	0.0286725	0.847981	0.361494	0.375748	0.823549
'Gm46415'	0.48	0.41	0.19	0	0.38	0	0	0	0	0.23	0	0	0	0.0766667	0.36	0.126667	0.00301378	0.225	0.0390629	-0.0365915	0.525011	0.115043	0.737049	0.442165
'Gm46425'	0.09	0.14	0	0.03	0	0	0	0.07	0	0	0.07	0	0.0233333	0.0233333	0.0766667	0.01	0.00294848	0.128821	-0.0433561	-0.0351324	0.529549	0.244766	0.531604	0.261411
'Gm46430'	4.35	5.38	5.26	4.62	4.49	5.07	3.7	3.8	3.47	3.1	3.58	3.74	3.65667	3.47333	4.99667	4.72667	-0.0291354	0.474597	0.471196	-0.0354658	0.676007	6.92e-07	1.65e-06	0.681678
'Gm8126'	0.03	0.05	0.06	0.15	0	0.06	0	0.03	0.05	0.03	0	0	0.0266667	0.01	0.0466667	0.07	-0.00309004	0.0890878	0.211553	0.0247035	0.717422	0.566682	0.217523	0.659984
'Gm43305'	293.1	349.88	296.72	323.41	264.93	311.4	51.31	55.44	55.4	61.67	40.46	42.75	54.05	48.2933	313.233	299.913	-0.057677	2.49948	2.35043	-0.0261363	0.421884	1.28e-171	6.93e-36	0.782259
'Gm46592'	0.02	0.02	0	0.04	0	0.02	0	0	0	0.02	0	0	0	0.00666667	0.0133333	0.02	0.00301378	0.0901164	0.0919307	0.0122324	0.525011	0.335712	0.508952	0.766959
'Gm46608'	0.1	0.07	0.18	0.09	0.08	0.08	0.09	0.11	0.14	0.14	0.12	0.12	0.113333	0.126667	0.116667	0.0833333	0.0128866	0.0370209	-0.257766	-0.0694239	0.72032	0.891344	0.368055	0.519761
'LOC108168367'	0.79	0.88	0.57	0	0.85	0.58	1.42	1.03	0.66	1.75	0.64	0.69	1.03667	1.02667	0.746667	0.476667	0.00461043	-0.162622	-0.362385	-0.0543406	0.882299	0.53741	0.178788	0.515465
'Gm46617'	0.08	0.15	0.11	0.24	0.24	0.14	0.23	0.12	0.24	0.15	0.45	0.16	0.196667	0.253333	0.113333	0.206667	0.0138488	-0.223118	-0.0941259	0.0922375	0.621842	0.363673	0.735019	0.288982
'Gm46620'	2989.67	2924.28	2852.29	2921.98	2745.28	2880.36	13.76	14.57	14.41	13.73	13.47	14.14	14.2467	13.78	2922.08	2849.21	-0.0367967	7.45698	7.48434	-0.00784051	0.428396	0	0	0.798579
'Gm45871'	0.61	0.49	0.29	0.57	0.48	0.48	0.88	0.88	0.88	0.76	1.11	0.86	0.88	0.91	0.463333	0.51	0.0211863	-0.72314	-0.651391	0.0904847	0.749287	0.00117937	0.00302483	0.523542
'Gm46696'	0.13	0.13	0.17	0.17	0.11	0.32	0.18	0.19	0.13	0.2	0.16	0.14	0.166667	0.166667	0.143333	0.2	0.00204967	-0.0712239	0.134336	0.0863262	0.952012	0.791766	0.638978	0.430329
'LOC108168683'	0.01	0	0	0.03	0.02	0	0.01	0.02	0	0	0.05	0.02	0.01	0.0233333	0.00333333	0.0166667	0.00294848		-0.0433561		0.529549		0.531604
'LOC108168684'	0.01	0	0	0	0	0	0.01	0.06	0	0.09	0	0	0.0233333	0.03	0.00333333	0	0.00299258	-0.041418	-0.085376		0.715854	0.521354	0.374457
'LOC108168685'	0.01	0	0	0	0	0.02	0	0	0	0	0	0.02	0	0.00666667	0.00333333	0.00666667
'Gm46731'	0.2	0.15	0.23	0.08	0.06	0.05	0.12	0.15	0.18	0.12	0.18	0.16	0.15	0.153333	0.193333	0.0633333	0.00108522	0.146449	-0.257047	-0.118928	0.961527	0.550785	0.264477	0.11208
'Gm46735'	0.29	0.23	0.22	0.13	0.38	0.26	0.27	0.38	0.39	0.27	0.23	0.16	0.346667	0.22	0.246667	0.256667	-0.0387489	-0.218589	0.113725	0.01426	0.278101	0.421626	0.689808	0.896197
'Gm46741'	0.1	0.09	0.11	0.08	0.1	0.09	0.15	0.2	0.25	0.27	0.11	0.19	0.2	0.19	0.1	0.09	-0.00862628	-0.5551	-0.571613	-0.0225561	0.844788	0.0401817	0.0452129	0.838716
'Gm46752'	0	0	0.07	0	0.07	0.29	0	0.08	0.07	0.08	0.08	0.08	0.05	0.08	0.0233333	0.12	0.00381181	-0.0425123	0.0783799	0.0425925	0.739721	0.701732	0.670528	0.309719
'Gm43403'	0.67	1.55	1.32	1.01	1.16	0.85	1.1	1.2	1.24	0.97	0.83	0.54	1.18	0.78	1.18	1.00667	-0.0780106	0.0366133	0.283351	-0.0789033	0.120492	0.882804	0.289569	0.568758
'Gm43707'	0.01	0.01	0.01	0.02	0.01	0.01	0.01	0.01	0.01	0.01	0.01	0.02	0.01	0.0133333	0.01	0.0133333	0.024707	0.127405	0.159316	0.0965624	0.377394	0.615562	0.576222	0.350932
'Gm46840'	0.18	0.05	0.15	0	0.1	0.05	0	0.12	0.05	0.06	0	0.11	0.0566667	0.0566667	0.126667	0.05	0.000289	0.163638	-0.00645018	-0.049071	0.980854	0.381362	0.968767	0.38686
'LOC108168936'	0	0.01	0.01	0	0	0	0	0	0	0	0.01	0	0	0.00333333	0.00666667	0	0.00356133	0.0799363	-0.0907244	-0.0338414	0.786488	0.639825	0.579806	0.467813
'LOC108168956'	0	0.08	0	0	0.08	0.08	0	0.09	0.16	0.17	0	0.09	0.0833333	0.0866667	0.0266667	0.0533333	0.000492	-0.0791616	-0.0503269	0.0114803	0.967202	0.525294	0.744328	0.713889
'Zfp978'	0.08	0.07	0.06	0.11	0.03	0.04	0	0	0.12	0.01	0.04	0.04	0.04	0.03	0.07	0.06	-0.00236801	0.0496061	0.0469879	-0.0122953	0.819799	0.754148	0.762546	0.802006
'Gm46894'	63.54	63.08	64.72	74.23	55.47	61.74	11.87	10.89	12.46	12.66	11.42	9.17	11.74	11.0833	63.78	63.8133	-0.0339385	2.46232	2.3476	0.0276083	0.644788	0	4.65e-47	0.789814
'Gm46900'	0.2	0.08	0.21	0.14	0.28	0.14	0.05	0.15	0.1	0.16	0.19	0.23	0.1	0.193333	0.163333	0.186667	0.0553043	0.286306	-0.019846	0.0491281	0.111718	0.285887	0.944562	0.669626
'Gm46901'	0.07	0.03	0.06	0.08	0.13	0.07	0.09	0.02	0.04	0.06	0.11	0.08	0.05	0.0833333	0.0533333	0.0933333	0.0203285	0.0106261	0.083737	0.0985927	0.407987	0.963357	0.763663	0.274622
'Gm46911'	304.22	294.13	273.84	266.15	255	270.53	106.12	96.3	103.6	121.65	91.07	87.68	102.007	100.133	290.73	263.893	-0.00549457	1.53536	1.34152	-0.1051	0.940456	0	9.49e-21	0.00502186
'Gm15921'	10.46	11.92	15.8	16.17	12.8	16.26	13.82	14.24	19.23	9.11	8.92	16.54	15.7633	11.5233	12.7267	15.0767	-0.126232	-0.228123	0.402368	0.180266	0.054615	0.219959	0.0464018	0.188348
'Gm46934'	0.01	0	0	0.03	0.02	0.02	0.01	0.02	0.08	0	0.05	0.02	0.0366667	0.0233333	0.00333333	0.0233333	-0.00258782	-0.0718065	-0.0433561		0.745179	0.394328	0.531604
'LOC108169100'	0.01	0	0	0.03	0.02	0	0.01	0.02	0	0	0.05	0.02	0.01	0.0233333	0.00333333	0.0166667	0.00294848		-0.0433561		0.529549		0.531604
'LOC108169105'	0	0.05	0.05	0.21	0	0.14	0.1	0.05	0.03	0.07	0.05	0.11	0.06	0.0766667	0.0333333	0.116667	0.00747828	-0.086782	0.0384666	0.0572961	0.641588	0.575796	0.8606	0.273821
'Gm46965'	0.2	0.1	0.19	0.13	0.08	0.13	0.24	0.19	0.16	0.27	0.16	0.06	0.196667	0.163333	0.163333	0.113333	-0.0192143	-0.147646	-0.293529	-0.125975	0.652002	0.576669	0.304114	0.310351
'Gm46977'	0	0	0.01	0	0.01	0.01	0	0.01	0.03	0	0	0	0.0133333	0	0.00333333	0.00666667	-0.0091106	-0.0800141	0.0910544	0.0117093	0.271062	0.519716	0.360055	0.70736
'Mat2b'	26.67	29.18	27.37	28.49	28.24	27.71	22.31	20.46	20.55	21.69	22.04	22.4	21.1067	22.0433	27.74	28.1467	0.066022	0.419932	0.388842	0.0528	0.228352	8.67e-11	1.58e-10	0.371691
'Slc35b3'	8.21	7.97	8.04	8	7.24	8.11	7.64	8.55	7.76	8.72	8.41	7.7	7.98333	8.27667	8.07333	7.78333	0.0344762	0.0191987	-0.085856	-0.0417903	0.620575	0.850328	0.410452	0.660479
'Rimklb'	0.01	0	0.01	0.01	0	0.01	0	0.01	0.01	0	0	0.01	0.00666667	0.00333333	0.00666667	0.00666667	-0.00836817	-0.063356	0.0871369	0.0116026	0.554945	0.724979	0.644688	0.831624
'Fam210a'	5.62	5.58	5.47	5.58	5.24	5.49	6.42	6.55	6.51	6.81	6.6	6.65	6.49333	6.68667	5.55667	5.43667	0.0545336	-0.189765	-0.260959	-0.00211534	0.214922	0.000281	7.94e-07	0.969336
'Foxp1'	16.33	15.86	15.01	18.43	18.33	17.91	14.02	14.92	15.77	16.01	16.09	18.09	14.9033	16.73	15.7333	18.2233	0.140054	0.0749551	0.136391	0.21791	0.000836	0.125504	0.00340865	6.4e-06
'Rnpepl1'	22.34	20.25	19.08	21.97	21.3	21.2	14.21	14.11	15.06	13.63	13.4	14.26	14.46	13.7633	20.5567	21.49	-0.0465517	0.5346	0.673118	0.088645	0.371598	2.01e-17	1.52e-32	0.126588
'Rnf187'	117.1	113.91	117.36	121.57	120.26	117.28	108.28	108.32	111.59	109.36	110.54	107.4	109.397	109.1	116.123	119.703	0.0102934	0.118277	0.176814	0.0771731	0.73314	0.000566	2.45e-07	0.0321329
'Atp6v1h'	49.55	49.17	51.1	48.44	50.03	48.08	47.4	47.42	45.96	45.5	48.92	48.09	46.9267	47.5033	49.94	48.85	0.0347111	0.120853	0.0764802	0.00202446	0.395599	0.00662307	0.0989081	0.964242
'Epsti1'	0.09	0.08	0.03	0.03	0.08	0.03	0	0	0	0.03	0	0	0	0.01	0.0666667	0.0466667	0.00301378	0.302992	0.17918	-0.0258453	0.525011	0.0618623	0.280122	0.678675
'Dnajc9'	65.43	61.3	62.63	65.31	60.15	63.91	71.7	70.19	72.04	73.42	75.42	71.43	71.31	73.4233	63.12	63.1233	0.0523744	-0.142883	-0.172335	0.0346529	0.16493	0.00125969	0.000153	0.471633
'Zdhhc15'	1.89	2	1.92	1.95	1.9	2.18	2.57	2.53	2.39	2.55	2.55	2.73	2.49667	2.61	1.93667	2.01	0.0525286	-0.32234	-0.32003	0.0771396	0.446302	0.0022432	0.00256038	0.446091
'Ccdc86'	27.4	26.83	26.32	28.09	29.46	27.73	23.57	25.35	24.61	25.81	25.67	26.9	24.51	26.1267	26.85	28.4267	0.0975563	0.162451	0.161768	0.112652	0.0257912	0.00104748	0.000957	0.020948
'Cops8'	59.66	60.33	63.18	60.77	62.78	61.4	58.72	55.91	59.19	60.51	60.67	62.49	57.94	61.2233	61.0567	61.65	0.0865988	0.10819	0.0544302	0.0471822	0.0259323	0.0158306	0.205297	0.293868
'Gpt2'	24.47	22.98	24.47	23.26	24.05	23.43	20.07	21.42	20.09	20.3	21.46	19.63	20.5267	20.4633	23.9733	23.58	0.0123288	0.255588	0.242223	0.00845097	0.763126	1.26e-08	4.99e-08	0.84604
'Ccdc88a'	11.56	11.72	11.79	9.89	9.04	10.28	9.9	10.43	9.95	10.23	9.64	9.34	10.0933	9.73667	11.69	9.73667	-0.0390666	0.256014	0.0695592	-0.21454	0.346299	4.3e-09	0.179597	1.39e-05
'Edem2'	22.11	19.4	20.01	20.41	20.43	19.35	17.73	18.91	18.99	21.19	20.56	18.84	18.5433	20.1967	20.5067	20.0633	0.0973808	0.135656	0.0224479	0.0098938	0.0741246	0.0374501	0.732376	0.87651
'Stn1'	25.76	26.32	24.09	25.1	23.94	24.02	17.1	16.52	19.23	17.54	17.86	16.38	17.6167	17.26	25.39	24.3533	-0.014357	0.550272	0.534708	-0.0252128	0.807669	1.18e-15	2.49e-16	0.675001
'Chn1'	0.13	0.16	0.36	0.32	0.19	0.15	0.42	0.4	0.71	0.42	0.45	0.46	0.51	0.443333	0.216667	0.22	-0.0207815	-0.833326	-0.90125	-0.0463884	0.719215	0.00096	0.00062	0.713176
'Pttg1ip'	116.1	119.02	123.46	126.21	127.37	125.46	107.52	103.06	106.7	108.59	107.92	109.25	105.76	108.587	119.527	126.347	0.0513203	0.209001	0.260113	0.111665	0.0711205	1.2e-09	4.07e-17	0.00148427
'Fam207a'	32.37	33.29	32.2	32.37	32.34	31.35	29.71	28.12	29.01	28.21	28.78	27.3	28.9467	28.0967	32.62	32.02	-0.0241407	0.205974	0.230151	0.00603542	0.589239	3.13e-05	4.25e-06	0.90159
'Sft2d2'	13.24	13.84	13.99	13.59	13.22	13.72	12.46	11.8	11.81	11.62	11.5	11.54	12.0233	11.5533	13.69	13.51	-0.0363157	0.218492	0.261852	0.0115246	0.414424	1.33e-05	9.11e-08	0.814455
'Oxsr1'	19.72	18.67	19.4	20.73	20.16	20.88	26.41	28.13	27.2	28.3	26.34	27.61	27.2467	27.4167	19.2633	20.59	0.023818	-0.465938	-0.372448	0.12552	0.522373	3.87e-26	4.06e-18	0.00618705
'Lyrm2'	6.79	6.09	4.84	6.52	6.04	6.21	4.17	4.38	4.14	4.92	4.03	4.85	4.23	4.6	5.90667	6.25667	0.0569993	0.467046	0.459038	0.096774	0.433969	0.00215134	0.00149484	0.41662
'Galnt16'	0	0.01	0.01	0	0.02	0	0.01	0	0	0.01	0	0	0.00333333	0.00333333	0.00666667	0.00666667	6.16e-05	0.0414305	0.0390629	-4.77e-05	0.992803	0.709691	0.737049	0.998916
'Pnrc1'	14.79	14.63	13.69	14.06	13.52	13.69	9.19	8.86	8.7	9.36	9.39	9.91	8.91667	9.55333	14.37	13.7567	0.0806969	0.702935	0.557009	-0.0262083	0.228585	1.45e-16	3.94e-11	0.724366
'Mex3b'	0.92	0.77	0.53	0.63	0.44	0.61	2.22	2.27	2.09	1.8	2.09	1.78	2.19333	1.89	0.74	0.56	-0.100573	-1.37067	-1.511	-0.187774	0.171912	8.14e-16	1.55e-16	0.189511
'Ston2'	0.72	0.63	0.73	1	1.02	1.28	2.39	2.2	2.25	2.69	2.58	2.46	2.28	2.57667	0.693333	1.1	0.139419	-1.63462	-1.12949	0.585713	0.023039	2.42e-54	6.31e-31	1.92e-07
'Calr4'	0.03	0	0.03	0.06	0	0.03	0	0.03	0	0	0.03	0	0.01	0.01	0.02	0.03	-6.25e-05	0.0439254	0.0925822	0.0124732	0.992715	0.698353	0.505202	0.762085
'Ccdc122'	5.24	5.22	5.7	5.98	4.56	4.94	4.09	4.82	4.82	4.6	3.92	4.4	4.57667	4.30667	5.38667	5.16	-0.0308872	0.287919	0.307015	-0.0261483	0.674814	0.0277598	0.0276581	0.818052
'Flacc1'	0.36	0.42	0.55	0.41	0.44	0.37	0.54	0.45	0.35	0.32	0.41	0.33	0.446667	0.353333	0.443333	0.406667	-0.0416003	0.066935	0.185163	-0.0523338	0.404917	0.787862	0.483077	0.707806
'Jmjd1c'	10.29	11.61	11.31	8.23	8.32	8.26	11.28	11.6	11.15	9.83	9.44	10.19	11.3433	9.82	11.07	8.27	-0.142355	0.0052292	-0.181228	-0.327197	0.0019846	0.919755	0.000779	6.17e-10
'Tmem74b'	0.03	0.01	0.01	0.02	0.02	0.01	0.04	0.01	0.02	0.06	0.01	0.01	0.0233333	0.0266667	0.0166667	0.0166667	0.00393076	-0.131093	-0.188372	-0.00239633	0.855173	0.547399	0.423032	0.969235
'Ibtk'	8.68	8.73	8.62	8.83	8.99	9.01	11.55	11.63	10.66	11.42	11.1	11.16	11.28	11.2267	8.67667	8.94333	0.00464665	-0.34196	-0.282182	0.0720446	0.919691	1.03e-09	8.71e-08	0.193241
'Rdh13'	5.42	5.52	5.56	5.02	4.57	5.63	6.06	6.3	6.8	6.03	6.2	5.84	6.38667	6.02333	5.5	5.07333	-0.0496188	-0.170888	-0.190886	-0.0711653	0.452216	0.0605348	0.0509489	0.437999
'Mtrf1l'	3.59	2.69	3.24	2.65	2.56	2.31	4.21	4.28	4.25	4.21	4.73	4.46	4.24667	4.46667	3.17333	2.50667	0.0485865	-0.366566	-0.723078	-0.226745	0.494106	0.00259917	3.85e-09	0.0516791
'Ankhd1'	8.69	8.83	8.61	8.75	8.02	8.6	9.7	9.66	9.65	9.98	9.49	9.54	9.67	9.67	8.71	8.45667	0.0166498	-0.11748	-0.155957	-0.0112266	0.684331	0.0123259	0.00176833	0.826079
'Atad3a'	41.94	43.32	42.44	38.9	40.96	40.45	51.44	50.37	48.58	47.71	49.5	47.6	50.13	48.27	42.5667	40.1033	-0.0355435	-0.200899	-0.223378	-0.0506343	0.343551	3.33e-06	4.05e-07	0.267357
'Aif1l'	16.01	16.84	17.18	19.31	19.2	19	23.25	25.22	23.61	22.76	23.23	23.52	24.0267	23.17	16.6767	19.17	-0.0318697	-0.486885	-0.230609	0.223342	0.480582	4.59e-18	1.03e-05	7.78e-05
'2700081O15Rik'	6.33	6.81	6.6	5.89	5.74	5.61	11.63	11.75	11.76	11.6	10.38	10	11.7133	10.66	6.58	5.74667	-0.112672	-0.781856	-0.818017	-0.149592	0.0242046	5.27e-39	2.76e-33	0.0286381
'Fam72a'	3	2.63	2.91	2.89	2.16	2.22	1.83	2.09	1.54	1.97	1.45	1.67	1.82	1.69667	2.84667	2.42333	-0.0256445	0.608341	0.476641	-0.155958	0.680664	0.00165067	0.0241741	0.25833
'B4gat1'	28.43	27.96	28.39	26.67	25.68	26.01	26.01	24.9	24.92	23.22	24.47	24.5	25.2767	24.0633	28.26	26.12	-0.0479606	0.191769	0.159413	-0.0762465	0.342021	0.000674	0.00660409	0.170472
'Tbcd'	23.21	22.95	22.25	21.79	21.77	22.58	30.51	28.96	30.28	27.88	29.41	28.9	29.9167	28.73	22.8033	22.0467	-0.0393561	-0.35756	-0.34129	-0.0164213	0.298078	5.87e-16	1.99e-14	0.725696
'Nusap1'	37.97	38.61	41.21	39.33	40.31	39.57	34.53	37.18	35.45	39.75	39.07	38.09	35.72	38.97	39.2633	39.7367	0.119954	0.165208	0.075052	0.0458647	0.0015929	0.000254	0.0713694	0.309414
'Aida'	39.25	41.17	41.05	44.33	44.35	45.58	39.98	38.19	40.44	41.49	40.68	40.82	39.5367	40.9967	40.49	44.7533	0.0639456	0.0669516	0.166282	0.17312	0.0696454	0.102186	1.14e-05	2.15e-05
'Rcc2'	91.86	92.29	93.22	89.24	89.05	88.86	109.88	110.83	107.67	104.8	107.78	105.79	109.46	106.123	92.4567	89.05	-0.0264112	-0.209748	-0.21239	-0.0206936	0.284395	3.35e-13	1.68e-13	0.502634
'Cdca2'	10.52	11.49	10.9	10.18	10.31	10.44	14.55	14.88	15.02	13.94	13.77	14.49	14.8167	14.0667	10.97	10.31	-0.04647	-0.392318	-0.416569	-0.0643351	0.317573	4.48e-12	6.97e-13	0.290141
'Lhfp'	72.94	72.92	74.61	78.82	75.66	78.29	71.93	70.6	75.77	72.19	76.15	73.3	72.7667	73.88	73.49	77.59	0.0342119	0.0465283	0.112862	0.110009	0.342218	0.241904	0.00368288	0.00519356
'Smim13'	7.89	7.32	8.14	7.23	6.18	7.24	7.19	6.87	6.66	6.39	6.09	6.37	6.90667	6.28333	7.78333	6.88333	-0.0964069	0.20193	0.166334	-0.136254	0.0970592	0.00412266	0.030017	0.0614641
'Rnf169'	2.16	2.28	2.28	2.22	1.89	2.25	1.83	1.57	1.97	2.12	1.69	1.57	1.79	1.79333	2.24	2.12	0.00807238	0.347935	0.288144	-0.0344102	0.911242	0.000587	0.0109858	0.703507
'Trmt10a'	8.53	8.38	9.2	7.53	7.98	9.09	8.64	8.54	8.74	8.59	7.43	8.63	8.64	8.21667	8.70333	8.2	-0.0075422	0.0655298	-0.0266445	-0.0868138	0.90514	0.401169	0.765596	0.280517
'Zzz3'	40.06	43.62	43.06	39.89	41	42.73	37.03	36.74	34.73	36.59	35.78	34.52	36.1667	35.63	42.2467	41.2067	-0.000979	0.227737	0.202657	-0.0172002	0.97774	8.51e-09	2.89e-07	0.675097
'Ppp1r15b'	40.55	42.51	43.53	39.78	39.28	41.23	38.9	38.36	37.74	38.31	37.01	36.95	38.3333	37.4233	42.1967	40.0967	-0.0164732	0.171182	0.137625	-0.0413249	0.576169	1.15e-06	5.31e-05	0.276335
'Miga2'	15.47	15.44	14.07	14.87	15.52	14.71	13.5	14.42	14.05	12.92	12.38	12.93	13.99	12.7433	14.9933	15.0333	-0.105486	0.122325	0.273757	0.0370838	0.0399899	0.0446347	4.76e-06	0.53241
'Irak2'	7.9	7.6	6.76	20.25	19.52	20.61	6.31	6.14	6.17	9.2	9.66	10.42	6.20667	9.76	7.42	20.1267	0.52069	0.298019	1.07957	1.39346	6.09e-17	0.000559	1.35e-65	1.17e-99
'E2f8'	11.1	12.11	11.2	10.49	9.79	10.27	14.88	14.21	14.31	13.12	13.35	13.48	14.4667	13.3167	11.47	10.1833	-0.0897239	-0.287584	-0.341464	-0.139974	0.0676507	2.7e-06	2.69e-08	0.0301296
'4930555G01Rik'	0.03	0	0	0	0	0	0	0.05	0	0	0	0	0.0166667	0	0.01	0	-0.00591229	-0.0381306		-0.0117945	0.37557	0.72759		0.51791
'Tpr'	49.66	50.18	49.47	47.31	45.71	49.27	53.84	54.54	52.37	54.96	51.48	52.69	53.5833	53.0433	49.77	47.43	0.0028262	-0.0736244	-0.122867	-0.0370342	0.916753	0.0120961	0.000269	0.280254
'Tbc1d10c'	0.65	0.69	0.52	0.5	0.41	0.5	0.39	0.44	0.55	0.51	0.53	0.3	0.46	0.446667	0.62	0.47	-0.00159334	0.295658	0.0631932	-0.121911	0.970668	0.258084	0.820194	0.365482
'Ciapin1'	68	62.76	62.42	64.99	63.91	62.02	66.34	63.99	64.6	62.16	62.66	62.45	64.9767	62.4233	64.3933	63.64	-0.036618	0.0278701	0.075065	0.0169658	0.297102	0.497523	0.0615004	0.690795
'Nabp1'	7.95	7.65	7.61	7.79	6.88	7.2	6.98	6.75	7.49	7.32	7.25	7.18	7.07333	7.25	7.73667	7.29	0.0215223	0.166475	0.074473	-0.0510896	0.7413	0.0526234	0.399655	0.533702
'Sp110'	0.2	0.07	0.24	0.3	0.18	0.24	0.12	0.23	0.08	0.07	0.06	0.08	0.143333	0.07	0.17	0.24	-0.0252319	0.139769	0.694484	0.0888769	0.289281	0.590001	0.0130587	0.412493
'Cavin3'	61.46	59.24	58.54	61.06	60.88	59.87	34.25	32.37	34.26	34.46	34.26	34.7	33.6267	34.4733	59.7467	60.6033	0.0370007	0.849027	0.856213	0.0582553	0.528999	5.87e-39	9.61e-41	0.304569
'Inka2'	2	2.68	2.58	2.42	2.4	2.47	0.78	0.63	0.64	0.67	0.67	0.67	0.683333	0.67	2.42	2.43	-0.00450865	1.70346	1.77039	0.0283026	0.947802	7.49e-30	4.75e-35	0.785859
'Pfdn4'	37.09	43.16	43.07	37.39	39.63	40.88	53.29	48.28	47.84	50.07	45.59	48.56	49.8033	48.0733	41.1067	39.3	-0.0337947	-0.234899	-0.228155	-0.0232582	0.558761	0.00247219	0.00194465	0.762191
'Dnaaf2'	8.67	9.09	8.2	9.2	8.53	8.93	9.8	9.67	9.34	9.78	10.01	9.81	9.60333	9.86667	8.65333	8.88667	0.0402346	-0.125987	-0.108736	0.0705199	0.468795	0.0750447	0.113666	0.314295
'Exosc4'	18.9	21.12	18.73	18.59	21.26	19.65	18.95	18.36	19.43	17.24	18.3	18.79	18.9133	18.11	19.5833	19.8333	-0.0404787	0.0814259	0.174791	0.0499542	0.485987	0.261779	0.0193189	0.491855
'Ints5'	28.07	27.26	26.97	33.79	33.11	33.16	27.37	27.23	27.56	25.75	30.02	26.79	27.3867	27.52	27.4333	33.3533	0.0211038	0.0341411	0.314314	0.307284	0.644172	0.448192	1.28e-09	4.44e-12
'Sephs1'	19.23	17.22	17.66	17.58	17.38	17.64	19.58	19.56	18.58	19.19	19.5	19.39	19.24	19.36	18.0367	17.5333	0.0255209	-0.0608122	-0.104625	-0.00743342	0.503514	0.211739	0.0139064	0.878623
'Fbxw17'	8.33	7.92	7.41	10.36	9.84	11.05	5.83	5.54	5.38	6.09	6.87	6.33	5.58333	6.43	7.88667	10.4167	0.135703	0.509523	0.702256	0.381275	0.0602779	4.44e-06	8.25e-12	2.84e-05
'Rars2'	11.58	10.03	10.1	10.57	11.07	9.96	9.37	8.57	9.77	10.31	10.8	10.51	9.23667	10.54	10.57	10.5333	0.145008	0.214856	0.0386643	0.0284353	0.0302624	0.0243465	0.666018	0.741877
'Rbm15b'	22.38	21.82	20.38	20.51	19.89	19.72	30.85	30.72	30.31	30.43	29.09	28.22	30.6267	29.2467	21.5267	20.04	-0.0460341	-0.472756	-0.501351	-0.0672273	0.256891	4.28e-21	2.36e-23	0.218868
'Slc30a9'	28.39	27.87	29.72	27.3	28.04	27.96	32.17	31.63	31.23	30.26	32.13	30.95	31.6767	31.1133	28.66	27.7667	-0.00839677	-0.110309	-0.122868	-0.0124652	0.826159	0.0121513	0.00573661	0.786933
'Uhrf2'	27.85	28.74	28.91	29.64	28.43	28.86	34.65	33.26	32.7	35.48	35.8	36.06	33.5367	35.78	28.5	28.9767	0.099812	-0.199069	-0.259592	0.0539087	0.00663741	5.11e-06	3.65e-10	0.227383
'Supt3'	11.28	13.06	11.46	12.13	13.91	11.91	12.53	11.57	13.89	12.88	13.53	14.27	12.6633	13.56	11.9333	12.65	0.0913326	-0.056847	-0.0574073	0.123832	0.17736	0.562622	0.547897	0.174233
'Mmadhc'	76.51	78.62	79.27	80.99	78.33	76.29	75.17	72.56	75.43	74.44	74.66	78.12	74.3867	75.74	78.1333	78.5367	0.0276893	0.0997483	0.111769	0.0497046	0.475723	0.0228193	0.012252	0.276574
'Plekha5'	5.38	5.78	5.71	5.81	5.55	6.05	5.89	5.84	5.61	5.58	6.65	5.86	5.78	6.03	5.62333	5.80333	0.0641377	0.000367	-0.00364983	0.0816893	0.298313	0.996103	0.963666	0.264827
'Mmaa'	1.79	2.07	1.9	2.04	1.91	1.81	1.14	1.17	1.44	1.33	1.44	1.42	1.25	1.39667	1.92	1.92	0.0475514	0.588984	0.50232	0.00305225	0.518269	2.88e-06	2.81e-05	0.975753
'Gins4'	51.34	48.35	50.8	50.42	49.99	46.22	48.72	52.53	51.53	48.3	50.97	50.85	50.9267	50.04	50.1633	48.8767	-0.0105786	0.0109942	0.0134027	-0.00068	0.82344	0.84107	0.81344	0.990364
'Chd9'	3.35	3.33	3.35	2.79	2.67	2.82	3.75	3.82	3.52	3.95	3.57	3.38	3.69667	3.63333	3.34333	2.76	-0.00822843	-0.0937286	-0.32227	-0.220505	0.879924	0.136989	2.41e-06	0.000601
'Mlec'	78.34	77.39	76.7	80.51	75.58	77.69	73.99	74.13	73.9	74.62	75.59	73.55	74.0067	74.5867	77.4767	77.9267	0.0279165	0.0984143	0.100743	0.0394097	0.223373	0.000301	0.000685	0.220626
'Ube2q2'	9.15	9.78	9.88	9.35	8.23	9.67	15.59	15.61	15.74	13.6	14.62	14.73	15.6467	14.3167	9.60333	9.08333	-0.0939307	-0.658452	-0.606943	-0.0456861	0.071658	3.37e-23	2.48e-16	0.550562
'Atl3'	32.1	31.17	32.92	30.38	28.41	30.06	27.48	29.51	28.78	28.19	28.33	28.66	28.59	28.3933	32.0633	29.6167	0.00593604	0.197688	0.100697	-0.0807237	0.854734	1.41e-07	0.00546459	0.0380937
'Igip'	2.22	2.17	2.93	1.99	1.86	2.25	4	4.5	3.91	4.32	3.01	3.76	4.13667	3.69667	2.44	2.03333	-0.0577821	-0.633815	-0.711824	-0.137515	0.421153	0.000319	0.000182	0.329261
'Trip11'	4.58	4.51	4.37	4.43	3.94	4.44	3.78	3.71	3.55	4.24	3.49	3.75	3.68	3.82667	4.48667	4.27	0.0535693	0.286569	0.195479	-0.0163749	0.349696	8.57e-06	0.00615067	0.798927
'Sobp'	0	0	0	0	0	0	0	0	0	0	0	0	0	0	0	0	0.000226	0.00526258	-0.0442676	-0.0117945	0.973171	0.953878	0.52722	0.51791
'Pimreg'	50.74	54.96	51.57	48.88	48.36	49.5	62.52	63.41	61.56	61.02	56.54	61.9	62.4967	59.82	52.4233	48.9133	-0.0313026	-0.215581	-0.254351	-0.0627773	0.483649	1.84e-05	2.19e-06	0.235821
'Fam118b'	10.77	12.08	13.21	13.25	13.55	12.89	17.87	16.18	14.97	16.68	17.5	17.1	16.34	17.0933	12.02	13.23	0.0655401	-0.34082	-0.305582	0.11835	0.284931	0.00011	0.000157	0.166625
'Sccpdh'	26.36	27.06	28.86	24.27	26.81	24.67	29.23	26.96	27.73	26.59	27.81	27.98	27.9733	27.46	27.4267	25.25	-0.0123686	0.0092906	-0.067324	-0.0788291	0.804746	0.877094	0.273778	0.204322
'Mbd5'	3.55	3.22	3.41	3.39	3.34	3.63	3.56	3.94	3.8	4.44	4.44	4.59	3.76667	4.49	3.39333	3.45333	0.199033	-0.135008	-0.337338	0.0494839	0.000803	0.0894254	8.13e-06	0.521464
'Kif24'	2.61	2.29	2.4	2.23	2.15	2.35	2.82	2.65	2.64	2.64	2.41	2.71	2.70333	2.58667	2.43333	2.24333	-0.0290841	-0.116908	-0.147856	-0.0570254	0.667529	0.224449	0.134904	0.53693
'Lrrc39'	0.38	0.2	0.31	0.31	0.23	0.26	0.27	0.15	0.17	0.19	0.14	0.19	0.196667	0.173333	0.296667	0.266667	-0.00964998	0.311418	0.357267	-0.0200075	0.78763	0.250774	0.210006	0.875655
'Tspan9'	40.16	42.18	41.09	34.17	36.13	36.18	34.25	34.63	33.13	31.34	31.81	32.24	34.0033	31.7967	41.1433	35.4933	-0.0712479	0.322153	0.197132	-0.188533	0.0365939	6.23e-18	5.36e-07	2.09e-06
'Adtrp'	0.22	0.12	0.08	0.22	0.23	0.11	0.12	0.04	0.06	0.06	0.16	0.08	0.0733333	0.1	0.14	0.186667	0.0137693	0.174306	0.364812	0.124084	0.57527	0.485035	0.196864	0.236165
'Rlf'	9.67	9.87	10.09	8.99	9.29	10.07	9.37	9.35	9.23	9.4	9.18	9.43	9.31667	9.33667	9.87667	9.45	0.0179474	0.113449	0.055083	-0.0286597	0.693797	0.0287328	0.324441	0.606795
'Me3'	2.44	3.02	2.33	2.39	2.24	3.08	2.87	2.14	3.03	2.84	2.74	2.64	2.68	2.74	2.59667	2.57	0.022149	0.0491501	0.00745146	0.0059047	0.763463	0.716395	0.954512	0.958347
'Ssc4d'	0.14	0.07	0.2	0.19	0.2	0.15	0.13	0.21	0.12	0.13	0.25	0.11	0.153333	0.163333	0.136667	0.18	0.00766945	-0.0435209	0.0895919	0.0789507	0.819762	0.871374	0.754564	0.477291
'Prr5'	0.44	0.38	0.37	0.47	0.45	0.37	3.66	4.1	3.84	3.26	3.25	3.74	3.86667	3.41667	0.396667	0.43	-0.0658105	-2.68577	-2.53831	0.0321757	0.371305	6.95e-41	7.18e-35	0.807438
'Actr5'	4.43	4.52	4.45	4.2	3.62	3.91	3.14	3.42	3.14	2.93	3.19	3.32	3.23333	3.14667	4.46667	3.91	0.0043068	0.501092	0.288612	-0.17344	0.953328	4.63e-05	0.0265296	0.101018
'R3hdm4'	45.48	43.51	43.33	43.87	44.95	41.47	42.87	41.44	42.72	39.57	38.37	40.3	42.3433	39.4133	44.1067	43.43	-0.0806622	0.0894071	0.18244	0.0126931	0.0666708	0.0696144	0.000476	0.805009
'Prex2'	0	0	0	0.01	0	0	0	0	0.01	0	0.01	0	0.00333333	0.00333333	0	0.00333333	-0.0060428	-0.0791616	0.00203442	0.000706	0.530669	0.525294	0.98384	0.977912
'Tmem250-ps'	28.89	25.64	25.28	26.01	26.55	25.81	25.21	24.27	24.84	23.32	24.8	24.92	24.7733	24.3467	26.6033	26.1233	-0.00871376	0.131568	0.14178	0.0086549	0.853501	0.0233933	0.00894587	0.879685
'Orai1'	10.31	9.4	9.81	8.3	10.53	9.33	8.54	8.38	9.47	9.16	9.43	9.43	8.79667	9.34	9.84	9.38667	0.0346568	0.142003	0.118974	0.0327587	0.618925	0.15433	0.246674	0.722573
'Rnf20'	21.31	23.1	23.21	21.51	20.4	21.9	20.58	21.28	20.18	19.84	19.2	19.56	20.68	19.5333	22.54	21.27	-0.0715272	0.146219	0.160139	-0.053559	0.0801675	0.00176979	0.000685	0.271711
'Pkn2'	39.05	39.47	40.46	39.36	39.49	41.11	36.6	35.68	35.83	36.79	37.5	35.98	36.0367	36.7567	39.66	39.9867	0.0440289	0.170433	0.159291	0.042904	0.127259	1.53e-07	1.98e-06	0.222858
'Slc5a10'	0	0.04	0	0.03	0	0	0	0	0	0	0	0	0	0	0.0133333	0.01		0.0396091	0.0462182	0.000706		0.528911	0.519346	0.977912
'Ankrd39'	5.78	5.74	6.86	5.51	5.82	4.93	4.49	4.36	4.49	5.04	4.83	4.02	4.44667	4.63	6.12667	5.42	0.0379167	0.469175	0.256904	-0.11893	0.606193	0.000166	0.0490177	0.270719
'Abraxas2'	7.42	8.18	8.17	7.72	8.43	7.99	7.43	7.23	8.01	7.43	7.52	7.71	7.55667	7.55333	7.92333	8.04667	0.0103068	0.0986981	0.13095	0.0506104	0.87129	0.239629	0.11241	0.521504
'Sri'	46.26	45.18	45.42	43.33	44.74	43.59	38.04	39.56	38.18	37.26	39.44	37.36	38.5933	38.02	45.62	43.8867	-0.00481851	0.271928	0.247575	-0.0204647	0.906507	6.28e-10	5.71e-08	0.640194
'Cald1'	245.85	245.16	242.33	252.75	242.54	257.01	259.69	267.9	260.03	267.17	271.17	264.05	262.54	267.463	244.447	250.767	0.0425487	-0.0377598	-0.0168644	0.0725106	0.0382999	0.134581	0.523938	0.0135155
'Upk1a'	0.19	0.08	0.35	0.09	0.12	0.12	0.09	0.31	0.19	0.3	0.21	0.17	0.196667	0.226667	0.206667	0.11	0.00765352	0.0339772	-0.302742	-0.0771411	0.772511	0.891475	0.24927	0.340088
'Acy1'	12.18	12.92	12.09	13.01	12.81	13.64	14.81	14.31	13.3	14.64	12.51	12.93	14.14	13.36	12.3967	13.1533	-0.0477349	-0.150835	0.0247806	0.109143	0.478973	0.105256	0.793588	0.211772
'Txlna'	35.31	33.89	33.31	37.24	37.16	36.59	38.75	38.63	38.54	40.13	38.62	38.17	38.64	38.9733	34.17	36.9967	0.0298215	-0.140896	-0.0319846	0.14679	0.338633	0.000144	0.371597	0.000157
'Ctrl'	0.39	0	0.13	0.73	1.42	0.46	0.36	0.22	0.26	0.58	0.84	0.66	0.28	0.693333	0.173333	0.87	0.0579549	-0.151834	0.204782	0.284797	0.0622294	0.500738	0.474626	0.00399592
'Cyb5a'	53.38	54.06	45.72	48.71	51.85	47.33	42.9	46.4	43.88	48.5	45.55	44.34	44.3933	46.13	51.0533	49.2967	0.05084	0.229234	0.15293	-0.00529689	0.393707	0.00316855	0.0396244	0.942988
'Ampd2'	44.29	43.04	41.36	40.51	39.26	40.25	33.54	33.56	34.57	32.57	31.15	32.31	33.89	32.01	42.8967	40.0067	-0.0634096	0.365951	0.356401	-0.0672744	0.0808621	1.4e-19	2.71e-19	0.0974669
'Ank2'	0.14	0.23	0.28	0.31	0.25	0.34	0.23	0.31	0.23	0.28	0.22	0.24	0.256667	0.246667	0.216667	0.3	-0.0202423	-0.260554	0.185734	0.246917	0.751259	0.23378	0.382462	0.0844582
'Hyal3'	0.06	0.11	0.13	0.12	0.18	0.08	0.2	0.12	0.03	0.06	0.14	0.15	0.116667	0.116667	0.1	0.126667	0.000558	-0.0337574	0.0602348	0.034336	0.980885	0.88716	0.820442	0.685919
'Arrb1'	9.12	8.52	8.45	8.69	8.19	8.51	6.02	5.72	6.18	5.98	5.86	6.18	5.97333	6.00667	8.69667	8.46333	0.021441	0.56624	0.526705	-0.00655736	0.678979	2.48e-22	1.41e-20	0.903591
'Itga1'	0.08	0.1	0.05	0.07	0.09	0.04	0.15	0.12	0.21	0.12	0.18	0.19	0.16	0.163333	0.0766667	0.0666667	0.00382521	-0.61061	-0.710022	-0.0209817	0.936713	0.0231609	0.0118726	0.851147
'Actn1'	124.21	121.04	117.9	107.45	112.29	109.44	138.46	138.59	140.35	129.08	128.87	133.34	139.133	130.43	121.05	109.727	-0.0750185	-0.167513	-0.207962	-0.107201	0.00137673	9.98e-09	5.31e-12	0.00127065
'Htd2'	0.27	0.17	0.1	0.1	0	0.17	0.29	0	0.19	0.23	0.09	0.11	0.16	0.143333	0.18	0.09	-0.00266171	0.0350797	-0.203902	-0.119686	0.876937	0.863454	0.44455	0.198685
'Maob'	0	0.02	0	0.02	0	0.02	0	0	0	0	0	0	0	0	0.00666667	0.0133333		0.0396091	0.095248	0.0123931		0.528911	0.348713	0.696381
'Cyb5r3'	363.74	361.62	364.81	380.21	380.61	377.52	315.04	324.9	326.76	313.72	327.26	316.23	322.233	319.07	363.39	379.447	-0.00466434	0.193052	0.285625	0.0959633	0.841469	2.38e-13	7.36e-27	0.000517
'Blvra'	30.92	31.14	32.23	34.1	33.75	32.24	33.82	29.71	32.92	32.11	31.97	31.89	32.15	31.99	31.43	33.3633	0.00658261	0.00244997	0.0993717	0.108527	0.909575	0.972991	0.150442	0.10999
'Pgm3'	6.55	8.09	7.65	6.33	6.2	7.18	9.3	10.17	9.27	9.01	9.43	9.87	9.58	9.43667	7.43	6.57	-0.0141327	-0.250988	-0.369089	-0.116976	0.821642	0.00330724	2.53e-05	0.175158
'Glo1'	188.66	171.34	185.7	186.32	192.56	181.09	162.78	168.24	166.43	171.68	179.24	185.04	165.817	178.653	181.9	186.657	0.0705166	0.0925283	0.0635038	0.052134	0.0139516	0.00722313	0.0552858	0.151715
'Selenos'	49.32	44.94	44.33	42.05	43.97	42.07	25.96	26.08	27.4	27.18	26.56	24.02	26.48	25.92	46.1967	42.6967	-0.0147229	0.820443	0.758565	-0.0699654	0.808971	1.1e-32	3.77e-27	0.257377
'Cbr3'	25.23	25.27	24.24	23.61	25.43	23.67	24.28	21.08	22.23	20.44	22.6	21.98	22.53	21.6733	24.9133	24.2367	-0.0322629	0.173627	0.207638	-0.000164	0.617304	0.0339644	0.0129817	0.998275
'Braf'	3.78	3.64	3.65	3.66	3.47	3.65	4.04	4.1	4.02	4.08	4.1	3.73	4.05333	3.97	3.69	3.59333	-0.0151677	-0.104024	-0.100879	-0.0056177	0.775896	0.0961302	0.125861	0.929508
'Mzf1'	0.23	0.1	0.13	0.14	0.17	0.11	0.12	0.14	0.1	0.11	0.09	0.15	0.12	0.116667	0.153333	0.14	0.0023026	0.148594	-0.0103012	-0.0532634	0.943337	0.58283	0.971124	0.625982
'Asl'	26.55	25.1	23.95	24.41	23.95	23.17	21.58	22.43	21.6	20.35	21.83	21.79	21.87	21.3233	25.2	23.8433	-0.0368508	0.213321	0.204823	-0.0421022	0.507469	0.00109912	0.00226903	0.508231
'Cela1'	7.62	6.9	6.48	6.71	6.19	5.9	14.02	11.16	11.34	14.22	14.01	14.44	12.1733	14.2233	7	6.26667	0.145197	-0.720239	-1.07642	-0.0912564	0.042797	4.09e-08	4.6e-18	0.451685
'Rap1a'	52.02	52.97	55.76	50.97	51.24	53.96	46.9	48.2	44.95	45.72	45.78	47.42	46.6833	46.3067	53.5833	52.0567	0.00461036	0.231862	0.210371	-0.00794207	0.904804	1.43e-07	6.84e-07	0.85748
'Zfp91'	51.53	52.12	53.32	50.88	48.44	50.72	54	56.93	55.14	58.25	54.42	53.99	55.3567	55.5533	52.3233	50.0133	0.0214644	-0.0481839	-0.113025	-0.0332033	0.477983	0.132708	0.00116318	0.333723
'Zbtb25'	3.61	3.82	3.13	3.93	3.63	3.35	4.76	4.14	3.9	5.48	4.46	4.62	4.26667	4.85333	3.52	3.63667	0.0739661	-0.241388	-0.346721	0.0351532	0.314954	0.0871024	0.0109088	0.768257
'Abr'	28.95	28.53	27.87	24.81	25.31	24.69	23.78	23.48	23.5	23.09	23.26	22.16	23.5867	22.8367	28.45	24.9367	-0.0289976	0.294237	0.159517	-0.154415	0.425025	5.78e-14	0.000102	0.000128
'Gusb'	13.15	13.6	14.43	12.57	12.21	12.36	24.81	23.68	22.77	22.77	23.09	23.86	23.7533	23.24	13.7267	12.38	0.00316725	-0.789645	-0.871411	-0.065073	0.948797	3.27e-35	1.25e-40	0.355619
'Tpgs1'	20.06	18.19	18.36	17.69	21.31	17.98	16.08	16.59	17.42	15.81	16.89	18.79	16.6967	17.1633	18.87	18.9933	0.0334773	0.200406	0.193567	0.0461828	0.629431	0.0372806	0.0630986	0.613887
'Kif22'	35.96	34.72	35.89	32.59	34.69	35.78	42.24	40.21	40.04	38.37	40.11	38.63	40.83	39.0367	35.5233	34.3533	-0.0452297	-0.160458	-0.133954	-0.0137714	0.285621	0.00108401	0.00895411	0.792794
'Dek'	141.38	141.01	153.46	142.85	138.18	149.53	168.09	171.78	167.18	165.35	164.88	164.62	169.017	164.95	145.283	143.52	-0.0185578	-0.184352	-0.158806	0.0153242	0.432151	1.02e-07	4.56e-07	0.701498
'Syt17'	6.07	5.59	5.03	5.25	4.85	5.11	5.91	5.73	5.89	5.75	5.61	6.87	5.84333	6.07667	5.56333	5.07	0.0458292	-0.0537115	-0.19443	-0.0623236	0.498149	0.573258	0.0482972	0.49537
'Dut'	44.16	45.85	43.59	43.23	45.61	43.45	49.13	48.21	50.16	49.01	49.33	50.11	49.1667	49.4833	44.5333	44.0967	0.0227955	-0.110649	-0.123719	0.019732	0.536938	0.0106147	0.00462908	0.669043
'Pygb'	31.94	32.94	32.03	30.2	30.03	31.65	37.42	36.77	36.11	36.26	37.48	36.79	36.7667	36.8433	32.3033	30.6267	0.0189477	-0.152727	-0.225807	-0.043445	0.577927	0.000107	2.2e-08	0.308647
'Dnah5'	0	0.01	0	0	0	0	0	0.01	0.01	0	0	0.01	0.00666667	0.00333333	0.00333333	0	-0.00563657	-0.107734	-0.00288153	0.0122603	0.677694	0.484492	0.986473	0.763103
'Phka2'	16.42	17.18	16.16	15.58	16.25	15.65	8.35	7.91	7.77	8.69	8.14	7.51	8.01	8.11333	16.5867	15.8267	0.0415544	1.08136	0.969591	-0.0509186	0.474216	4.37e-74	2.42e-54	0.327377
'Nop2'	87.58	90.94	90.11	88.08	94.04	89.26	87.08	85.42	82.62	86.87	83.86	84.86	85.04	85.1967	89.5433	90.46	0.0180329	0.107454	0.128084	0.0474778	0.552131	0.0020777	0.000391	0.211613
'Mpi'	17.52	19.29	17.51	16.51	17.69	17.61	25.28	24.48	26.22	25.47	26.34	23.58	25.3267	25.13	18.1067	17.27	0.00230918	-0.442791	-0.485328	-0.0289524	0.965971	1.6e-10	7e-12	0.690737
'Ehmt2'	59.98	61.24	61.46	59.46	60.51	59.65	59.21	59.55	58.29	57.54	58.06	58.48	59.0167	58.0267	60.8933	59.8733	-0.00876263	0.0740185	0.0818432	0.00745397	0.756557	0.0225204	0.0111534	0.828194
'Raf1'	43.94	42.96	42.95	45.83	45.64	46.61	35.67	32.94	35.15	34.7	35.25	35.07	34.5867	35.0067	43.2833	46.0267	0.0219101	0.344889	0.434955	0.120337	0.575204	7.76e-16	1.22e-27	0.00252226
'Gpr18'	0.04	0	0.04	0.04	0	0	0	0	0	0.04	0	0	0	0.0133333	0.0266667	0.0133333	0.00301378	0.0890099	0.00135428	-0.0117731	0.525011	0.338835	0.989287	0.714112
'Slc35b1'	39.48	35.21	33.66	38.87	37.76	36.82	22.46	24.91	24.49	24.18	26.19	26.27	23.9533	25.5467	36.1167	37.8167	0.0834562	0.609407	0.604686	0.100972	0.161947	1.19e-16	2.05e-19	0.119319
'Manba'	9.69	9.04	9.69	9.54	8.83	9.27	8.5	8.32	9.06	9.45	8.68	8.02	8.62667	8.71667	9.47333	9.21333	0.0244251	0.163272	0.116531	-0.00763796	0.680164	0.019202	0.110514	0.90911
'Ggct'	7.21	8.23	6.11	17.01	13.02	14.05	6.21	6.41	4.43	6.8	5.87	8.17	5.68333	6.94667	7.18333	14.6933	0.230931	0.364247	1.09724	1.07349	0.00115754	0.0416213	2.52e-15	3.2e-19
'Fdps'	311.6	304.67	311.12	297.37	285.07	306.24	298.15	276.74	286.25	277.22	273.81	267.11	287.047	272.713	309.13	296.227	-0.058731	0.138167	0.166967	-0.0230347	0.0429892	2.94e-05	2.62e-07	0.504026
'Akr7a5'	16.03	15.56	14.37	16.01	15.35	14.28	14.76	14.72	14.32	14.36	15.95	14.58	14.6	14.9633	15.32	15.2133	0.0382706	0.098972	0.0661364	0.023601	0.545369	0.228304	0.432936	0.7662
'Pgd'	191.56	191.04	189.3	180.65	188.08	187.19	123.47	116.13	121.51	112.44	114.94	117.97	120.37	115.117	190.633	185.307	-0.0470028	0.693688	0.727465	-0.00640138	0.125627	1.24e-106	7.37e-109	0.839275
'Tmbim6'	282.97	288.55	289.83	319.38	325.56	321.15	265.71	247.77	258.21	262.04	262.87	272.62	257.23	265.843	287.117	322.03	0.0604821	0.190696	0.318266	0.197269	0.0231113	1.48e-10	7.87e-31	3.59e-12
'Triobp'	63.94	65.52	69.14	68.03	65.97	65.97	58.86	57.9	57.75	60.71	57.71	59.77	58.17	59.3967	66.2	66.6567	0.034741	0.207462	0.191176	0.0286294	0.29314	5.25e-08	2.56e-07	0.472251
'Msra'	4.18	4.91	4.63	3.95	4.6	3.73	4.12	4.18	4	4.1	4.24	3.87	4.1	4.07	4.57333	4.09333	0.00532267	0.179624	0.0502066	-0.0897541	0.941978	0.227589	0.74674	0.470923
'Bcr'	14.96	15.33	14.76	14.97	13.87	14.56	13.29	14.22	13.07	13.35	13.36	13.23	13.5267	13.3133	15.0167	14.4667	-0.00038	0.213129	0.183669	-0.0208824	0.99288	1.76e-05	9.78e-05	0.66893
'Krt7'	0.26	0.1	0.4	0.14	0.15	0.19	0.07	0.04	0.06	0.07	0.13	0.14	0.0566667	0.113333	0.253333	0.16	0.0179956	0.577088	0.170632	-0.0817685	0.355628	0.0190158	0.519626	0.400882
'Pmch'	0.21	0.1	0.18	0	0.25	0.09	0	0.1	0.15	0.19	0.18	0.1	0.0833333	0.156667	0.163333	0.113333	0.0107097	0.133456	-0.049708	-0.0134498	0.425034	0.420598	0.798341	0.802369
'Cox6b1'	383.16	382.37	378.34	360.12	389.92	386.47	364.57	334.49	358.53	353.99	348.99	371.14	352.53	358.04	381.29	378.837	0.0119548	0.148712	0.178179	0.050315	0.784586	0.0018657	0.00034	0.295915
'Tas1r1'	0.16	0.09	0.08	0.04	0.15	0.05	0.05	0.06	0.07	0.07	0.02	0.06	0.06	0.05	0.11	0.08	-0.00562584	0.278239	0.195579	-0.0463413	0.789596	0.270401	0.437538	0.611933
'Pp2d1'	0.09	0.1	0.06	0.08	0.13	0.11	0.04	0.13	0.15	0.08	0.12	0.02	0.106667	0.0733333	0.0833333	0.106667	-0.013839	-0.111055	0.191896	0.054618	0.569803	0.657004	0.473239	0.548406
'Dync2h1'	1.05	1.03	1.02	0.93	1.07	1.07	1.51	1.55	1.66	1.86	1.54	1.56	1.57333	1.65333	1.03333	1.02333	0.0334747	-0.585338	-0.604128	0.029979	0.600058	8.13e-11	1.72e-10	0.748075
'Rap1gap'	1.87	1.8	1.77	1.64	2.08	1.85	1.69	1.6	1.79	1.61	1.66	1.32	1.69333	1.53	1.81333	1.85667	-0.0171853	0.154397	0.220696	0.0291	0.812494	0.315435	0.168198	0.816124
'Grk2'	44.81	43.68	45.3	43.16	42.99	43.41	43.37	44.16	43.06	43.1	42.19	43.47	43.53	42.92	44.5967	43.1867	-0.00343923	0.0675985	0.0489733	-0.0132671	0.918097	0.0736461	0.190722	0.733605
'Sec13'	152.3	132.89	132.06	139.03	142.32	135.4	128.2	127.64	131.49	131.47	134.66	128.95	129.11	131.693	139.083	138.917	0.0389844	0.138056	0.125169	0.0358045	0.247714	0.00389352	0.0013715	0.465028
'Shroom2'	0	0	0.02	0	0	0	0.17	0.22	0.24	0.11	0.09	0.17	0.21	0.123333	0.00666667	0	-0.0780167	-1.87528	-1.63726	-0.0200252	0.119338	5.44e-12	7.09e-09	0.398411
'Qdpr'	59.48	61.05	58.68	57.62	55.96	59.13	71.54	73.26	71.98	72.38	75.01	71.83	72.26	73.0733	59.7367	57.57	0.0273933	-0.23936	-0.29465	-0.0163378	0.494744	3.62e-07	7.63e-10	0.744431
'Pigh'	0.19	0.16	0.18	0.19	0.3	0.16	1.5	1.04	1.38	0.93	1.01	1.55	1.30667	1.16333	0.176667	0.216667	-0.0358055	-2.01427	-1.69894	0.0777592	0.57755	4.21e-16	4.78e-11	0.487858
'Acat1'	27.06	28.06	27.94	27.47	28.87	27.6	45.48	44.45	47.08	44.62	46.15	47.11	45.67	45.96	27.6867	27.98	0.0235559	-0.685126	-0.671386	0.0467858	0.497872	1.09e-60	1.12e-55	0.313068
'Ly6a'	22.89	22.04	20.33	127.39	112.21	99.86	12.31	11.38	12.24	29.45	33.71	32.12	11.9767	31.76	21.7533	113.153	0.96631	0.862114	1.80214	2.22819	2.05e-45	2.86e-16	1.37e-51	3.39e-184
'Acat2'	119.91	118.68	119.02	111.61	115.14	115.67	146.32	147.05	150.63	145.21	140.69	142.83	148	142.91	119.203	114.14	-0.034357	-0.278625	-0.279676	-0.027278	0.20147	7.72e-19	5.93e-18	0.433433
'Hivep1'	7.59	7.49	7.34	8.47	7.7	7.96	6.8	6.67	6.71	7.57	7.31	7.19	6.72667	7.35667	7.47333	8.04333	0.134597	0.183348	0.163308	0.133972	0.00267094	0.000336	0.00163981	0.0101484
'Dgkq'	2.87	2.65	2.69	2.5	2.47	2.73	2.11	2.24	2.31	2.33	2.21	2.47	2.22	2.33667	2.73667	2.56667	0.0447097	0.375081	0.209185	-0.0787159	0.535568	0.000668	0.0598551	0.415529
'Adarb1'	3.56	3.84	3.45	4.04	3.7	4.03	4.29	4.24	4.08	4.55	4.5	4.25	4.20333	4.43333	3.61667	3.92333	0.0794286	-0.175614	-0.138942	0.134386	0.173065	0.0223363	0.0621077	0.0767958
'Amhr2'	0.03	0.05	0.05	0.11	0.03	0.05	0	0.11	0.07	0.03	0.08	0.08	0.06	0.0633333	0.0433333	0.0633333	0.000603	-0.071645	-9.1e-05	0.0258074	0.97323	0.715143	0.999682	0.680461
'H2-Q6'	0.52	0.75	0.74	1.39	0.88	0.89	0.27	0.92	0.48	0.7	0.95	0.95	0.556667	0.866667	0.67	1.05333	0.0954624	0.204923	0.252477	0.324042	0.0605748	0.428686	0.275246	0.0231904
'H2-Q9'	0.7	1.16	2.2	0.52	0.94	0.54	0	0.69	0.59	0.15	0	0	0.426667	0.05	1.35333	0.666667	-0.00675932	0.238301	1.40459	-0.33358	0.39719	0.218134	8.32e-07	0.0139113
'Prdm2'	10.67	10.97	10.55	10.38	9.87	10.25	9.96	10.51	10.31	10.67	10.07	10.07	10.26	10.27	10.73	10.1667	-0.00195073	0.0623201	0.0248564	-0.0300777	0.963778	0.201149	0.611961	0.541829
'Arhgef28'	1.91	1.59	1.5	1.15	1.04	0.79	0.73	0.72	0.78	0.56	0.54	0.78	0.743333	0.626667	1.66667	0.993333	-0.0645281	1.08469	0.557421	-0.555846	0.346124	1.01e-12	0.00308005	8.42e-06
'Eef1akmt4'	19.64	18.54	19.07	23.15	20.38	18.89	13.73	10.6	13.11	10.64	15.59	14.35	12.48	13.5267	19.0833	20.8067	0.0655934	0.616696	0.640359	0.14361	0.372767	3.03e-08	1.63e-07	0.120878
'Asdurf'	7.8	11.32	12.26	6.95	12.05	13.36	7.21	10.37	9.65	10.99	10.84	9.4	9.07667	10.41	10.46	10.7867	0.0637212	0.216053	0.115582	0.052454	0.352637	0.264629	0.553205	0.709569
'Fntb'	6.7	6.56	7.08	7.26	7.47	6.48	5.91	6.44	6.9	6.03	6.87	6.61	6.41667	6.50333	6.78	7.07	0.0230435	0.107807	0.15745	0.0836336	0.737096	0.260141	0.104657	0.341935
'Hdlbp'	244.63	233.09	227.6	229.33	225.09	230.32	203.09	209.04	205.22	208.06	203.76	202.27	205.783	204.697	235.107	228.247	0.0092372	0.222653	0.193881	-0.0106152	0.634438	8.17e-14	3.58e-17	0.733709
'Atxn3'	3.01	3.18	3.45	2.5	2.7	3.14	3.26	2.66	2.83	2.65	3.19	2.24	2.91667	2.69333	3.21333	2.78	-0.0226565	0.246181	0.116236	-0.142637	0.747274	0.0137433	0.259521	0.115804
'Prps2'	41.83	40.34	41.67	40.29	39.6	39.35	24.66	26.14	26.63	26.89	26.63	26.78	25.81	26.7667	41.28	39.7467	0.0673506	0.709	0.602882	-0.0249511	0.0868603	2.26e-64	2.79e-51	0.525489
'Rps6ka3'	30.93	30.82	30.83	32.6	32.3	34.53	23.44	23.5	22.71	25.58	24.46	24	23.2167	24.68	30.86	33.1433	0.0942711	0.451132	0.474434	0.129668	0.00458416	5.26e-37	2.86e-38	0.000408
'Aldh7a1'	14.27	14.11	14.25	14.25	14.9	13.79	33.29	32.1	33.61	32.22	31.62	32.59	33	32.1433	14.21	14.3133	-0.0220226	-1.16081	-1.10295	0.0419496	0.574682	8.29e-111	6.91e-96	0.496155
'Chaf1b'	54.63	51.45	50.39	54.18	50.65	49.25	48.27	47.96	48.68	50.09	52.69	47.03	48.3033	49.9367	52.1567	51.36	0.0566842	0.142648	0.0847213	0.0124731	0.184591	0.00230155	0.101646	0.803376
'Cse1l'	71.22	67.11	70.95	68.41	65.8	69.97	92.15	91.95	91.06	95.04	96.17	92.72	91.72	94.6433	69.76	68.06	0.0601269	-0.361031	-0.434609	-0.00272583	0.0181761	3.94e-28	9.74e-41	0.942489
'Nr3c2'	0	0	0.01	0	0.01	0.01	0.01	0	0	0.01	0	0	0.00333333	0.00333333	0.00333333	0.00666667	6.16e-05	-0.001106	0.0433342	0.0117093	0.992803	0.990159	0.722432	0.70736
'Adgrv1'	0	0.01	0	0	0	0	0	0	0	0	0	0	0	0	0.00333333	0		0.076525		-0.0206015		0.376578		0.391631
'Tshz1'	11.76	10.84	9.92	14.84	14.13	15.32	15.09	14.94	14.7	20.09	19.34	19	14.91	19.4767	10.84	14.7633	0.363352	-0.424996	-0.349582	0.460936	1.22e-19	6.5e-14	1.08e-13	2.02e-15
'Srsf1'	79.9	86.19	89.46	81.37	82.05	84.71	92.67	91.75	89.01	88.01	89.93	88.21	91.1433	88.7167	85.1833	82.71	-0.0214698	-0.0647901	-0.0626304	-0.0108941	0.371655	0.074872	0.0271133	0.779695
'Pwp2'	21.65	20.82	20.41	18.02	18.27	18.85	21.31	21.04	21.45	19.06	19.83	19.86	21.2667	19.5833	20.96	18.38	-0.0932734	0.0106162	-0.0516131	-0.151283	0.025274	0.822268	0.29533	0.00229731
'Pcca'	9.15	9.22	9.88	9.62	9.28	9.93	8.04	8.12	8.51	7.27	8.65	6.53	8.22333	7.48333	9.41667	9.61	-0.0828416	0.223168	0.391968	0.0588344	0.222658	0.00643677	2.75e-05	0.43997
'Etfb'	59.52	62.07	61.9	55.48	62.48	59.74	52.51	51.48	49.37	55.42	53.83	59	51.12	56.0833	61.1633	59.2333	0.119316	0.290264	0.135115	-0.00455748	0.0307006	6.16e-06	0.045029	0.942912
'Lims1'	33.94	32.09	32.91	38.13	36.97	38.49	38.42	38.45	37.41	39.35	40.35	40.04	38.0933	39.9133	32.98	37.8633	0.0806111	-0.173946	-0.0364001	0.227289	0.0116185	6.25e-06	0.315401	1.38e-08
'Etfa'	80.33	82.73	87.52	80.61	83.22	81.75	119.86	119.54	122.87	118.15	121.75	121.63	120.757	120.51	83.5267	81.86	0.00989478	-0.494711	-0.508167	0.0063193	0.763909	4.64e-32	6.5e-37	0.891397
'Ptpa'	85.91	83.73	83.37	85.18	85.65	82.66	86.66	87.45	85.94	80.52	83.42	83.49	86.6833	82.4767	84.3367	84.4967	-0.0531162	-0.00736642	0.0759002	0.0363043	0.0759158	0.826315	0.0311297	0.314707
'Kcnq3'	0	0	0	0	0	0	0	0	0.01	0	0.01	0	0.00333333	0.00333333	0	0	-0.00239102	-0.114674	-0.0813786	0.000146	0.842347	0.395311	0.532767	0.995307
'Scn2a'	0.09	0.04	0.05	0.05	0.06	0.05	0.05	0.05	0.04	0.07	0.05	0.06	0.0466667	0.06	0.06	0.0533333	0.0255444	0.13992	-0.0867489	-0.0154735	0.498059	0.606959	0.761111	0.895843
'Slc18a1'	0.02	0.02	0.04	0.04	0.05	0.03	0.02	0	0	0	0	0	0.00666667	0	0.0266667	0.04	-0.00294442	0.131293	0.32394	0.0373757	0.532134	0.357522	0.0663072	0.539093
'Slc8a2'	0	0.01	0.01	0	0.01	0.02	0	0.02	0.01	0.03	0.01	0	0.01	0.0133333	0.00666667	0.01	0.00626813	-0.042879	-0.0450717	0.02261	0.640697	0.76052	0.808825	0.601887
'Slc8a3'	0.02	0.05	0.05	0.06	0.03	0.04	0.06	0.08	0.17	0.08	0.09	0.18	0.103333	0.116667	0.04	0.0433333	2.85e-05	-0.516614	-0.50487	0.0142397	0.999342	0.0460913	0.0692388	0.848235
'Cds2'	12.66	12.48	12.05	12.57	12.29	12.21	11.74	11.66	11.5	12.49	11.07	12	11.6333	11.8533	12.3967	12.3567	0.00958624	0.101925	0.107561	0.0242967	0.807069	0.0215971	0.0148211	0.589008
'Hspa13'	26.67	28.11	28.36	29.63	28.92	29.91	31.73	31.93	30.55	31.13	31.91	31.66	31.4033	31.5667	27.7133	29.4867	0.0149608	-0.14416	-0.0695684	0.0975998	0.67436	0.000581	0.0809384	0.022937
'Atp6v1b1'	0.03	0.07	0	0	0	0.02	0	0	0.05	0.03	0	0.05	0.0166667	0.0266667	0.0333333	0.00666667	0.00361412	0.0814146	-0.0939695	-0.0341858	0.733241	0.574221	0.497279	0.386393
'Hlcs'	1.32	1.53	1.66	1.51	1.84	1.68	1.67	1.57	1.87	1.72	1.75	2.09	1.70333	1.85333	1.50333	1.67667	0.0906775	-0.105381	-0.099821	0.143324	0.215228	0.418894	0.435375	0.210564
'Rpl10'	1696.23	1564.27	1635.47	1632.83	1727.25	1635.72	1202.56	1190.98	1254.08	1195.01	1349.17	1254.45	1215.87	1266.21	1631.99	1665.27	0.057395	0.456867	0.45033	0.0717371	0.256881	6.4e-47	1.06e-12	0.0428789
'D17H6S56E-5'	98.96	97.23	92.02	104.22	99.53	102.78	102.27	102.98	103.73	107.39	110.51	107.36	102.993	108.42	96.07	102.177	0.0871384	-0.068786	-0.0448747	0.120929	0.000547	0.0390646	0.140264	0.000814
'D1Pas1'	0	0.04	0.03	0.03	0.04	0.1	0	0.03	0.03	0.03	0	0.03	0.02	0.02	0.0233333	0.0566667	0.000512	0.0373168	0.298117	0.0767479	0.970202	0.830308	0.198978	0.271991
'M1ap'	1.13	0.94	1	1.18	1.92	1.09	0.41	0.34	0.5	0.6	0.67	0.56	0.416667	0.61	1.02333	1.39667	0.0451312	0.798984	0.817741	0.181377	0.271002	0.00238773	0.00187785	0.199012
'Nudt19'	6.35	6.23	7.14	6.83	6.67	7.68	6.46	5.58	6.04	5.42	5.83	5.85	6.02667	5.7	6.57333	7.06	-0.0389497	0.152784	0.338199	0.1171	0.589207	0.175828	0.00256297	0.239426
'Tars'	138.05	132.96	135.6	143.13	143.34	146.32	127.22	128.17	128.22	131.35	132.19	129.24	127.87	130.927	135.537	144.263	0.0485039	0.116237	0.181063	0.122254	0.0521013	9.76e-05	3.21e-10	0.00012
'Mbd6'	7.81	8.41	9.09	9.4	8.21	8.27	6.79	7.29	7.29	7.28	6.53	6.71	7.12333	6.84	8.43667	8.62667	-0.0464227	0.276836	0.371077	0.0436829	0.431285	0.000126	6.98e-07	0.541744
'Erc1'	9.25	9.04	9.35	9.62	8.62	9.64	10.56	10.84	10.18	10.42	9.79	10.62	10.5267	10.2767	9.21333	9.29333	-0.000271	-0.134601	-0.105637	0.0366174	0.995038	0.00878536	0.0390461	0.490298
'Pecr'	13.98	16.8	14.85	15.62	14.91	14.01	14.87	15.63	14.98	16.62	15.42	14.96	15.16	15.6667	15.21	14.8467	0.0438939	0.0366397	-0.0364574	-0.00260867	0.519146	0.713726	0.710781	0.977812
'Hmga1b'	516.18	528.95	525.46	477.9	496.99	492.48	504.14	522.26	527.33	507.21	495.56	517.75	517.91	506.84	523.53	489.123	-0.0167084	0.0472714	-0.006557	-0.0615463	0.487006	0.0832991	0.81688	0.0376736
'Dxo'	18.6	17.52	18.79	21.04	20.92	18.81	11.28	12.08	14.43	13.03	14.46	13.63	12.5967	13.7067	18.3033	20.2567	0.0871037	0.540068	0.596369	0.176303	0.205904	5.47e-09	2.66e-12	0.0205547
'Egln1'	23.37	22.42	22.87	22.01	22.05	21.3	27.04	26.28	26.04	25.63	26.09	26.31	26.4533	26.01	22.8867	21.7867	-0.00652622	-0.175036	-0.215164	-0.0374057	0.868732	0.000147	3.67e-06	0.43996
'Egln2'	32.2	31.22	31.17	33.24	35.39	33.3	28.92	29.05	29.26	30.66	30.12	30.53	29.0767	30.4367	31.53	33.9767	0.0789736	0.151621	0.203753	0.144754	0.0871143	0.0041574	0.000121	0.00616422
'Egln3'	6.42	6.7	7.17	5.36	5.12	4.6	4.68	5.26	5.57	4.51	4.59	4.65	5.17	4.58333	6.76333	5.02667	-0.102617	0.405079	0.167296	-0.351199	0.146744	4.52e-05	0.119569	0.000137
'Zfp607b'	0.49	0.47	0.45	0.27	0.41	0.38	0.53	0.35	0.35	0.3	0.39	0.39	0.41	0.36	0.47	0.353333	-0.0319112	0.204036	0.0138068	-0.198693	0.593773	0.340637	0.952702	0.164748
'1700102P08Rik'	0.17	0.25	0.3	0.22	0.1	0.25	0.27	0.28	0.2	0.38	0.26	0.27	0.25	0.303333	0.24	0.19	0.0243054	0.0831354	-0.360747	-0.0830376	0.465118	0.756094	0.204384	0.411135
'Ifit1bl2'	0	0.01	0	0.03	0.01	0.06	0.05	0.06	0.03	0.02	0.04	0	0.0466667	0.02	0.00333333	0.0333333	-0.0159434	-0.324239	0.119681	0.0709053	0.365756	0.0804145	0.562577	0.161734
'Zfp979'	3.5	4.48	4.99	4.02	4.05	4.68	2.67	3.11	2.76	3.19	3.22	2.54	2.84667	2.98333	4.32333	4.25	0.0358393	0.635593	0.553773	-0.00878625	0.626154	2.39e-06	2.53e-05	0.93619
'Gm20517'	0.27	1.05	0.64	0.9	0.79	0.83	0.49	1.49	0.96	1.54	1.17	0.38	0.98	1.03	0.653333	0.84	0.00711934	-0.26613	-0.155823	0.0779117	0.84839	0.326399	0.585494	0.491649
'Aanat'	0	0	0.02	0	0	0	0	0	0	0.02	0	0.04	0	0.02	0.00666667	0	0.00663461	0.0384215	-0.0964643	-0.0104853	0.345026	0.535286	0.343918	0.542253
'Shld3'	2.03	1.57	1.42	1.07	1.19	1.76	1.74	1.3	1.64	1.22	1.16	1.18	1.56	1.18667	1.67333	1.34	-0.088355	0.0999758	0.177623	-0.144341	0.15308	0.632763	0.442443	0.313102
'Aatk'	0.02	0	0	0.01	0	0	0.02	0	0	0.01	0	0	0.00666667	0.00333333	0.00666667	0.00333333	-0.00288415	0.00567622	0.00135428	-0.0117723	0.723897	0.962839	0.989287	0.705475
'Abca1'	2.1	1.96	1.74	1.69	1.53	1.64	1.34	1.35	1.28	1.47	1.22	1.35	1.32333	1.34667	1.93333	1.62	0.0287338	0.557804	0.292814	-0.199126	0.679534	5.87e-09	0.00298585	0.0220251
'Abca4'	0.01	0.02	0.02	0.02	0.02	0.02	0.03	0	0	0	0.01	0	0.01	0.00333333	0.0166667	0.02	-0.0056471	0.153728	0.385328	0.034842	0.539985	0.400527	0.0629627	0.634885
'Abca2'	12.86	11.94	11.53	11.82	11.68	11.65	13.63	13.77	14.57	13.75	14.33	13.66	13.99	13.9133	12.11	11.7167	0.00701837	-0.180129	-0.214003	-0.0163996	0.851767	0.000162	3.66e-07	0.732421
'Abcb7'	9.18	9.39	10.16	9.08	8.83	9.74	10.17	10	9.71	9.79	9.55	9.94	9.96	9.76	9.57667	9.21667	-0.0102169	-0.0226305	-0.0430495	-0.0221198	0.826546	0.68775	0.446234	0.708244
'Abcg1'	0.39	0.31	0.33	0.37	0.4	0.2	0.03	0.03	0.03	0.1	0.09	0.08	0.03	0.09	0.343333	0.323333	0.0720196	2.00691	1.28702	-0.0313322	0.0272716	1.98e-14	1.23e-06	0.82676
'Abi1'	40.82	42.29	45.27	39.21	38.63	40.97	36.53	34.97	34.7	35.48	33.8	32.99	35.4	34.09	42.7933	39.6033	-0.0355295	0.305038	0.255806	-0.0771893	0.348963	4.09e-12	1.69e-09	0.0877367
'Abl1'	22.26	22.86	22.77	20.73	20.01	20.36	27.74	29.13	28.01	27.34	26.99	26.34	28.2933	26.89	22.63	20.3667	-0.0437857	-0.296353	-0.350457	-0.089722	0.183089	7.96e-15	1.11e-20	0.0241187
'Abl2'	18.88	19.28	19.37	23.13	22.58	23.61	19.66	19.71	19.42	23.15	22.5	22.48	19.5967	22.71	19.1767	23.1067	0.223939	0.00960699	0.0677134	0.295473	2.33e-15	0.771014	0.03611	4.85e-17
'Acadl'	77.21	82.59	78.99	76.58	81.54	79.82	63.02	66.53	65.16	61.77	63.9	64.06	64.9033	63.2433	79.5967	79.3133	-0.0207267	0.32604	0.369036	0.0289102	0.577797	7.19e-15	8.57e-19	0.499509
'Acadm'	38.4	38.53	38.43	35.74	37.32	35.31	30.66	31.58	29.31	31.25	30.91	30.78	30.5167	30.98	38.4533	36.1233	0.0335676	0.364232	0.263245	-0.0537255	0.471387	1.62e-12	3.86e-07	0.282782
'Acadvl'	72.52	69.81	69.87	69.16	72.19	66.58	64.19	64.51	65.17	65.15	63.95	64.42	64.6233	64.5067	70.7333	69.31	0.0117114	0.16174	0.146052	0.00533048	0.729847	2.62e-05	0.000414	0.900485
'Vmn1r43'	0.54	1.21	0.91	0.51	0.7	0.66	0.33	0.4	0.1	0.34	0.27	0.28	0.276667	0.296667	0.886667	0.623333	0.0039998	0.789027	0.53161	-0.12217	0.881992	0.00367291	0.0632748	0.330857
'Vmn1r42'	0.06	0.05	0.15	0.06	0.05	0.25	0	0.06	0	0.05	0.05	0.11	0.02	0.07	0.0866667	0.12	0.0104006	0.16739	0.117958	0.0225418	0.359415	0.271973	0.572404	0.710316
'Vmn1r53'	0	0	0.05	0	0	0	0	0	0	0	0	0	0	0	0.0166667	0		0.0384215		-0.0104853		0.535286		0.542253
'Vmn1r44'	0.19	0.13	0	0.21	0.16	0.37	0	0.07	0	0.06	0.06	0	0.0233333	0.04	0.106667	0.246667	0.00326434	0.165109	0.411983	0.0759254	0.704712	0.271558	0.0673274	0.285708
'Vmn1r40'	0.05	0	0	0.07	0.12	0.25	0.07	0.07	0	0	0.07	0.07	0.0466667	0.0466667	0.0166667	0.146667	5.31e-05	-0.0409016	0.2825	0.0881753	0.995813	0.719698	0.168895	0.109006
'Acaa1a'	16.16	15.92	15.52	16.31	16.6	17.88	24.23	22.75	24.49	23.21	26.67	23.57	23.8233	24.4833	15.8667	16.93	0.0433924	-0.546504	-0.479969	0.120062	0.440846	8.06e-15	1.09e-10	0.102253
'Acads'	20.95	21.99	21.08	21.01	22.38	20.47	25.84	26.06	24.13	23.6	25.57	26.5	25.3433	25.2233	21.34	21.2867	0.0075979	-0.210817	-0.197456	0.029696	0.887622	0.000988	0.00348015	0.649769
'Laptm4b'	33.06	30.39	30.17	29.39	31.87	29.44	41.65	43.2	42.08	41.76	42.56	40.08	42.31	41.4667	31.2067	30.2333	-0.0124988	-0.403646	-0.407291	-0.00847662	0.772158	5.98e-14	1.25e-13	0.885774
'Foxp2'	0.01	0	0.01	0.02	0	0	0.05	0.02	0.04	0.03	0.06	0.04	0.0366667	0.0433333	0.00666667	0.00666667	0.0113535	-0.464689	-0.611926	0.000753	0.680113	0.0327112	0.0127804	0.983398
'Atp6v0b'	112.11	111.87	110.96	115.45	120	109.87	96.23	91.94	95.05	89.04	95.96	93.95	94.4067	92.9833	111.647	115.107	-0.0123522	0.266143	0.354543	0.0820085	0.777826	9.51e-09	4.37e-12	0.088285
'Slc33a1'	17.04	15.88	17.84	15.13	15.39	15.41	12.55	12.36	12.48	11.94	12.73	12.4	12.4633	12.3567	16.92	15.31	0.00382505	0.463863	0.343223	-0.104342	0.943283	1.78e-13	3.46e-08	0.085091
'Asic1'	2.89	2.33	2.25	2.26	2.06	2.11	1.47	2.05	2.09	1.56	1.77	1.6	1.87	1.64333	2.49	2.14333	-0.0825069	0.389364	0.394202	-0.136259	0.261174	0.0053446	0.00373306	0.224082
'Kiss1r'	0.09	0.05	0.09	0.11	0.09	0.06	0.19	0.16	0.09	0.13	0.11	0.2	0.146667	0.146667	0.0766667	0.0866667	0.00910763	-0.407559	-0.372203	0.0442074	0.812168	0.131364	0.193971	0.659439
'Ache'	0.15	0.07	0.05	0.06	0.04	0.03	0.07	0.04	0.11	0.07	0.12	0.06	0.0733333	0.0833333	0.09	0.0433333	0.00489273	0.0863933	-0.267347	-0.0938266	0.845127	0.72893	0.293921	0.245319
'Aipl1'	0.35	0.41	0.4	0.12	0.2	0.24	0.54	0.25	0.37	0.28	0.45	0.34	0.386667	0.356667	0.386667	0.186667	-0.00437093	0.0546156	-0.463841	-0.232172	0.916605	0.838575	0.104717	0.0562235
'Npnt'	0.04	0.05	0.03	0.09	0.07	0.04	0.34	0.41	0.38	0.32	0.41	0.42	0.376667	0.383333	0.04	0.0666667	0.00897073	-1.78646	-1.58585	0.089944	0.879887	2.06e-11	6.47e-09	0.326123
'Dok4'	12.24	12.59	12.06	14.49	15.8	14.32	8.87	9.15	8.24	9.42	10.43	10.17	8.75333	10.0067	12.2967	14.87	0.156531	0.518105	0.605963	0.284679	0.0128265	1.54e-11	3.33e-16	2.57e-05
'Macf1'	23.17	22.37	21.54	19.76	18.63	19.8	20.19	20.02	20.01	20.33	20.3	19.62	20.0733	20.0833	22.36	19.3967	0.0242352	0.213473	0.00356017	-0.173653	0.326158	1.14e-10	0.912269	4.4e-06
'Aco1'	25.47	26.55	26.66	25.48	24.58	26	23.18	23.11	22.32	22.8	22.24	22.5	22.87	22.5133	26.2267	25.3533	-0.00487404	0.229716	0.209268	-0.0166453	0.899031	8.99e-08	1.06e-06	0.704878
'Aco2'	192.88	196.34	190.04	182.2	187.37	186.66	211.52	221.23	215.96	214.11	216.01	220.21	216.237	216.777	193.087	185.41	0.0191857	-0.130124	-0.183626	-0.0247033	0.421634	6.24e-06	3.7e-11	0.416248
'Acox1'	25.96	26.83	26.55	26.33	26.38	27.37	24.92	24.14	23.89	23.97	22.41	23.78	24.3167	23.3867	26.4467	26.6933	-0.0361335	0.153419	0.228917	0.044451	0.367879	0.000395	3.07e-07	0.309402
'Palmd'	0	0.02	0	0	0	0.02	0.02	0	0	0	0	0	0.00666667	0	0.00666667	0.00666667	-0.00294442	-0.000213	0.0419938	-9.05e-05	0.532134	0.998113	0.539515	0.997104
'Acp1'	30.46	31.48	31.82	30.13	32.31	30.26	32.28	32.61	32.48	31.46	31.65	32.27	32.4567	31.7933	31.2533	30.9	-0.0124331	-0.0209479	-5.88e-06	0.0161147	0.744661	0.630362	0.999898	0.73409
'Acp2'	6.61	6.37	6.37	6.53	6	6.68	7.2	6.9	7.22	6.86	6.74	6.64	7.10667	6.74667	6.45	6.40333	-0.0472574	-0.106036	-0.0357098	0.0216201	0.399755	0.125627	0.616995	0.758299
'Acp5'	0	0.04	0	0.04	0	0.04	0.04	0	0.07	0.04	0.19	0	0.0366667	0.0766667	0.0133333	0.0266667	0.00919379	-0.0780893	-0.160843	0.0123931	0.50885	0.529576	0.370224	0.696381
'Lyve1'	0	0	0.02	0	0	0	0	0	0	0	0	0	0	0	0.00666667	0		0.0384215		-0.0104853		0.535286		0.542253
'Chrna1'	0.13	0.17	0.11	0.11	0.1	0.09	0.07	0.15	0.22	0.09	0.07	0.01	0.146667	0.0566667	0.136667	0.1	-0.0641888	-0.0555047	0.357973	-0.0800851	0.0461127	0.838191	0.204329	0.498865
'Chrnb1'	3.98	4.09	4.21	4.45	4.25	4.31	3.91	3.13	2.98	3.54	3.35	3.62	3.34	3.50333	4.09333	4.33667	0.0329655	0.285553	0.334096	0.101887	0.654123	0.0370253	0.00983547	0.350756
'Chrnb2'	0.04	0.06	0.02	0.04	0.04	0.05	0.03	0.05	0.09	0.06	0.06	0.12	0.0566667	0.08	0.04	0.0433333	0.0267768	-0.183431	-0.391095	0.0203788	0.400467	0.472019	0.167298	0.818195
'Chrnd'	0	0.02	0	0	0	0	0	0	0	0	0	0.02	0	0.00666667	0.00666667	0	0.00306714	0.0396091	-0.0450568	-0.0105996	0.521353	0.528911	0.523472	0.540046
'Slc5a5'	0.15	0.18	0.2	0.11	0.14	0.14	0.27	0.25	0.26	0.27	0.22	0.29	0.26	0.26	0.176667	0.13	0.00153449	-0.295698	-0.530647	-0.0827157	0.972358	0.273323	0.0626896	0.468579
'Zbtb21'	3.17	3.46	2.78	2.95	2.87	2.57	3.65	3.43	3.36	3.16	2.9	2.98	3.48	3.01333	3.13667	2.79667	-0.170109	-0.146931	-0.055409	-0.11282	0.00816122	0.0931561	0.545696	0.197649
'Clic1'	795.44	825.79	808.76	836.19	844.42	810.15	790.82	770.82	779.87	773.34	775.42	779.12	780.503	775.96	809.997	830.253	0.00349831	0.0869583	0.148046	0.0728713	0.864765	0.000982	6.38e-08	0.0186881
'D17H6S53E'	8.13	7.56	7.36	7.15	7.52	7.52	6.26	6.86	6.5	5.91	5.68	5.9	6.54	5.83	7.68333	7.39667	-0.097563	0.255083	0.375109	-0.016564	0.166081	0.010896	0.00026	0.854287
'Acta1'	0.52	0.52	0.34	0.53	0.53	0.47	0.32	0.5	0.67	0.44	0.57	0.6	0.496667	0.536667	0.46	0.51	0.0106913	-0.052705	-0.015523	0.0528056	0.798941	0.845555	0.955658	0.676095
'Ehbp1l1'	65.8	63.82	64.63	57.21	57.7	58.82	61.94	61.48	63.17	57.24	59.97	57.27	62.1967	58.16	64.75	57.91	-0.0792516	0.108543	0.0774946	-0.102754	0.00249811	0.00038	0.0126875	0.00209955
'Zmynd10'	0.36	0.46	0.35	0.19	0.36	0.2	0.51	0.65	0.35	0.43	0.56	0.61	0.503333	0.533333	0.39	0.25	0.0215777	-0.189648	-0.523559	-0.0846793	0.645688	0.477093	0.061736	0.487169
'Prdm15'	2.05	1.85	1.98	1.74	1.69	1.99	1.91	1.8	1.78	1.65	1.77	1.78	1.83	1.73333	1.96	1.80667	-0.0353655	0.12465	0.100972	-0.0619559	0.619596	0.244346	0.372633	0.535426
'Tle6'	6.66	6.16	5.78	6.17	6.99	5.58	5.06	4.64	3.97	4.5	4.76	4.8	4.55667	4.68667	6.2	6.24667	0.0345898	0.454655	0.426927	0.0361555	0.638254	0.000343	0.000755	0.734319
'Actb'	2322.73	2271.11	2175.51	2006.75	2115.92	2021.62	2746.85	2778.76	2798.91	2486.77	2515.39	2541.91	2774.84	2514.69	2256.45	2048.1	-0.125314	-0.264757	-0.251468	-0.103493	7.38e-13	4.8e-23	1.01e-20	0.00118675
'Elac1'	1.17	1	1.21	1.2	1.09	1.19	1.38	1.23	1.27	1.13	1.34	1.16	1.29333	1.21	1.12667	1.16	-0.0355115	-0.154012	-0.0157877	0.0650609	0.629404	0.281004	0.913345	0.592898
'Rpl31'	681.08	830.9	738.36	779.85	741.48	703.06	558.8	546.43	569.47	539.36	581.39	568.9	558.233	563.217	750.113	741.463	0.0232378	0.44788	0.445844	0.0203519	0.414851	9.08e-08	3.18e-30	0.798658
'Brdt'	0.38	0.51	0.45	0.51	0.76	0.72	0.41	0.42	0.49	0.52	0.51	0.52	0.44	0.516667	0.446667	0.663333	0.0657978	0.0509309	0.343822	0.345247	0.306832	0.811083	0.0870817	0.0147752
'Oas1c'	0.36	0.29	0.29	0.25	0.47	0.38	0.21	0.18	0.31	0.31	0.17	0.39	0.233333	0.29	0.313333	0.366667	0.0256305	0.239095	0.155567	0.0496412	0.471241	0.379175	0.585235	0.6841
'Actg1'	1917.31	1863.6	1832.87	1752.79	1826.35	1738.41	2226.99	2177.44	2212.29	2023.2	2054.56	2044.49	2205.57	2040.75	1871.26	1772.52	-0.0958491	-0.203785	-0.158858	-0.0427902	2.47e-08	6.19e-17	1.32e-09	0.150194
'Impa2'	9.56	11.94	10.34	9.78	11.48	9.56	12.39	13.96	12.65	13.43	13.78	13.92	13	13.71	10.6133	10.2733	0.0686376	-0.248433	-0.35971	-0.010979	0.283832	0.00923214	0.000102	0.908102
'Hsd17b11'	7.44	8.76	7.82	8.43	8.32	8.32	8.95	9.06	8.03	7.96	8.98	8.45	8.68	8.46333	8.00667	8.35667	-0.0129579	-0.0764892	0.0257617	0.0825942	0.853746	0.475551	0.804941	0.39448
'4930444G20Rik'	0.16	0.08	0.08	0.19	0.16	0.16	0.15	0.06	0.15	0.12	0.06	0.12	0.12	0.1	0.106667	0.17	-0.00173015	-0.0544034	0.272662	0.102137	0.934413	0.809386	0.304413	0.234029
'Gtf2ird2'	3.76	3.9	3.26	3.63	3.47	3.14	4.84	4.98	4.18	4.45	4.62	4.71	4.66667	4.59333	3.64	3.41333	-0.0203994	-0.304578	-0.332962	-0.0412927	0.763879	0.00355881	0.000951	0.67753
'Selenom'	34.62	34.57	34.12	35.54	40.92	33.74	50.26	44.51	49.56	48.74	45.03	46.51	48.11	46.76	34.4367	36.7333	-0.0266752	-0.440469	-0.283437	0.123988	0.646096	6.25e-09	0.000473	0.124564
'Actg2'	2.59	2.14	1.94	2.02	2.2	1.88	1.95	2.38	2.79	2.01	2.07	1.82	2.37333	1.96667	2.22333	2.03333	-0.0676976	-0.0577804	0.0785537	-0.0499861	0.295099	0.775805	0.710242	0.724451
'Actl7a'	0	0.03	0	0	0	0	0.04	0.15	0	0	0.04	0	0.0633333	0.0133333	0.01	0	-0.0122079	-0.157139	-0.0433561	-0.0105996	0.29536	0.285221	0.531604	0.540046
'Actl7b'	0	0.07	0.04	0.04	0	0	0.08	0.04	0	0.08	0.04	0	0.04	0.04	0.0366667	0.0133333	6.96e-05	-0.00234676	-0.0891009	-0.0219	0.995384	0.987579	0.521299	0.541664
'Rasa2'	5.83	6.31	5.93	5.88	5.12	5.83	9.91	10.03	10.74	9.37	9.96	9.58	10.2267	9.63667	6.02333	5.61	-0.0637296	-0.73338	-0.773125	-0.0969081	0.191609	2.41e-31	2.76e-29	0.189676
'Rad51c'	8.14	7.4	7.69	7.48	7.59	7.27	9.21	8.6	9.04	9.16	8.74	7.46	8.95	8.45333	7.74333	7.44667	-0.0657262	-0.248902	-0.216328	-0.043757	0.32584	0.00940686	0.0260961	0.637395
'Spred1'	18.98	19.38	19.38	29.74	27.92	30.71	24.62	24.46	23.91	29.85	30.14	31.81	24.33	30.6	19.2467	29.4567	0.333452	-0.287604	-0.00242273	0.632768	2.08e-24	6.39e-14	0.951348	5.74e-50
'Spred2'	27.32	29.41	28.67	23.63	22.1	23.74	31.05	31.16	30.89	27.73	27.49	27.24	31.0333	27.4867	28.4667	23.1567	-0.155795	-0.101367	-0.201837	-0.252039	3.79e-05	0.0200603	1.48e-05	2.19e-07
'Actn3'	0.09	0.1	0.11	0.12	0.09	0.06	0.07	0.14	0.08	0.09	0.08	0.1	0.0966667	0.09	0.1	0.09	-0.00197943	0.0368775	0.0260246	-0.010172	0.943873	0.887878	0.925214	0.917123
'Supt16'	47.6	49.79	48.54	46.89	46.32	49.42	78.99	80.01	79.27	79.57	78.96	76.66	79.4233	78.3967	48.6433	47.5433	-0.00168089	-0.671952	-0.680054	-0.00094	0.946288	2.15e-101	1.96e-92	0.980316
'Acta2'	301.42	299.58	292.69	274.1	275.78	268.2	292.59	311.06	303.85	275.97	309.25	286.71	302.5	290.643	297.897	272.693	-0.0334138	0.000421	-0.0505156	-0.076347	0.298316	0.9896	0.16989	0.0207323
'Acvr1'	20.03	20	18.39	17.99	19.5	18.44	20.68	19.63	19.08	20.59	20.34	19.18	19.7967	20.0367	19.4733	18.6433	0.0393734	0.0211369	-0.0613216	-0.0282937	0.421207	0.719908	0.292037	0.632501
'Acvr1b'	4.77	4.77	4.8	4.49	3.97	4.2	6.47	5.97	6.24	5.95	5.2	5.91	6.22667	5.68667	4.78	4.22	-0.0887318	-0.341382	-0.38452	-0.137019	0.148621	1.24e-05	8.79e-06	0.0929682
'Acvr2a'	4.13	4.66	4.67	4.14	4.29	4.13	3.85	4.04	3.77	3.71	3.72	3.4	3.88667	3.61	4.48667	4.18667	-0.0692114	0.237592	0.239668	-0.0751169	0.274668	0.00322363	0.00319826	0.322054
'Acvr2b'	0.03	0.02	0.03	0.03	0.03	0.04	0.04	0.08	0.05	0.07	0.06	0.06	0.0566667	0.0633333	0.0266667	0.0333333	0.00948149	-0.488281	-0.477987	0.0402754	0.820202	0.0723013	0.094463	0.697803
'Acvrl1'	0.06	0.05	0.05	0	0.01	0.04	0.22	0.24	0.22	0.2	0.26	0.15	0.226667	0.203333	0.0533333	0.0166667	-0.0111981	-0.945891	-1.2412	-0.0940144	0.801672	0.000505	1.16e-05	0.177483
'Aspa'	22.04	20.02	19.11	18.95	17.03	17.21	6.46	8.22	6.59	7.79	7.44	7.45	7.09	7.56	20.39	17.73	0.0594669	1.50619	1.24293	-0.153396	0.414989	5e-50	2.1e-37	0.0487356
'LOC114841036'	2.02	2.78	2.25	2.64	3.31	2.8	2.67	2.6	2.74	2.94	2.77	2.23	2.67	2.64667	2.35	2.91667	0.00107509	-0.135514	0.169485	0.242191	0.988073	0.423511	0.308606	0.0671246
'Ada'	8.81	9.19	8.4	10.38	10.51	10.23	7.48	7.17	7.19	8.54	9.48	8.56	7.28	8.86	8.8	10.3733	0.191889	0.294921	0.263709	0.241857	0.00651195	0.00509081	0.00738785	0.00744417
'Plpbp'	32.91	33.57	33.94	33.24	36.89	36.5	41.03	40.65	39.56	40.37	38.37	40.91	40.4133	39.8833	33.4733	35.5433	0.0108503	-0.230797	-0.146528	0.10211	0.795943	1.59e-06	0.00415137	0.0486879
'Adam10'	28.82	29.5	29.61	28.21	27.88	27.79	39.02	40.73	37.9	38.86	39.01	38.57	39.2167	38.8133	29.31	27.96	0.00252885	-0.383583	-0.43228	-0.0362876	0.938143	1.34e-22	1.04e-32	0.363839
'Ddhd1'	3.3	3.56	3.94	2.76	3.07	3.47	4.72	4.45	4.7	4.59	4.77	4.77	4.62333	4.71	3.6	3.1	0.0352471	-0.316369	-0.547869	-0.161516	0.564643	0.000238	1.79e-09	0.081194
'Adam11'	0.08	0.08	0.05	0.06	0.1	0.12	0.17	0.14	0.17	0.16	0.15	0.17	0.16	0.16	0.07	0.0933333	-0.000943	-0.603718	-0.397525	0.0847684	0.983613	0.0259921	0.159214	0.449767
'Cygb'	0	0	0.02	0.04	0	0.02	0.04	0.11	0.02	0.13	0	0	0.0566667	0.0433333	0.00666667	0.02	-0.00509028	-0.280263	-0.10489	0.0244522	0.758091	0.111788	0.557831	0.499027
'Adam12'	2.58	2.83	2.82	2.75	2.76	2.9	7.21	7.31	7.37	7.53	7.72	7.26	7.29667	7.50333	2.74333	2.80333	0.0520458	-1.3553	-1.36319	0.0571237	0.261731	1.57e-92	4.18e-95	0.468139
'Dcun1d1'	12.03	12.7	13.29	11.97	12.5	12.63	13.07	13.32	12.92	12.3	12.93	12.54	13.1033	12.59	12.6733	12.3667	-0.0357346	-0.0143603	0.0139541	-0.00274545	0.443163	0.794996	0.800185	0.961364
'Afg3l1'	27.57	27.47	27.25	26.2	29.12	27.59	32.05	29.9	31.51	29.12	30.37	31.33	31.1533	30.2733	27.43	27.6367	-0.0542464	-0.150372	-0.0594497	0.0400412	0.179378	0.000954	0.230186	0.420941
'Adam15'	55.51	53.14	54.36	57.11	58.11	57.87	57.24	56.25	58.14	57.31	58.2	57.74	57.21	57.75	54.3367	57.6967	0.0283601	-0.0406406	0.0411578	0.118696	0.377328	0.277243	0.253734	0.0020967
'Adam17'	14.06	13.57	13.33	14.41	13.44	14.36	15.75	14.26	15.31	15.17	15.68	14.93	15.1067	15.26	13.6533	14.07	0.0284364	-0.115049	-0.0795044	0.0741708	0.533794	0.0338712	0.127532	0.168454
'Adam19'	1.42	0.99	1.19	0.91	0.84	0.91	8.94	10.16	9.46	8.97	8.86	9.03	9.52	8.95333	1.2	0.886667	-0.0665985	-2.88224	-3.21151	-0.305546	0.168082	4.19e-219	1.15e-270	0.0119591
'Adam22'	0.05	0.08	0.12	0.08	0.08	0.1	0.07	0.13	0.09	0.09	0.05	0.09	0.0966667	0.0766667	0.0833333	0.0866667	-0.0323026	-0.107299	0.163327	0.0354788	0.463734	0.686351	0.554416	0.787689
'Adam4'	0.06	0.16	0.16	0.08	0.09	0.14	0.08	0.05	0.02	0.12	0.07	0.02	0.05	0.07	0.126667	0.103333	0.0130777	0.440839	0.18957	-0.0406863	0.52244	0.0751881	0.477828	0.679337
'Adam5'	0	0.04	0.07	0.04	0.05	0.05	0.08	0.21	0.11	0.27	0.15	0.14	0.133333	0.186667	0.0366667	0.0466667	0.029208	-0.444289	-0.678104	0.024097	0.371213	0.0663059	0.014871	0.710921
'Adam8'	14.58	16.2	16.6	22.02	24	21.05	9.68	10.16	11.45	12.7	12.11	12.79	10.43	12.5333	15.7933	22.3567	0.224608	0.615691	0.865905	0.508067	9.4e-05	6.7e-18	6.89e-44	4.76e-16
'Adam9'	60.45	61.98	61.61	68.61	66.85	68.01	64.97	64.73	65.31	66.47	67.63	68.23	65.0033	67.4433	61.3467	67.8233	0.0673124	-0.0504682	0.0473721	0.17445	0.0130975	0.10764	0.128402	2.03e-07
'Adamts1'	8.65	8.07	8.21	15.22	12.86	13.24	6.9	7.47	7.25	8.71	9.08	9.02	7.20667	8.93667	8.31	13.7733	0.27685	0.232992	0.652507	0.720788	2.03e-07	0.00036	8.39e-25	1.81e-29
'Adcy6'	34.55	34.06	34.66	32.93	30.29	31.98	27.63	26.58	27.34	25.79	24.84	25.02	27.1833	25.2167	34.4233	31.7333	-0.0856778	0.372302	0.367452	-0.084463	0.00919104	2.35e-26	4.74e-21	0.030792
'Adcy7'	63.21	60.47	57.98	53.67	51.89	53.72	62.17	63.03	59.91	59.79	57.31	56.33	61.7033	57.81	60.5533	53.0933	-0.0646466	-0.00579928	-0.0950436	-0.144808	0.0160364	0.877422	0.00198295	0.000195
'Adcy9'	2.27	2.05	2.1	1.76	1.54	1.73	1.77	1.8	1.93	1.44	1.57	1.59	1.83333	1.53333	2.14	1.67667	-0.141959	0.278164	0.162908	-0.289247	0.0425893	0.00362465	0.126804	0.00148055
'Add1'	57.43	56.97	56.19	56.57	58.53	57.81	58.27	60.55	59.32	58.48	60.75	59.16	59.38	59.4633	56.8633	57.6367	0.0216182	-0.0337111	-0.00155122	0.0626562	0.45277	0.299357	0.963584	0.0744347
'Add2'	0.5	0.57	0.49	0.45	0.35	0.58	0.57	0.48	0.63	0.69	0.59	0.63	0.56	0.636667	0.52	0.46	0.0303501	-0.241759	-0.266196	0.045472	0.6526	0.222776	0.20029	0.7496
'Plin2'	153.79	151.63	146.14	123.4	134.44	130.42	92.15	98.66	93.76	91.88	93.48	95.39	94.8567	93.5833	150.52	129.42	-0.00262982	0.695109	0.503598	-0.182865	0.93886	3.11e-77	1.26e-37	3.22e-06
'Adh1'	0.04	0.3	0.07	0.12	0.07	0.11	0.04	0.04	0.07	0.08	0	0.08	0.05	0.0533333	0.136667	0.1	0.000614	0.251732	0.163769	-0.0309269	0.965269	0.228146	0.450402	0.673767
'Adh7'	18.14	19.09	18.03	18.25	18.29	18.36	12.59	12.21	12.16	11.96	12.64	11.8	12.32	12.1333	18.42	18.3	-0.00534424	0.603282	0.626495	0.0232334	0.930764	5.01e-17	3.54e-18	0.71901
'Adh5'	91.57	91.6	88.65	82.91	87.32	86.11	67.54	67.89	68.41	70.37	73.5	70.66	67.9467	71.51	90.6067	85.4467	0.0814568	0.445325	0.301378	-0.0470302	0.033484	2.54e-27	2.15e-12	0.262065
'Adk'	43.08	46.2	46.18	44.71	47.18	46.49	65.92	65.76	63.2	67.09	70.12	69.39	64.96	68.8667	45.1533	46.1267	0.0710791	-0.502372	-0.535538	0.0506646	0.0586123	2.07e-27	8.75e-32	0.314789
'Adm'	0.04	0.04	0.07	0	0	0.07	0.28	0.12	0.11	0.24	0.08	0.16	0.17	0.16	0.05	0.0233333	-0.00207727	-0.32822	-0.407154	-0.0238528	0.931621	0.138745	0.0666946	0.587909
'Gpr182'	0.03	0.09	0.09	0.06	0.09	0.14	0.12	0.26	0.26	0.19	0.09	0.13	0.213333	0.136667	0.07	0.0966667	-0.023999	-0.445219	-0.120028	0.0351989	0.393547	0.0741266	0.644208	0.627097
'Adnp'	30.18	31.51	31.67	29.82	27.86	29.23	43.33	43.01	42.91	41.36	42.32	41.83	43.0833	41.8367	31.12	28.97	-0.0232122	-0.42781	-0.490053	-0.0758248	0.418554	4.58e-34	5.86e-41	0.0650969
'Adora2a'	0.04	0.02	0	0.02	0.02	0.02	0.06	0.09	0.06	0.06	0.06	0.02	0.07	0.0466667	0.02	0.02	-0.00956933	-0.263179	-0.181795	-0.00133392	0.642654	0.198962	0.378459	0.97678
'Adora2b'	1.2	0.97	0.8	1.11	1.03	0.63	2.6	2.32	2.06	2.45	2.73	2.37	2.32667	2.51667	0.99	0.923333	0.0480821	-1.00721	-1.18984	-0.0291562	0.499592	5.68e-07	8.17e-09	0.837858
'Adprh'	29.49	29.24	30.8	31.84	29.27	28.96	46.03	47.08	48.34	44.19	47.93	44.94	47.15	45.6867	29.8433	30.0233	-0.0280399	-0.619682	-0.555196	0.0405774	0.541384	2.26e-28	1.33e-20	0.516676
'Parp1'	58.81	58.57	57.68	55.6	54.39	55.04	70.8	71.93	70.59	70.1	69.68	70.54	71.1067	70.1067	58.3533	55.01	-0.00349488	-0.251624	-0.309203	-0.0515916	0.89753	7.84e-15	5.65e-22	0.142384
'Parp2'	21.13	20.45	22.41	20.74	21.34	22.31	32.9	32.25	33.25	34.22	31.79	32.41	32.8	32.8067	21.33	21.4633	0.0109097	-0.576458	-0.553227	0.0428598	0.819279	2.43e-21	1.88e-19	0.516995
'Adra1b'	1.27	0.9	1.3	0.69	0.74	0.69	1.41	1.27	1.19	0.95	1.02	1.1	1.29	1.02333	1.15667	0.706667	-0.105237	-0.0887782	-0.440767	-0.422288	0.135014	0.616972	0.0254387	0.00254972
'LOC115485636'	0.05	0.19	0.04	0.11	0.07	0.06	0.22	0.08	0.15	0.17	0.07	0.2	0.15	0.146667	0.0933333	0.08	0.00229488	-0.185345	-0.340264	-0.030978	0.937734	0.463125	0.209771	0.698627
'LOC115485680'	0.05	0.04	0.05	0.04	0.05	0.05	0.05	0.04	0.04	0.04	0.04	0.04	0.0433333	0.04	0.0466667	0.0466667	-0.0122488	0.103881	0.165942	0.0280818	0.860665	0.555065	0.352561	0.833495
'LOC115485726'	0	0	0.02	0.02	0	0.02	0	0	0	0	0	0.02	0	0.00666667	0.00666667	0.0133333	0.00306714	0.0384215	0.0461853	0.0126239	0.521353	0.535286	0.70912	0.689928
'LOC115485924'	0	0.1	0.14	0.21	0.07	0.13	0.04	0.04	0.08	0.07	0	0.12	0.0533333	0.0633333	0.08	0.136667	0.00397403	0.112339	0.193007	0.0361968	0.788576	0.552955	0.401453	0.606603
'LOC115486031'	1.71	2.06	1.83	1.2	1.39	1.45	1.56	1.64	1.31	1.83	1.39	1.16	1.50333	1.46	1.86667	1.34667	-0.00920797	0.317992	-0.0599954	-0.310506	0.895859	0.0470188	0.740183	0.016522
'LOC115486128'	0.26	0.2	0.29	0.25	0.26	0.16	1.41	1.78	1.69	1.88	2.07	1.69	1.62667	1.88	0.25	0.223333	0.114959	-2.25676	-2.59586	-0.0403356	0.11838	4.02e-31	5.6e-40	0.768621
'C1H2orf66'	0.05	0	0	0	0	0	0	0	0	0	0	0	0	0	0.0166667	0		0.0440657		-0.0117945		0.506082		0.51791
'LOC115486418'	2.64	2.81	2.49	2.81	2.46	2.4	2.44	2.8	2.29	2.96	2.95	2.19	2.51	2.7	2.64667	2.55667	0.0153561	0.035522	-0.0748489	-0.0636871	0.834689	0.782932	0.579582	0.570675
'LOC115486424'	0	0.06	0.06	0	0	0	0	0.07	0	0	0	0	0.0233333	0	0.04	0	-0.00304563	0.0404734		-0.0229461	0.525169	0.717314		0.365689
'LOC115486430'	0	0	0.06	0.03	0.08	0.02	0	0.02	0.05	0.02	0	0.02	0.0233333	0.0133333	0.02	0.0433333	-0.00575427	-0.0336622	0.170406	0.0324697	0.627243	0.823168	0.359578	0.523944
'LOC115486432'	0.12	0.03	0.03	0.04	0.13	0.1	0.14	0.22	0.03	0.18	0.07	0.11	0.13	0.12	0.06	0.09	-0.0027587	-0.208647	-0.0876797	0.0323012	0.900772	0.334434	0.719783	0.614736
'LOC115486435'	0	0	0.14	0	0	0	0	0	0.14	0	0	0	0.0466667	0	0.0466667	0	-0.0027412	0.00110482		-0.0104853	0.546643	0.990005		0.542253
'LOC115486439'	0	0.05	0	0	0	0	0	0	0.09	0.05	0	0	0.03	0.0166667	0.0166667	0	-0.00254277	-0.0345312	-0.0442676	-0.0105996	0.750273	0.741635	0.52722	0.540046
'LOC115486443'	0.33	0.3	0.31	0.38	0.24	0.26	0.25	0.47	0.31	0.31	0.35	0.51	0.343333	0.39	0.313333	0.293333	0.0210064	-0.0463616	-0.21692	-0.00909384	0.613456	0.864051	0.44264	0.94094
'LOC115486479'	0	0.08	0.15	0	0	0.06	0.23	0.14	0.04	0.1	0	0	0.136667	0.0333333	0.0766667	0.02	-0.021385	-0.109024	-0.0445029	-0.0530472	0.177812	0.60109	0.704138	0.240691
'LOC115486493'	0.08	0.04	0.05	0.2	0.25	0.27	0.11	0.04	0.08	0.14	0.14	0.2	0.0766667	0.16	0.0566667	0.24	0.0714494	-0.151422	0.421023	0.498478	0.0580144	0.56509	0.120161	7.59e-05
'LOC115486510'	0.16	0.12	0.05	0.21	0.11	0.14	0.27	0.13	0.05	0.1	0.07	0.13	0.15	0.1	0.11	0.153333	-0.0172596	-0.131843	0.22783	0.0634699	0.501872	0.599261	0.406498	0.496467
'LOC115486524'	0	0.16	0	0	0.15	0	0	0	0	0	0	0	0	0	0.0533333	0.05		0.0396091	0.0418605	-0.000142		0.528911	0.540173	0.995465
'LOC115486880'	0.11	0	0	0	0	0.09	0	0	0.17	0	0.19	0	0.0566667	0.0633333	0.0366667	0.03	0.000152	-0.0648739	-0.0813786	-0.000983	0.978065	0.583937	0.532767	0.969332
'LOC115486886'	0.04	0.07	0.06	0.04	0	0.03	0.04	0	0.06	0.1	0.1	0.11	0.0333333	0.103333	0.0566667	0.0233333	0.0210903	0.0875604	-0.312561	-0.0368237	0.222608	0.611086	0.14019	0.452365
'LOC115486940'	5.42	5.66	5.57	6.17	5.42	4.9	4.59	4.86	5.37	4.58	5.24	4.52	4.94	4.78	5.55	5.49667	-0.018618	0.189918	0.227654	0.0139082	0.797705	0.0926465	0.0579037	0.891556
'LOC115487084'	0.44	0.25	0.37	0.42	0.31	0.22	0.23	0.14	0.27	0.24	0.13	0.07	0.213333	0.146667	0.353333	0.316667	-0.0201892	0.326178	0.460446	-0.0301989	0.46132	0.228269	0.102494	0.794989
'LOC115487094'	8.2	7.78	7.81	8.2	9.2	8.36	5.85	5.6	5.84	6.19	5.84	6.46	5.76333	6.16333	7.93	8.58667	0.0836703	0.481372	0.511224	0.139763	0.188213	6.87e-10	1.3e-10	0.0516511
'LOC115487110'	0.33	0.36	0.32	0.27	0.25	0.19	0.49	0.45	0.29	0.48	0.27	0.41	0.41	0.386667	0.336667	0.236667	-0.0110587	-0.173548	-0.388311	-0.118298	0.801402	0.515859	0.171836	0.331485
'LOC115487111'	0.3	0.25	0.22	0.32	0.27	0.21	0.19	0.14	0.24	0.21	0.18	0.23	0.19	0.206667	0.256667	0.266667	0.0267081	0.368879	0.376596	0.0728062	0.660911	0.084326	0.0757033	0.606362
'LOC115487147'	0.05	0.05	0.05	0	0	0	0	0	0.09	0.05	0	0.05	0.03	0.0333333	0.05	0	0.000494	0.0480549	-0.0964643	-0.0382747	0.958783	0.731907	0.343918	0.240809
'LOC115487184'	48.47	65.25	59.56	56.81	59.85	52.2	76.93	76.64	70.96	73.99	72.79	68.69	74.8433	71.8233	57.76	56.2867	-0.046089	-0.315294	-0.246384	0.014853	0.492705	0.00338023	0.015225	0.886498
'LOC115487203'	1.3	1.81	1.92	1.68	1.25	1.23	2.29	2.23	2.35	1.9	1.82	1.64	2.29	1.78667	1.67667	1.38667	-0.0850252	-0.324912	-0.23845	-0.113326	0.173951	0.135893	0.315399	0.426653
'LOC115487367'	28.11	26.27	27.3	22.59	27.6	24.71	32.42	29.9	29.79	32.09	30.39	31.47	30.7033	31.3167	27.2267	24.9667	0.0388432	-0.139649	-0.277826	-0.0828351	0.414693	0.0148806	2.14e-05	0.209195
'LOC115487414'	0	0	0.1	0	0	0	0	0	0	0	0	0	0	0	0.0333333	0		0.0743314		-0.0200252		0.383787		0.398411
'LOC115487466'	0	0.66	0.3	0	0	0.64	1.4	0	0	0	0	0.36	0.466667	0.12	0.32	0.213333	-0.00273105	-0.0367251	0.0387272	-0.0107975	0.643425	0.808533	0.740055	0.780521
'LOC115487746'	0.55	0.52	0.8	0.42	0.55	0.67	0.92	1.1	0.75	0.99	0.57	0.92	0.923333	0.826667	0.623333	0.546667	-0.0235816	-0.369711	-0.373203	-0.0512452	0.65748	0.140296	0.162576	0.701453
'LOC115487778'	0.08	0	0.07	0	0	0	0	0	0	0	0	0	0	0	0.05	0		0.0890099		-0.0241259		0.338835		0.353497
'LOC115487803'	1.84	1.59	1.27	1.65	1.58	1.47	2.3	2.27	2.56	2.33	2.43	2.18	2.37667	2.31333	1.56667	1.56667	-0.0144748	-0.531482	-0.485256	0.0276704	0.844098	0.000483	0.0010263	0.832043
'LOC115487818'	0.04	0	0.08	0.04	0.03	0	0.05	0.09	0.1	0.11	0.11	0.09	0.08	0.103333	0.04	0.0233333	0.00771331	-0.115706	-0.270291	-0.0116622	0.68241	0.518574	0.187622	0.775305
'LOC115487832'	987.36	932.36	858.96	874.12	831.89	910.85	71.11	66.68	70.13	89.46	58.76	60.64	69.3067	69.62	926.227	872.287	0.00877964	3.71986	3.26441	-0.0512935	0.902594	0	7.94e-72	0.415792
'LOC115487959'	0	0.04	0.02	0	0.02	0.04	0	0.02	0	0	0.02	0.02	0.00666667	0.0133333	0.02	0.02	0.00330712	0.0800574	0.0407968	-9.21e-05	0.701707	0.523782	0.79061	0.998311
'LOC115488002'	0.19	0	0	0.29	0	0	0.5	0.36	0.43	0.48	0.26	0	0.43	0.246667	0.0633333	0.0966667	-0.015183	-0.391984	-0.154367	0.0112158	0.446685	0.047263	0.385785	0.718043
'LOC115488008'	0	0.03	0.03	0.04	0	0.07	0.11	0	0	0	0	0	0.0366667	0	0.02	0.0366667	-0.00832838	-0.0394668	0.13634	0.0125516	0.292564	0.769631	0.25678	0.757291
'LOC115488017'	0	0.03	0	0.03	0	0	0	0.03	0	0.03	0.03	0	0.01	0.02	0.01	0.01	0.00326434	-0.00123176	-0.0452889	0.000706	0.704712	0.98919	0.714791	0.977912
'LOC115488020'	0.43	0.04	0.04	0.09	0.33	0.12	0.18	0.05	0.04	0.23	0.09	0.09	0.09	0.136667	0.17	0.18	0.0103309	0.177038	0.129293	0.0112425	0.5861	0.404303	0.610036	0.883279
'LOC115488023'	0.15	0.06	0.13	0.25	0.11	0.19	0.25	0.29	0.12	0.2	0.2	0.22	0.22	0.206667	0.113333	0.183333	-0.00122725	-0.369448	-0.0824144	0.11162	0.973408	0.169007	0.773635	0.28553
'LOC115488029'	349.68	372.35	362.48	350.37	346.51	354.35	3.7	4.41	4.2	4.1	3.68	3.19	4.10333	3.65667	361.503	350.41	-0.0741861	6.38582	6.5173	-0.0104963	0.313586	0	0	0.739134
'LOC115488122'	1.22	0.81	1.02	1.23	0.87	1.14	1.24	1.39	1.02	1.21	1.38	1.01	1.21667	1.2	1.01667	1.08	0.00640459	-0.167548	-0.105699	0.0586658	0.919256	0.443732	0.630347	0.682038
'LOC115488128'	0	0	0.07	0	0	0	0.07	0	0	0	0	0	0.0233333	0	0.0233333	0		0.0384215		-0.0104853		0.535286		0.542253
'LOC115488130'	1.88	1.75	1.99	1.61	1.78	1.75	1.91	2.21	1.77	2.39	1.9	2.15	1.96333	2.14667	1.87333	1.71333	0.0707271	-0.0255392	-0.261773	-0.0761064	0.336526	0.857144	0.067863	0.527296
'LOC115488139'	0.04	0.02	0	0.06	0	0.02	0	0.02	0.04	0	0.08	0	0.02	0.0266667	0.02	0.0266667	0.00306589	0.00893507	-0.0351222	-0.000464	0.798449	0.952981	0.832796	0.991705
'LOC115488157'	0	0.07	0.04	0.03	0.01	0.07	0.03	0.09	0.08	0.04	0.04	0.01	0.0666667	0.03	0.0366667	0.0366667	-0.0163746	-0.156364	0.0445106	0.000752	0.272903	0.39948	0.773186	0.98629
'LOC115488166'	0	0	0.07	0.07	0.03	0	0.03	0	0	0	0	0	0.01	0	0.0233333	0.0333333	-0.00294442	0.0365174	0.139951	0.0125886	0.532134	0.729942	0.250135	0.748152
'LOC115488169'	0.07	0.06	0.12	0.04	0.11	0.15	0.02	0.04	0.04	0.04	0.14	0.11	0.0333333	0.0966667	0.0833333	0.1	0.0304118	0.26547	0.0497119	0.041518	0.155601	0.235165	0.85363	0.635213
'LOC115488203'	0	0	0.07	0.08	0	0.07	0.15	0	0	0	0.07	0	0.05	0.0233333	0.0233333	0.05	-0.00292967	-0.0398921	0.0473921	0.0126239	0.718882	0.707956	0.700532	0.689928
'LOC115488284'	0	0	0.02	0	0	0	0.02	0.04	0	0	0.02	0	0.02	0.00666667	0.00666667	0	-6.25e-05	-0.00212466	-0.0433561	-0.0104853	0.992715	0.981239	0.531604	0.542253
'LOC115488290'	0.1	0	0.03	0	0.02	0	0.05	0	0.02	0.02	0.02	0.08	0.0233333	0.04	0.0433333	0.00666667	0.00622799	0.0823208	-0.180638	-0.0469017	0.590548	0.5766	0.185045	0.192957
'LOC115488343'	0.22	0.03	0.22	0.09	0.1	0.14	0.09	0.08	0.05	0	0.19	0.1	0.0733333	0.0966667	0.156667	0.11	0.0091375	0.341821	0.0574863	-0.0614431	0.650327	0.160233	0.820394	0.491052
'LOC115488350'	0	0.04	0	0	0	0	0	0	0	0	0	0	0	0	0.0133333	0		0.0396091		-0.0105996		0.528911		0.540046
'LOC115488359'	0.12	0.26	0.29	0.34	0.1	0.1	0.14	0.23	0.21	0.22	0.11	0.11	0.193333	0.146667	0.223333	0.18	-0.0143857	0.110802	0.119313	-0.0409076	0.624127	0.679654	0.665795	0.687065
'LOC115488470'	0.06	0.07	0.04	0.06	0.05	0.12	0.04	0.06	0.03	0.08	0.08	0.07	0.0433333	0.0766667	0.0566667	0.0766667	0.0347147	0.199271	0.0420222	0.0583038	0.225724	0.434923	0.88256	0.566099
'LOC115488503'	106.33	105.27	107.33	113.15	98.78	103.08	2.92	3.2	3.67	3.35	2.93	2.4	3.26333	2.89333	106.31	105.003	-0.0912728	4.89325	4.89781	0.0141925	0.212183	0	0	0.735281
'LOC115488529'	0.29	0.23	0.16	0.18	0.19	0.16	0.31	0.11	0.18	0.21	0.17	0.1	0.2	0.16	0.226667	0.176667	-0.0112019	0.0752235	0.0593505	-0.046986	0.680441	0.775018	0.828254	0.634617
'LOC115488536'	0.17	0.11	0.14	0.17	0.04	0.1	0.09	0.05	0.07	0.05	0	0.09	0.07	0.0466667	0.14	0.103333	-0.00857253	0.248692	0.280098	-0.0211654	0.647343	0.313842	0.253219	0.815879
'LOC115488611'	0.01	0.01	0.01	0.01	0.01	0.01	0.01	0.01	0.01	0.01	0.01	0.01	0.01	0.01	0.01	0.01	-0.00296814	0.0164949	0.207877	0.102022	0.953257	0.947409	0.417246	0.468375
'LOC115488623'	0	0.02	0	0	0	0	0.05	0	0	0	0	0	0.0166667	0	0.00666667	0	-0.00572378	-0.0390532		-0.0105996	0.383306	0.714898		0.540046
'LOC115488624'	760.61	775.99	767.11	794	757.02	775.32	1.96	1.38	1.48	1.63	1.49	1.76	1.60667	1.62667	767.903	775.447	0.012684	8.7217	8.74424	0.0468567	0.858655	0	0	0.0866788
'LOC115488664'	0.08	0	0.07	0.16	0.07	0	0.15	0	0.07	0.08	0	0.08	0.0733333	0.0533333	0.05	0.0766667	-0.00293162	-0.0377594	0.0462288	0.0124216	0.791063	0.78893	0.766506	0.762946
'LOC115488671'	0.01	0.01	0.01	0.03	0.02	0	0.02	0.03	0.02	0.03	0.04	0.02	0.0233333	0.03	0.01	0.0166667	0.024204	-0.31731	-0.366174	0.0443437	0.412598	0.181098	0.174754	0.514007
'LOC115488764'	0.15	0.23	0.13	0.15	0.13	0.19	0.16	0.04	0.13	0.12	0.16	0.14	0.11	0.14	0.17	0.156667	0.0148389	0.25666	0.074313	-0.0217593	0.613641	0.334408	0.794311	0.842799
'LOC115488784'	0.65	0.84	0.73	0.91	0.7	0.78	0.7	0.6	0.61	0.55	0.62	0.64	0.636667	0.603333	0.74	0.796667	-0.0101088	0.208178	0.356017	0.0740781	0.865838	0.340438	0.109466	0.603586
'LOC115488787'	11.93	13.24	15.87	15.58	15.6	13.26	16	16.47	14.97	14.33	13.18	12.93	15.8133	13.48	13.68	14.8133	-0.0804844	0.00900333	0.227851	0.0946758	0.253495	0.935472	0.0351597	0.35447
'LOC115488789'	0.03	0.03	0.01	0.04	0.02	0.02	0.03	0.02	0.02	0.03	0.03	0.02	0.0233333	0.0266667	0.0233333	0.0266667	0.011736	0.0460563	-0.0694555	-0.000697	0.678662	0.857538	0.802811	0.994066
'LOC115488807'	0	0.01	0.01	0.02	0	0	0	0	0.01	0.01	0.02	0	0.00333333	0.01	0.00666667	0.00666667	0.00658954	0.043553	-0.0388733	0.00163923	0.49627	0.692777	0.796015	0.963505
'LOC115488942'	0.02	0.02	0.02	0.02	0.02	0.04	0.07	0.07	0.21	0.05	0.07	0.11	0.116667	0.0766667	0.02	0.0266667	-0.0190964	-0.468157	-0.257607	0.0124741	0.433363	0.0385206	0.260552	0.802608
'LOC115489041'	0.44	0.63	0.39	0.43	0.19	0.39	0.2	0.43	0.49	0.15	0.31	0.26	0.373333	0.24	0.486667	0.336667	-0.0361235	0.239371	0.275565	-0.115516	0.289563	0.377175	0.335201	0.344487
'LOC115489044'	0.1	0.42	0.49	0.59	0.48	0.51	0.57	0.12	0.79	0.2	0.64	0.76	0.493333	0.533333	0.336667	0.526667	0.00562535	-0.178482	0.0150553	0.104154	0.848477	0.483067	0.957947	0.301972
'LOC115489096'	2.74	2.82	2.52	3.06	2.99	3.34	1.93	2.25	1.58	2.16	1.79	2.16	1.92	2.03667	2.69333	3.13	0.0317706	0.465923	0.603019	0.181096	0.641361	0.00870471	0.00039	0.155953
'LOC115489097'	0.35	0.41	0.3	0.43	0.38	0.29	0.45	0.78	0.59	0.71	0.72	0.53	0.606667	0.653333	0.353333	0.366667	0.0162289	-0.440209	-0.508874	0.0190702	0.733912	0.100738	0.0669113	0.874246
'LOC115489100'	0.45	0.48	0.26	0.35	0.5	0.56	0.41	0.44	0.39	0.33	0.35	0.39	0.413333	0.356667	0.396667	0.47	-0.012766	-0.0432063	0.256315	0.093169	0.748273	0.873436	0.365031	0.453691
'LOC115489118'	0.03	0	0	0	0	0	0	0	0	0	0	0	0	0	0.01	0		0.0440657		-0.0117945		0.506082		0.51791
'LOC115489121'	4.96	3.9	4.05	5.24	5.9	5.81	3.5	3.16	3.56	3.63	4.47	4.37	3.40667	4.15667	4.30333	5.65	0.139469	0.33102	0.462604	0.353365	0.0576907	0.0222072	0.000458	0.00181252
'LOC115489122'	7.07	6.95	7.02	7.34	6.13	7.75	4.67	4.09	4.28	4.89	4.16	4.57	4.34667	4.54	7.01333	7.07333	0.0405407	0.689435	0.652045	0.0397927	0.581374	4.85e-09	1.35e-07	0.691555
'LOC115489125'	28.42	26.03	24.93	29.24	30.01	28.51	19.32	20.34	18.37	22.48	21.3	20.45	19.3433	21.41	26.46	29.2533	0.110227	0.471728	0.494013	0.172077	0.104738	3.46e-07	1.37e-08	0.0310081
'LOC115489126'	0.61	0.62	0.46	0.88	0.78	0.34	0.91	0.82	0.74	0.58	0.69	0.88	0.823333	0.716667	0.563333	0.666667	-0.0271502	-0.383976	-0.0385725	0.109465	0.613465	0.12424	0.884378	0.41669
'LOC115489127'	9.21	9.88	9.83	12.03	11.59	10.44	7.83	6.63	6.35	8.67	7.34	8.36	6.93667	8.12333	9.64	11.3533	0.145084	0.489783	0.511755	0.239112	0.0443168	6.69e-06	6.29e-07	0.00774051
'LOC115489129'	0.33	0.31	0.16	0.34	0.08	0.14	0.15	0.12	0.19	0.26	0.13	0.24	0.153333	0.21	0.266667	0.186667	0.0217374	0.341128	-0.088115	-0.0761978	0.430472	0.19372	0.748716	0.436041
'LOC115489132'	1.69	1.56	1.6	1.81	1.48	1.66	1.16	1.24	1.27	1.77	1.28	1.37	1.22333	1.47333	1.61667	1.65	0.0666418	0.364972	0.184622	0.0375216	0.289751	0.0764222	0.372206	0.789243
'LOC115489139'	9.34	9.14	8.59	8.58	8.69	9.71	5.6	5.72	5.2	6.46	6.61	6.27	5.50667	6.44667	9.02333	8.99333	0.146876	0.719979	0.508533	0.0287263	0.0421741	3.01e-11	1.59e-06	0.75302
'LOC115489141'	0.32	0.32	0.51	0.31	0.41	0.2	0.68	0.47	0.24	0.45	0.4	0.4	0.463333	0.416667	0.383333	0.306667	-0.00913483	-0.131564	-0.244272	-0.0651781	0.821337	0.62795	0.392511	0.577085
'LOC115489151'	0.04	0.11	0.04	0.12	0.15	0.1	0	0.04	0.07	0.04	0	0.04	0.0366667	0.0266667	0.0633333	0.123333	-0.00284043	0.0858638	0.342215	0.0598909	0.796871	0.615959	0.11428	0.386289
'LOC115489155'	0	0.11	0.11	0	0.11	0	0	0.12	0.11	0.12	0.08	0	0.0766667	0.0666667	0.0733333	0.0366667	-0.00309004	-0.0425123	-0.00187888	9.47e-05	0.717422	0.701732	0.984821	0.996946
'LOC115489304'	0.44	0.62	0.83	0.89	0.97	0.65	0.91	0.66	0.81	0.84	0.52	0.67	0.793333	0.676667	0.63	0.836667	-0.0356636	-0.200231	0.265196	0.176183	0.514879	0.412357	0.283819	0.212059
'LOC115489330'	622.19	664.3	675.19	691.54	660.47	685.67	615.16	637.74	656.78	618.56	601.97	624.97	636.56	615.167	653.893	679.227	-0.0339662	0.0716838	0.187073	0.0882589	0.163392	0.0314835	1.27e-12	0.010559
'LOC115489364'	0	0.54	0.21	0.58	0.11	0	0.29	0.69	0.25	0.35	0.22	0.58	0.41	0.383333	0.25	0.23	-0.0021886	-0.153385	-0.195966	-0.0130846	0.929445	0.506481	0.415915	0.831661
'LOC115489365'	0	0	0.2	0	0.06	0	0.19	0.23	0	0	0.17	0	0.14	0.0566667	0.0666667	0.02	-0.00611994	-0.0803653	-0.0836987	-0.0200252	0.599375	0.583939	0.379405	0.398411
'LOC115489394'	0.17	0.24	0.04	0.08	0.02	0	0.15	0.06	0.05	0.15	0.11	0.16	0.0866667	0.14	0.15	0.0333333	0.0301663	0.315295	-0.612455	-0.189368	0.299952	0.2222	0.0206558	0.0241591
'LOC115489401'	0	0	0.52	1.1	0.96	0.67	0.33	0	0.64	1.3	0.69	1.48	0.323333	1.15667	0.173333	0.91	0.01976	-0.0214231	-0.23837	0.0365044	0.217963	0.800719	0.302384	0.339749
'LOC115489410'	0	0	0.03	0	0	0	0	0	0	0	0	0	0	0	0.01	0		0.0384215		-0.0104853		0.535286		0.542253
'LOC115489417'	4.7	5.18	4.61	5.16	4.64	5.63	4.91	4.36	4.66	5.73	5.13	4.48	4.64333	5.11333	4.83	5.14333	0.113483	0.0887955	0.0476273	0.111749	0.0828015	0.283146	0.6	0.167788
'LOC115489454'	2.55	1.03	3.62	2.37	1.23	2.27	0	0	0	0	0	0	0	0	2.4	1.95667		1.60728	3.86451	-0.0528616		8.5e-10	1.74e-47	0.644733
'LOC115489464'	0.41	0.29	0.34	0.29	0.26	0.43	0.09	0.05	0.08	0.1	0.09	0.05	0.0733333	0.08	0.346667	0.326667	0.000328	0.602739	0.621921	-0.00261728	0.981917	0.0138028	0.017496	0.97997
'LOC115489469'	0.91	0.73	1.19	0.51	0.7	0.79	0.57	0.79	0.83	0.62	1.01	1	0.73	0.876667	0.943333	0.666667	0.022182	0.227525	-0.202529	-0.115595	0.56907	0.401489	0.478136	0.34138
'LOC115489528'	0.1	0.37	0.09	0.92	0.16	0.44	0.29	0.1	0.09	0.34	0.46	0.29	0.16	0.363333	0.186667	0.506667	0.0242517	0.041069	0.192532	0.125515	0.237818	0.831475	0.47378	0.114705
'LOC115489542'	0.97	1.16	0.92	1.2	0.82	1.47	0.79	1.17	1.71	0.85	1.05	0.94	1.22333	0.946667	1.01667	1.16333	-0.0356405	-0.155622	0.246006	0.0785161	0.392767	0.562465	0.380993	0.541061
'LOC115489562'	1.49	1.09	1.31	1.73	1.66	1.75	1.4	1.06	1.46	1.21	1.24	1.68	1.30667	1.37667	1.29667	1.71333	0.0225869	0.0128257	0.312199	0.270154	0.727256	0.950069	0.110778	0.0526888
'LOC115489673'	0.02	0.02	0.02	0	0.02	0	0	0.02	0.02	0	0	0	0.0133333	0	0.02	0.00666667	-0.00631672	0.0478116	0.0418605	-0.0256775	0.359844	0.7423	0.540173	0.492429
'LOC115489690'	0.45	0.66	0.48	0.72	0.64	0.66	0.39	0.64	0.56	0.47	0.58	0.5	0.53	0.516667	0.53	0.673333	-0.00462548	0.0310309	0.344931	0.190733	0.937174	0.892672	0.118408	0.182492
'LOC115489698'	1.12	1.03	1.01	1.22	1.01	0.9	0.91	1	1.01	0.91	0.9	0.53	0.973333	0.78	1.05333	1.04333	-0.0721398	0.128937	0.376096	0.00758701	0.253046	0.506847	0.0817292	0.956737
'LOC115489720'	1.41	0.3	0	0.62	0.55	0.58	0	0	0	0.66	0.31	1.63	0	0.866667	0.57	0.583333	0.0262668	0.207723	-0.0883875	0.00863166	0.0589173	0.131202	0.698861	0.883385
'LOC115489733'	0.41	0.54	0.4	0.39	0.38	0.5	0.44	0.4	0.48	0.49	0.43	0.52	0.44	0.48	0.45	0.423333	0.0186872	0.052541	-0.0802833	-0.0181186	0.71632	0.835019	0.757343	0.895776
'LOC115489748'	0.34	0.8	0.63	0.24	1.12	0.41	0.51	0.83	0.64	0.87	0.53	0.49	0.66	0.63	0.59	0.59	-0.000992	-0.0191661	0.00524683	0.00717551	0.976257	0.943324	0.985233	0.944324
'LOC115489888'	1.87	1.6	1.77	2.33	1.79	2.13	0.62	0.41	0.36	0.41	0.46	0.28	0.463333	0.383333	1.74667	2.08333	-0.0307493	1.62455	2.07551	0.206505	0.535908	3.31e-15	3.26e-23	0.106085
'LOC115489902'	0.15	0.13	0.14	0.14	0.1	0.13	0.05	0.06	0.12	0.14	0.18	0.12	0.0766667	0.146667	0.14	0.123333	0.080809	0.519961	-0.142106	-0.0462923	0.0443023	0.0551473	0.606569	0.724349
'LOC115489931'	0.13	0	0.11	0.12	0	0.11	0	0.13	0	0	0	0.13	0.0433333	0.0433333	0.08	0.0766667	2.61e-05	0.0439254	0.0461853	-4.63e-05	0.996988	0.698353	0.70912	0.999012
'LOC115489935'	1418	1363.55	1385.43	1400.89	1294.25	1329.15	43.07	41.57	46.86	47.63	37.83	34.58	43.8333	40.0133	1388.99	1341.43	-0.0618248	4.99726	4.8169	-0.0165662	0.400084	0	1.32e-287	0.600446
'LOC115489950'	0.02	0.01	0	0.01	0.04	0	0	0	0.07	0.01	0.02	0.05	0.0233333	0.0266667	0.01	0.0166667	-0.00196623	-0.0955743	-0.0468261	0.00946343	0.869257	0.456355	0.753304	0.753941
'LOC115489966'	0	0.07	0	0	0.06	0	0	0	0	0	0	0	0	0	0.0233333	0.02		0.0396091	0.0418605	-0.000142		0.528911	0.540173	0.995465
'LOC115489972'	0.17	0.06	0.14	0.06	0	0.23	0.31	0.21	0.23	0.11	0.02	0.11	0.25	0.08	0.123333	0.0966667	-0.0655163	-0.41904	0.0451288	-0.0204586	0.0230385	0.116512	0.779955	0.792634
'Adra1a'	0	0.01	0.01	0	0	0	0	0	0	0	0.01	0	0	0.00333333	0.00666667	0	0.000246	0.0791348	-0.0890071	-0.0427289	0.984154	0.642889	0.521643	0.317457
'LOC115490111'	114.94	113.39	114.14	119.43	109.59	114.21	1.77	1.78	1.95	2.13	2	1.96	1.83333	2.03	114.157	114.41	0.113201	5.93524	5.80244	0.0341032	0.0961004	0	0	0.294589
'LOC115490127'	0.03	0.06	0.15	0.02	0.04	0.07	0.05	0.12	0.05	0.09	0.1	0.09	0.0733333	0.0933333	0.08	0.0433333	0.0141046	0.0778958	-0.356339	-0.0883413	0.617694	0.757937	0.184686	0.285364
'LOC115490129'	0.26	0	0.11	0.24	0.42	0	0.12	0.25	0	0	0	0	0.123333	0	0.123333	0.22	-0.00960006	0.00286765	0.252808	0.0315567	0.258512	0.985007	0.110734	0.544647
'Tmem271'	0.05	0.04	0.04	0.2	0.23	0.12	0.42	0.42	0.52	1.06	1.07	1.38	0.453333	1.17	0.0433333	0.183333	0.275332	-1.43457	-1.86131	0.232352	4.29e-06	1.33e-07	3.75e-13	0.013656
'LOC115490135'	197.88	205.27	202.34	205.08	196.21	189.49	73.71	63.82	66.86	80.87	61.54	56.6	68.13	66.3367	201.83	196.927	-0.0105158	1.59055	1.49574	-0.00186338	0.885646	0	9.77e-24	0.957819
'LOC115490151'	0.16	0.21	0.19	0.35	0.3	0.27	0.78	0.61	0.73	0.69	0.43	0.61	0.706667	0.576667	0.186667	0.306667	-0.064838	-1.38008	-0.660424	0.244361	0.296379	1.3e-08	0.00738809	0.0664038
'LOC115490152'	459.12	454.45	465.99	472.03	448.73	402.5	1.64	0.52	1.8	0	1.07	0.42	1.32	0.496667	459.853	441.087	-0.0111016	4.16297	0.431504	-0.0262491	0.41292	9.61e-56	0.0253845	0.541552
'LOC115490159'	0.05	0	0.08	0.09	0.08	0.12	0.05	0	0.08	0.04	0	0.05	0.0433333	0.03	0.0433333	0.0966667	-0.0056778	0.0058397	0.342286	0.069676	0.631119	0.971651	0.11422	0.288659
'LOC115490161'	12.52	12.07	14.65	13.38	11.25	11.67	6.11	6.7	6.48	6.45	6.48	5.6	6.43	6.17667	13.08	12.1	-0.0294987	1.0333	0.98605	-0.0758747	0.658259	3.53e-35	8.46e-31	0.321785
'LOC115490174'	4.97	6.54	5.92	5.83	6.15	6.62	5.57	4.76	5.75	6.18	5.69	5.26	5.36	5.71	5.81	6.2	0.0659605	0.144999	0.155654	0.106851	0.356901	0.213074	0.144874	0.288686
'LOC115490184'	0.16	0	0.46	0.2	0	0	0.42	0	0.11	0.6	0.54	0.62	0.176667	0.586667	0.206667	0.0666667	0.0207277	0.0145355	-0.240455	-0.0122069	0.216871	0.906102	0.158562	0.634813
'LOC115490197'	5.88	5.13	5.76	5	3.78	4.11	5.87	5.68	4.99	5.6	4.07	4.65	5.51333	4.77333	5.59	4.29667	-0.0695701	0.0466617	-0.0923397	-0.229632	0.324709	0.778028	0.621226	0.0878044
'LOC115490200'	1	1.01	1.03	1.13	0.95	1.03	0.78	0.94	1.01	0.97	1.01	1.18	0.91	1.05333	1.01333	1.03667	0.0779837	0.170659	0.0188671	0.0414429	0.266198	0.333002	0.913519	0.754953
'LOC115490334'	0.2	0.25	0.24	0.14	0.29	0.32	0.32	0.38	0.55	0.32	0.26	0.27	0.416667	0.283333	0.23	0.25	-0.0474061	-0.440724	-0.0687135	0.0265269	0.249399	0.104094	0.810413	0.81483
'LOC115490345'	0.12	0.13	0.12	0.12	0.09	0.07	0.15	0.11	0.11	0.09	0.1	0.13	0.123333	0.106667	0.123333	0.0933333	-0.0654896	0.00779917	-0.124843	-0.217048	0.326207	0.96682	0.563833	0.125352
'LOC115490363'	0.03	0.03	0.05	0	0	0.05	0	0.03	0	0.05	0.08	0.03	0.01	0.0533333	0.0366667	0.0166667	0.0168517	0.130333	-0.176166	-0.0238528	0.202822	0.362117	0.338799	0.587909
'LOC115490369'	0.04	0	0	0	0	0	0	0	0	0	0	0	0	0	0.0133333	0		0.0440657		-0.0117945		0.506082		0.51791
'LOC115490385'	0.01	0	0.03	0.01	0.01	0.03	0.01	0.01	0.01	0.02	0.01	0.01	0.01	0.0133333	0.0133333	0.0166667	0.000362	0.0395786	0.0786846	0.0109386	0.981938	0.836025	0.716773	0.860322
'LOC115490387'	0.05	0.09	0	0.15	0.22	0.18	0.1	0.15	0.22	0	0.05	0.1	0.156667	0.05	0.0466667	0.183333	-0.0220457	-0.25832	0.360193	0.104538	0.212142	0.202857	0.118321	0.125098
'Adra1d'	4.46	4.05	4.1	2.71	3.01	2.34	3.89	4.29	3.81	3.2	2.98	2.86	3.99667	3.01333	4.20333	2.68667	-0.217948	0.100471	-0.115646	-0.495227	0.00286208	0.38403	0.405744	9.41e-06
'Adra2a'	0.03	0.01	0.04	0.03	0.02	0.04	0.08	0.03	0.05	0.05	0.01	0.05	0.0533333	0.0366667	0.0266667	0.03	-0.00839806	-0.208135	-0.0873837	0.011844	0.705834	0.35667	0.713207	0.856187
'Adrb2'	1.14	1.29	0.96	1.57	1.69	1.44	0.36	0.25	0.18	0.52	0.46	0.3	0.263333	0.426667	1.13	1.56667	0.0647266	1.50375	1.53673	0.30748	0.132633	8.22e-10	1.66e-11	0.0276283
'Adsl'	34.83	35.98	36.17	32.84	36.58	35.33	36.1	36.04	35.67	36.63	35.17	35.63	35.9367	35.81	35.66	34.9167	0.0109425	0.0219532	0.0043355	0.00273754	0.750166	0.572659	0.922227	0.95225
'Adssl1'	0.35	0.42	0.46	0.33	0.59	0.38	1.31	1.31	1.28	1.68	1.54	1.31	1.3	1.51	0.41	0.433333	0.0591729	-1.17122	-1.30928	0.0331409	0.357443	1.43e-06	1.12e-07	0.795649
'Adss'	90.43	91.56	95.29	92.27	90.23	94.58	73.61	69.08	69.05	70.53	72.5	72.18	70.58	71.7367	92.4267	92.36	0.037315	0.420341	0.404701	0.0316243	0.263771	7.56e-29	2.42e-31	0.390985
'Avil'	1.31	1.14	1.35	1.04	1.28	1.13	0.41	0.49	0.43	0.44	0.57	0.36	0.443333	0.456667	1.26667	1.15	0.00394857	1.24007	1.13309	-0.0637873	0.942488	1.54e-09	1.67e-07	0.637199
'Aebp1'	100.34	100.58	97.05	93.95	94.68	95.63	130.88	132.16	129.74	126.97	121	125.55	130.927	124.507	99.3233	94.7533	-0.0542093	-0.364908	-0.353493	-0.03488	0.0230878	3.42e-37	1.42e-34	0.267167
'Aebp2'	29.51	29.63	30.22	45.22	46.46	45.37	29.74	30.57	29.68	38.27	37.68	34.89	29.9967	36.9467	29.7867	45.6833	0.304359	-0.0011065	0.325682	0.647417	7.84e-21	0.975768	3.38e-21	2.95e-74
'Afp'	0	0.02	0.02	0.03	0.02	0	0.02	0.03	0	0.07	0.05	0	0.0166667	0.04	0.0133333	0.0166667	0.00965374	-0.00217493	-0.13026	0.000805	0.455083	0.986597	0.45661	0.98265
'Aga'	19.02	21.42	20.97	20.75	22.07	20.82	26.41	29.11	28.97	25.32	27.99	25.62	28.1633	26.31	20.47	21.2133	-0.0693701	-0.422429	-0.262511	0.0787263	0.242804	6.98e-08	0.00076	0.314319
'Ager'	0.18	0.57	0.3	0.61	0.62	0.65	0.91	1.24	0.69	0.72	0.55	1.17	0.946667	0.813333	0.35	0.626667	-0.0244145	-0.792284	-0.206192	0.207987	0.611526	0.0032467	0.451605	0.0874833
'Angpt1'	0.19	0.15	0.07	0.21	0.21	0.2	0.04	0.06	0.06	0.08	0.03	0.04	0.0533333	0.05	0.136667	0.206667	0.00138401	0.626037	1.00031	0.152483	0.95593	0.0199495	0.000478	0.232016
'Angpt2'	0.34	0.44	0.47	0.21	0.24	0.29	0.35	0.31	0.22	0.18	0.36	0.37	0.293333	0.303333	0.416667	0.246667	0.00717258	0.386425	-0.175932	-0.286547	0.882475	0.116671	0.514722	0.0403485
'Angpt4'	0.09	0.1	0.1	0.02	0.04	0.02	0.34	0.47	0.47	0.33	0.36	0.26	0.426667	0.316667	0.0966667	0.0266667	-0.0467462	-1.03947	-1.23059	-0.120828	0.31021	0.000131	1.4e-05	0.107159
'Agrn'	21.35	20.48	20.39	20.33	20.03	20.17	26.14	25.71	26.44	26.31	25.58	23.96	26.0967	25.2833	20.74	20.1767	-0.021085	-0.28971	-0.281336	-0.00492625	0.523122	2.31e-15	4.57e-13	0.900109
'Agrp'	0.24	0.1	0	0.11	0.2	0	0.11	0.23	0.1	0	0.11	0.11	0.146667	0.0733333	0.113333	0.103333	-0.00674815	-0.0358314	0.043751	-0.00135944	0.588437	0.828499	0.777113	0.975552
'Gla'	7.61	6.78	7.57	6.72	6.97	7.91	6.02	5.19	5.31	5.57	5.55	5.29	5.50667	5.47	7.32	7.2	0.00453399	0.429516	0.426567	0.0100968	0.946735	2.75e-06	3.31e-06	0.903523
'Agtrap'	8.44	8.35	8.45	8.41	9.25	8.82	6.44	6.25	6.66	6.14	5.93	6.14	6.45	6.07	8.41333	8.82667	-0.056061	0.408257	0.570551	0.0963419	0.354043	8.68e-09	5.82e-15	0.14559
'Gm4737'	153.02	161.91	158.28	151.22	160.74	161.69	181.11	178.4	177.86	177.72	174.85	187.77	179.123	180.113	157.737	157.883	0.0222076	-0.14947	-0.145755	0.0351334	0.435439	1.88e-06	6.39e-05	0.345809
'Ahr'	6.25	6.53	6.4	5.75	6.02	5.66	6.32	6.43	5.74	6.37	5.82	6.32	6.16333	6.17	6.39333	5.81	0.016743	0.0856818	-0.0472465	-0.0997333	0.770184	0.2123	0.497342	0.130825
'Aicda'	0.05	0	0.02	0.04	0.08	0.02	0.04	0.02	0	0	0.04	0.02	0.02	0.02	0.0233333	0.0466667	6.02e-05	0.00383942	0.166187	0.0453295	0.996005	0.979895	0.409902	0.422656
'Aif1'	0.36	0.44	0.12	0.18	0.3	0.31	0.58	0.62	0.56	0.27	0.59	0.59	0.586667	0.483333	0.306667	0.263333	-0.0172887	-0.332929	-0.238657	-0.0144509	0.58447	0.206185	0.380678	0.864128
'Crybg1'	8.35	7.94	7.79	9.61	8.91	10.06	2.72	2.8	2.98	3.77	3.93	3.64	2.83333	3.78	8.02667	9.52667	0.337365	1.51123	1.35313	0.26782	3.85e-08	9.22e-112	2.13e-100	1.69e-06
'Aip'	101.29	104.94	96.53	101.8	101.48	98.51	112.37	114.13	112.53	109.32	108.05	116.65	113.01	111.34	100.92	100.597	-0.00181089	-0.093537	-0.0751897	0.0248355	0.960041	0.0218071	0.0780495	0.567459
'Ak1'	49.33	50.89	52.58	49.84	51.84	47.96	29.09	28.06	28.03	27.17	27.6	30	28.3933	28.2567	50.9333	49.88	0.00618574	0.869754	0.855893	0.00241666	0.900575	5.79e-68	3.86e-56	0.959904
'Ak2'	104.33	107.54	104.1	122.06	120.55	119.9	121.84	127.68	122.03	131.63	132.82	135.41	123.85	133.287	105.323	120.837	0.113529	-0.197946	-0.0943746	0.228067	0.000226	5.19e-08	0.00538245	5.61e-10
'Ak4'	9.78	9.83	10.33	10.14	9.6	10.38	5.51	5.22	6.06	5.65	5.42	4.93	5.59667	5.33333	9.98	10.04	-0.0305217	0.847608	0.927899	0.0456234	0.630616	4.29e-33	7.22e-40	0.440862
'Akap1'	28.02	28.37	28.52	25.55	24.38	26.03	24.78	24.32	24.59	24.21	23.08	24.26	24.5633	23.85	28.3033	25.32	-0.0264069	0.235336	0.126923	-0.125492	0.50749	3.68e-08	0.00584362	0.0052677
'Akap2'	35.63	36.96	35.01	36.84	36.98	37.75	39.17	41.13	40.08	40.83	40.3	40.18	40.1267	40.4367	35.8667	37.19	0.0282204	-0.127277	-0.0810217	0.0833217	0.304991	0.000232	0.00835176	0.0192961
'Akap3'	0	0	0.01	0	0	0.03	0	0	0	0	0	0	0	0	0.00333333	0.01		0.0384215	0.0811381	0.0106133		0.535286	0.388496	0.720337
'Akt1'	122.72	112.57	115.13	120.04	122.42	117.91	136.14	137.22	134.23	133.15	130.11	133.43	135.863	132.23	116.807	120.123	-0.0222345	-0.185369	-0.0983147	0.072097	0.376217	1.01e-07	0.00133123	0.0542302
'Akt2'	48.44	49.32	47.84	55.73	55.37	54.3	47.56	45.99	47.87	51.68	54.11	51.71	47.14	52.5	48.5333	55.1333	0.153384	0.0486242	0.105908	0.22487	7.35e-06	0.205266	0.00514189	6.11e-09
'Alas1'	9.88	8.9	7.67	8.25	8.41	8.03	10.51	10.83	11.4	9.79	11.03	9.97	10.9133	10.2633	8.81667	8.23	-0.0571115	-0.271538	-0.272102	-0.0567423	0.345125	0.00162067	0.000789	0.504556
'Alas2'	0.09	0.15	0.05	0.11	0.02	0.07	0.16	0.08	0.17	0.08	0.13	0.14	0.136667	0.116667	0.0966667	0.0666667	-0.00811548	-0.146127	-0.189043	-0.033215	0.757997	0.556522	0.45745	0.659135
'Alcam'	13.11	13.42	13.37	12.94	12.3	13.46	40.56	40.33	40.33	41.52	40.9	39.67	40.4067	40.6967	13.3	12.9	0.0262547	-1.56186	-1.6099	-0.0116289	0.374755	0	0	0.824693
'Abcd1'	5.77	5.05	4.7	5.06	4.7	4.74	4.16	4.74	4.65	4.39	4.69	4.19	4.51667	4.42333	5.17333	4.83333	-0.00908961	0.218214	0.16203	-0.0563239	0.893731	0.0248747	0.0832114	0.522649
'Aldh1a1'	0.11	0.02	0.05	0.05	0.07	0.12	0.04	0	0	0	0	0.03	0.0133333	0.01	0.06	0.08	-0.00284743	0.201663	0.381749	0.0317367	0.727938	0.25445	0.0650283	0.660535
'Aldh2'	69.56	73.58	73.17	69.82	71.32	71.98	82.93	80.35	86.63	77.6	80.94	75.88	83.3033	78.14	72.1033	71.04	-0.0738498	-0.155579	-0.11965	-0.0317414	0.0182872	2.58e-05	0.000594	0.403668
'Aldh3a1'	9.56	9.8	8.92	9.83	11.05	9.11	1.64	1.65	1.78	2.17	1.73	1.59	1.69	1.83	9.42667	9.99667	0.0315776	2.30245	2.31393	0.105992	0.63024	1.4e-56	4.85e-55	0.266394
'Fgfrl1'	10.03	10.62	10.45	10.42	10.24	10.72	13.38	13.88	12.91	12.72	13.63	13.58	13.39	13.31	10.3667	10.46	-0.000586	-0.331565	-0.293454	0.0441597	0.991747	4.63e-06	5.24e-05	0.545277
'Aldh3a2'	20.98	20.37	21.01	20.69	19.92	20.22	18.19	17.79	19.02	17.61	17.76	17.21	18.3333	17.5267	20.7867	20.2767	-0.0439967	0.205329	0.248442	0.00220012	0.356709	0.000127	2.94e-06	0.966101
'Vps4a'	48.34	45.68	43.8	42.96	41.57	43.62	41.82	37.85	40.03	41.37	40.32	40.42	39.9	40.7033	45.94	42.7167	0.0394065	0.232817	0.11195	-0.0675095	0.35864	5.76e-06	0.0150901	0.168285
'Aldoa'	817.93	793.21	779.59	791.9	823.33	768.43	663.03	656.73	677.08	655.71	677.99	657.41	665.613	663.703	796.91	794.553	0.00973377	0.293552	0.306114	0.0311635	0.654418	7.13e-28	1.78e-23	0.341262
'Lsm10'	14.63	14.98	16.29	16.27	15.22	14.46	13.61	14.09	14.97	14.52	13.8	14.01	14.2233	14.11	15.3	15.3167	-0.00139901	0.135916	0.15501	0.0219583	0.984579	0.23912	0.184584	0.831336
'Aldoc'	0.82	0.95	1.07	1.13	0.67	0.78	1.9	1.6	2.11	1.32	1.66	2.04	1.87	1.67333	0.946667	0.86	-0.0542831	-0.821352	-0.78406	-0.0612854	0.444183	6.8e-06	0.000113	0.667613
'Akr1b3'	477.08	320.67	307.52	428.53	355.27	331.27	231.5	241.24	233.39	252.68	272.22	259.62	235.377	261.507	368.423	371.69	0.15821	0.589063	0.531907	0.0323875	1.92e-07	0.00141461	3e-06	0.813372
'Rims2'	0.01	0	0	0.01	0.01	0.01	0.11	0.13	0.08	0.16	0.15	0.15	0.106667	0.153333	0.00333333	0.01	0.0639661	-1.03642	-1.40049	0.0361146	0.134956	4.56e-05	9.32e-07	0.384986
'Prelp'	1.18	0.9	1.01	1.2	1.05	1.03	0.41	0.31	0.46	0.48	0.42	0.29	0.393333	0.396667	1.03	1.09333	0.00273951	1.15156	1.2529	0.0778729	0.960006	3.28e-08	2.66e-09	0.562524
'Baz2a'	8.76	9.15	8.87	9.77	8.83	9.15	9.68	9.24	9.64	9.82	9.93	9.15	9.52	9.63333	8.92667	9.25	0.0400239	-0.0479235	-0.0307988	0.0680798	0.348904	0.319352	0.54656	0.182929
'Alox12e'	0.05	0	0	0.02	0	0.02	0.02	0	0.02	0	0.02	0.02	0.0133333	0.0133333	0.0166667	0.0133333	0.000298	0.00809751	-0.000445	-0.00116259	0.976243	0.948895	0.997511	0.974469
'Alox15'	0.04	0.05	0.05	0.03	0.05	0.04	0.04	0.04	0.06	0.05	0.03	0.02	0.0466667	0.0333333	0.0466667	0.04	-0.0365196	0.107248	0.218199	-0.062632	0.39022	0.682619	0.43707	0.638525
'Mta1'	40.46	41.38	40.51	39.24	43.5	43	53.86	54.2	53.87	52.76	51.96	51.37	53.9767	52.03	40.7833	41.9133	-0.0456389	-0.417209	-0.294677	0.0812475	0.192381	1.47e-22	1.23e-11	0.0892193
'Mta3'	19.06	18.23	18.57	17.69	18.12	17.53	21.96	20.33	21.01	18.89	19.11	20.02	21.1	19.34	18.62	17.78	-0.0674345	-0.177766	-0.114404	-0.00742256	0.221828	0.00769624	0.0969406	0.911805
'Serpinb7'	0.06	0	0	0	0	0.03	0	0	0	0	0	0	0	0	0.02	0.01		0.0846981	0.0419938	-0.012523		0.351197	0.539515	0.683861
'Stim2'	10.13	9.94	9.55	9.1	9.54	9.28	13.26	12.82	13.37	12.15	12.24	12.4	13.15	12.2633	9.87333	9.30667	-0.075627	-0.378457	-0.354831	-0.0492604	0.0926218	4.53e-12	1.76e-10	0.399046
'Alox8'	0.01	0	0.01	0	0.05	0.03	0	0.04	0.01	0	0	0.04	0.0166667	0.0133333	0.00666667	0.0266667	-0.00281228	-0.0833579	0.147562	0.0533543	0.792731	0.506642	0.401826	0.238321
'Derl2'	11.39	12.02	12.5	11.1	12.33	11.73	11.75	10.23	10.47	9.68	10.64	9.96	10.8167	10.0933	11.97	11.72	-0.0362558	0.182519	0.198693	-0.0173421	0.506671	0.00342451	0.0021597	0.774646
'Alox5ap'	0.78	0.81	0.43	0.86	0.6	0.66	1.07	0.68	1.46	0.78	1.22	0.85	1.07	0.95	0.673333	0.706667	-0.0169652	-0.375042	-0.233978	0.0267391	0.702526	0.164137	0.405243	0.825572
'Calcb'	0.21	0.06	0.12	0	0.06	0	0.06	0.07	0.04	0	0.06	0	0.0566667	0.02	0.13	0.02	-0.0262756	0.00956884	0.0396947	-0.0827751	0.0931476	0.96663	0.732223	0.157796
'Alpk3'	0.01	0.01	0.01	0	0	0	0.01	0.01	0.03	0.02	0.01	0.02	0.0166667	0.0166667	0.01	0	0.00440766	-0.114235	-0.326292	-0.0382747	0.803784	0.526492	0.0643155	0.240809
'Dph1'	7.28	6.71	6.87	6.15	6.32	6.41	6.1	7	6.92	6.64	6.56	5.72	6.67333	6.30667	6.95333	6.29333	-0.0428667	0.0852742	0.0395055	-0.0929407	0.545225	0.409993	0.712798	0.324854
'Slc19a2'	11.31	12.68	12.99	10.85	10.96	11.24	6.92	7.05	6.99	6.74	6.59	7.17	6.98667	6.83333	12.3267	11.0167	-0.0112277	0.847622	0.723161	-0.126788	0.854868	4.49e-32	3.03e-24	0.0505136
'Gfer'	24.02	25.21	25.6	23.62	25.23	23.76	25.6	23.37	24.99	22.69	23.77	23	24.6533	23.1533	24.9433	24.2033	-0.0609607	0.0489196	0.104559	-0.00675251	0.254808	0.441268	0.103438	0.914225
'Pnpla3'	0.04	0	0.01	0.01	0	0.01	0	0	0.01	0.03	0.01	0.02	0.00333333	0.02	0.0166667	0.00666667	0.0172335	0.129585	-0.184209	-0.024608	0.191735	0.349775	0.330454	0.579822
'Tgs1'	11.09	11.01	11.27	11.44	11.61	12.48	10.78	10.95	11.53	12.1	11.95	12.65	11.0867	12.2333	11.1233	11.8433	0.136637	0.0363769	-0.00498911	0.11877	0.00575441	0.531258	0.931705	0.041322
'Fam57a'	25.66	26.07	23.27	24.07	25.85	23.56	19.49	17.91	19.34	17.69	16.82	18.31	18.9133	17.6067	25	24.4933	-0.0411543	0.380111	0.443063	0.0170195	0.510519	9.96e-07	9.87e-09	0.812152
'Amd1'	70.99	73.57	76.44	68.8	69.78	74.35	76.65	73.46	73.88	71.72	71.79	71.76	74.6633	71.7567	73.6667	70.9767	-0.0393056	0.0138078	0.0249956	-0.0203629	0.173129	0.700453	0.48423	0.61608
'Amh'	0.24	0.27	0.28	0.42	0.14	0.29	0.22	0.23	0.2	0.28	0.18	0.28	0.216667	0.246667	0.263333	0.283333	0.0121676	0.146066	0.0979042	0.0224247	0.708556	0.58841	0.732073	0.84009
'Pop5'	30.84	33.18	32.66	37.61	34.71	30.65	27.35	26.33	27.51	24.86	26.15	24.43	27.0633	25.1467	32.2267	34.3233	-0.0691558	0.285545	0.491198	0.117159	0.278581	0.00034	1.82e-08	0.139469
'Ube3b'	30	29.27	28.6	29.32	28.35	29.92	31.61	33.55	33	31.91	32.82	32.86	32.72	32.53	29.29	29.1967	0.0109349	-0.124437	-0.114975	0.029452	0.737448	0.00123105	0.00209537	0.465059
'Tirap'	6.35	5.88	6.39	7.16	7.11	7.15	8.13	8	7.69	8.11	8.41	7.88	7.94	8.13333	6.20667	7.14	0.043061	-0.318335	-0.147665	0.219856	0.422797	3.75e-06	0.0237406	0.00122409
'Pip4k2c'	23.36	25.16	24.21	24.16	23.4	24.05	17.45	17.03	18.67	17.17	17.01	17.43	17.7167	17.2033	24.2433	23.87	-0.0266999	0.481825	0.513492	0.00940514	0.574235	6.21e-20	1.15e-24	0.847565
'Ttyh2'	5.93	7.08	6.42	5.84	6.08	5.53	7.91	7.49	8.56	6.54	6.54	7.03	7.98667	6.70333	6.47667	5.81667	-0.182699	-0.262576	-0.15985	-0.111315	0.00324638	0.00174506	0.0585155	0.18216
'Ampd3'	8.01	6.41	6.26	5.56	4.82	5.2	4.54	5.22	4.49	4.36	4.66	4.07	4.75	4.36333	6.89333	5.19333	-0.0775257	0.563532	0.29631	-0.338841	0.245756	2.13e-09	0.00106248	9.29e-05
'1110038F14Rik'	17.58	16.03	15.48	29.94	29.1	28.25	18.69	19.34	18.62	24.16	25.71	27.25	18.8833	25.7067	16.3633	29.0967	0.371058	-0.163596	0.215091	0.800545	2.03e-10	0.0389433	0.00129383	4.01e-30
'Bloc1s4'	15.38	17.07	16.06	14.27	15.59	13.93	15.45	16.64	15.76	16.75	15.79	16.22	15.95	16.2533	16.17	14.5967	0.0293104	0.0534807	-0.102487	-0.0995108	0.65615	0.553606	0.268558	0.254732
'Ivns1abp'	43.59	44.64	44.94	40.57	40.92	43.23	96.87	94.59	93.44	92.76	90.53	92.2	94.9667	91.83	44.39	41.5733	-0.0354112	-1.05412	-1.10155	-0.0735144	0.166256	8.26e-219	2.3e-224	0.0722851
'Amy1'	0.07	0.12	0.09	0.07	0.03	0.06	0	0.07	0.03	0.1	0.03	0	0.0333333	0.0433333	0.0933333	0.0533333	0.00331294	0.236952	0.0412895	-0.0482425	0.795223	0.234131	0.832514	0.474895
'Ang'	0.44	0.2	0.61	0.34	0.55	0.34	0.55	0.76	0.6	0.5	0.53	0.6	0.636667	0.543333	0.416667	0.41	-0.0273727	-0.30166	-0.0452188	0.0185467	0.425789	0.262259	0.873095	0.850646
'Ang2'	0.28	0.24	0.44	0.25	0.22	0	0.5	0.51	1.13	0.52	0.74	1.54	0.713333	0.933333	0.32	0.156667	0.00798472	-0.186626	-0.381493	-0.024724	0.714692	0.363121	0.0836504	0.588468
'Ank'	79.18	72.75	69.64	64.68	59.76	60.02	80.03	80.28	81.34	78.77	73.98	75.65	80.55	76.1333	73.8567	61.4867	-0.0626903	-0.0926886	-0.267615	-0.225508	0.0271121	0.0230088	9.44e-13	8.47e-07
'Ank1'	1.78	1.49	1.52	1.75	1.3	1.45	1.08	1.2	1.07	1.12	1.22	1.12	1.11667	1.15333	1.59667	1.5	0.0294123	0.515989	0.413477	-0.0407779	0.685141	4.21e-06	0.000511	0.688883
'Ank3'	5.93	6.14	5.64	5.85	5.97	6.07	9.7	10.44	10.31	10.82	10.19	9.55	10.15	10.1867	5.90333	5.96333	0.0394405	-0.727545	-0.721518	0.0564731	0.345016	5.3e-47	2.58e-45	0.300645
'Ankfy1'	17.26	16.94	16.59	18.08	17.68	19.39	16.37	15.99	15.98	17.42	17.67	17.51	16.1133	17.5333	16.93	18.3833	0.110994	0.0956536	0.114016	0.14141	0.00120415	0.0168065	0.00664342	0.00156664
'Anp32a'	56.38	59.09	57.99	61.24	57.72	60.37	87.4	92.47	89.42	91.81	92.41	93.89	89.7633	92.7033	57.82	59.7767	0.0585674	-0.597867	-0.58805	0.0791878	0.0687209	1.92e-50	6.01e-53	0.0697692
'Slc25a4'	371.24	320.96	357.21	349.2	358.21	358.52	412.99	440.79	432.74	417.49	441.18	437.05	428.84	431.907	349.803	355.31	0.0225027	-0.256891	-0.23258	0.0586093	0.430039	0.000105	8.64e-14	0.172274
'Slc25a5'	563.29	572.09	570.06	650.97	669.06	656.58	488.83	479.6	472.42	508.71	540.63	543.79	480.283	531.043	568.48	658.87	0.152364	0.27612	0.358803	0.247537	2.7e-08	1.01e-24	9.18e-30	8.19e-18
'Anxa11'	28.94	30.25	28.86	28.69	29.45	28.7	20.46	21.14	22.32	19.85	21.96	20.72	21.3067	20.8433	29.35	28.9467	-0.0135627	0.488854	0.50986	0.01338	0.793667	1.68e-18	2.06e-19	0.794579
'Anxa3'	224.46	219.98	223.59	210.85	222.88	229.02	240.74	242.02	232.72	227.25	231.38	239.47	238.493	232.7	222.677	220.917	-0.0203045	-0.0654853	-0.028622	0.0243328	0.47013	0.0329134	0.422961	0.499581
'Anxa4'	144.24	144.93	146.92	148.95	147.03	145.98	114.14	114.73	113.62	112.11	116.3	119.29	114.163	115.9	145.363	147.32	0.0362067	0.3856	0.390914	0.051599	0.242723	9.91e-34	9.07e-30	0.118562
'Anxa5'	372.17	378.61	383.37	365.21	386.79	364.47	324.78	313.18	319.82	323.92	334.03	326.88	319.26	328.277	378.05	372.157	0.0531378	0.27636	0.225552	0.0125055	0.0255873	1.31e-23	1.07e-12	0.707295
'Anxa6'	93.07	87.76	85.95	87.12	83.99	84.84	161.74	156.92	157.11	151.39	155.88	156.64	158.59	154.637	88.9267	85.3167	-0.0196892	-0.79786	-0.813236	-0.0255104	0.438766	1.61e-117	6.81e-146	0.506731
'Anxa7'	40.09	41.35	42.48	48.18	47.18	47.82	45.23	43.44	46.71	47.7	50.02	48.37	45.1267	48.6967	41.3067	47.7267	0.125459	-0.076926	0.0187016	0.234549	0.000835	0.0759393	0.647716	4.93e-08
'Anxa8'	22.11	22.96	23.03	23.74	27.58	25.65	1.1	1.18	1.18	1.11	1.45	1.69	1.15333	1.41667	22.7	25.6567	0.0752096	4.05149	3.99509	0.200971	0.232856	1.82e-214	9.05e-219	0.00205789
'Aoc3'	0.49	0.35	0.31	0.32	0.33	0.27	0.12	0.16	0.15	0.19	0.18	0.15	0.143333	0.173333	0.383333	0.306667	0.0354967	0.945447	0.595925	-0.0821279	0.407511	0.00022	0.0228383	0.563636
'Prdx3'	78.99	82.61	84.14	81.42	79.87	80	61.78	60.57	64.44	57.44	64.8	63.22	62.2633	61.82	81.9133	80.43	0.00270005	0.42601	0.422984	0.00864613	0.95312	9.06e-20	2.95e-17	0.847687
'Prdx6'	80.59	82.3	84.14	76.98	83.71	80.31	85.65	80.54	86.5	79.37	83.2	82.33	84.23	81.6333	82.3433	80.3333	-0.0131266	0.0332389	-0.00432693	-0.0418361	0.698952	0.367737	0.918324	0.317873
'Asb7'	2.52	2.48	2.46	2.11	2.39	2.28	2.26	2.35	2.39	2.19	2.11	2.24	2.33333	2.18	2.48667	2.26	-0.0520914	0.121353	0.0996942	-0.0829279	0.461269	0.240739	0.357993	0.386918
'Slc2a9'	1.08	1.03	1.04	1.27	1.08	0.91	0.59	0.56	0.58	0.81	0.65	0.78	0.576667	0.746667	1.05	1.08667	0.105609	0.80761	0.478618	0.01713	0.0986891	3.28e-05	0.0121785	0.89852
'B3galt6'	2.17	1.79	1.6	1.57	1.41	1.57	1.51	1.85	1.71	1.46	1.43	1.65	1.69	1.51333	1.85333	1.51667	-0.0595725	0.14704	0.0365461	-0.185305	0.412808	0.341589	0.819535	0.14413
'Helb'	7.42	7.65	7.42	8.23	8.34	7.8	4.4	4.12	4.23	4.91	4.99	4.76	4.25	4.88667	7.49667	8.12333	0.155313	0.826479	0.769746	0.146698	0.0146582	1.07e-27	1.2e-25	0.0246998
'Srgap1'	0	0.01	0	0	0	0.01	0	0	0.01	0.01	0	0	0.00333333	0.00333333	0.00333333	0.00333333	0.000226	0.00199715	-0.00177803	-9.05e-05	0.973171	0.982055	0.985645	0.997104
'Boc'	0.19	0.17	0.12	0.18	0.12	0.14	0.62	0.87	0.93	0.72	0.78	0.84	0.806667	0.78	0.16	0.146667	-0.00967533	-1.75117	-1.86325	-0.0291736	0.88855	2.57e-14	2.17e-15	0.819282
'Aox1'	1.5	1.6	1.53	1.58	1.14	1.26	0.78	0.68	0.81	0.81	0.63	0.78	0.756667	0.74	1.54333	1.32667	0.00146802	0.961988	0.8078	-0.114631	0.982901	1.97e-09	3.49e-06	0.351477
'Ap1b1'	21.03	20.64	20.37	19.72	20.32	20.25	25.81	25.69	25.6	24.98	25.37	25.03	25.7	25.1267	20.68	20.0967	-0.0140988	-0.279339	-0.281142	-0.00781984	0.704193	1.8e-10	2.19e-10	0.867842
'Ap1g1'	25.05	27.39	26.64	26.7	26.82	27.94	28.42	28.27	28.82	28.68	27.73	28.64	28.5033	28.35	26.36	27.1533	0.00875217	-0.0791295	-0.0238422	0.0722154	0.769783	0.0362523	0.499604	0.0788335
'Ap1g2'	2.86	2.65	2.78	2.18	2.3	3.3	2.43	2.72	2.82	3.03	2.78	2.8	2.65667	2.87	2.76333	2.59333	0.0639238	0.0809088	-0.0940141	-0.0411583	0.385093	0.549761	0.528018	0.738253
'Ap1m1'	37	35.28	36.91	38.96	38.42	36.46	44.31	43.24	44.02	42.49	43.55	42.46	43.8567	42.8333	36.3967	37.9467	-0.0175392	-0.234043	-0.130914	0.0907238	0.663491	9.06e-07	0.00701364	0.0753336
'Ap1m2'	0	0	0.03	0	0	0	0	0	0.03	0	0	0	0.01	0	0.01	0	-0.0027412	0.00110482		-0.0104853	0.546643	0.990005		0.542253
'Ap1s1'	242.88	244.55	242.08	249.68	247.08	233.34	186.75	188.29	191.84	191.4	190.68	193.99	188.96	192.023	243.17	243.367	0.0351043	0.396949	0.388271	0.0364358	0.227473	7.9e-36	1.24e-27	0.314656
'Fabp4'	1.16	0.91	1.15	0.76	0.86	0.78	1.59	1.32	2.13	1.91	2.47	1.96	1.68	2.11333	1.07333	0.8	0.0324867	-0.342915	-0.749484	-0.0743563	0.481776	0.204431	0.00795178	0.514163
'Ap2a1'	31.96	32.02	31.54	31.77	34.12	32.3	34.4	33.03	34.47	33.74	34.96	34.32	33.9667	34.34	31.84	32.73	0.0286873	-0.060975	-0.027042	0.071884	0.437113	0.145168	0.537946	0.109108
'Ap2a2'	63.08	65.96	63.49	69.39	70.56	71.52	60.56	60.72	59.33	62.04	63.06	62.28	60.2033	62.46	64.1767	70.49	0.0680243	0.124703	0.21303	0.165294	0.0100415	9.89e-05	1.43e-12	9.62e-07
'Ap2m1'	187.24	191.6	189.76	189.97	195.92	190.01	174.77	172.38	172.74	173.03	172.75	173.99	173.297	173.257	189.533	191.967	0.0153978	0.161561	0.188427	0.0510016	0.486619	1.18e-09	8.28e-12	0.0900572
'Ap3b1'	24.34	24.39	24.34	23.16	23.51	24.28	25.96	26.11	25.7	27.23	24.98	25.51	25.9233	25.9067	24.3567	23.65	0.0144674	-0.0568571	-0.090701	-0.00926974	0.71155	0.179421	0.0477617	0.83607
'Ap3b2'	0.42	0.31	0.23	0.38	0.44	0.29	0.15	0.25	0.31	0.24	0.23	0.18	0.236667	0.216667	0.32	0.37	-0.0117466	0.305836	0.564003	0.0958024	0.798012	0.23551	0.0304701	0.495525
'Ap3d1'	27.33	26.73	25.88	26.06	26.05	25.72	17.74	19.37	18.02	18.2	17.28	18.71	18.3767	18.0633	26.6467	25.9433	-0.00743563	0.563985	0.5575	-0.00634053	0.863059	4.8e-35	4.58e-37	0.878289
'Ap3s1'	42.07	39.58	39.55	41.08	41.72	43.57	56.19	54.78	53.33	55.88	62.5	56.65	54.7667	58.3433	40.4	42.1233	0.0948398	-0.410522	-0.423701	0.0977814	0.0377656	7.86e-15	2.55e-14	0.0786897
'Ap3s2'	6.59	6.78	7.09	6.75	6.65	6.89	6.4	6.17	6.25	6.42	6.11	6.03	6.27333	6.18667	6.82	6.76333	-0.00220495	0.152031	0.164999	0.0182414	0.967495	0.0172412	0.00981555	0.768862
'Ap4m1'	12.91	12.12	12.48	12.28	12	11.28	13.76	12.67	12.77	13.68	12.7	12.92	13.0667	13.1	12.5033	11.8533	-0.0230432	-0.0844727	-0.114031	-0.0462048	0.687167	0.233438	0.114048	0.511467
'Ap4s1'	4.85	5.35	4.98	3.41	5.23	4.83	4.36	2.71	3.03	3.83	4.46	3.57	3.36667	3.95333	5.06	4.49	0.0562651	0.457291	0.238735	-0.0493033	0.413332	0.0101231	0.172815	0.706544
'Apaf1'	5.14	5.22	5.17	4.52	4.36	4.99	4.16	4.22	4.18	4.03	3.96	3.81	4.18667	3.93333	5.17667	4.62333	-0.0563526	0.332948	0.266361	-0.120837	0.340073	1.37e-06	0.000445	0.0811306
'Apbb1'	11.09	10.65	10.76	11.36	10.68	10.42	11.01	11.65	11.44	11.8	11.18	11.79	11.3667	11.59	10.8333	10.82	0.0262149	-0.0509227	-0.0558408	0.0336473	0.642984	0.468154	0.431698	0.630257
'Apbb2'	13.67	12.64	12.74	11.81	10.5	11.03	13.17	13.09	11.82	12.27	12.01	12.39	12.6933	12.2233	13.0167	11.1133	-0.0277815	0.0671723	-0.0991732	-0.18301	0.526131	0.201336	0.0479544	0.000511
'Apc'	9.44	8.3	8.51	8.8	8.81	8.95	11.83	12.25	11.34	12.24	11.47	11.35	11.8067	11.6867	8.75	8.85333	0.00569749	-0.388907	-0.379869	0.0239763	0.880645	5.84e-15	3.28e-18	0.637754
'Speg'	2.37	2.4	2.3	1.46	2.21	1.68	13.76	14.46	14.89	12.95	12.6	13.24	14.37	12.93	2.35667	1.78333	-0.147124	-2.47581	-2.64784	-0.271446	0.00596028	2.86e-158	6.51e-141	0.0277473
'Apex1'	104.02	100.79	98.83	95.29	96.93	95.78	121.73	118.95	118.89	125.58	125	124.58	119.857	125.053	101.213	96	0.0701168	-0.210059	-0.330987	-0.0374494	0.037164	1.98e-07	4.53e-17	0.382852
'Atg5'	23.25	23.42	20.7	23.22	22.13	22.85	26.09	22.1	21.03	25.03	23.92	23.37	23.0733	24.1067	22.4567	22.7333	0.0298648	0.0375563	0.0160239	0.0215016	0.579126	0.561313	0.800762	0.730482
'Birc3'	3.38	3.18	3.57	4.16	3.71	4.35	6.5	5.61	6.07	7.15	6.97	6.5	6.06	6.87333	3.37667	4.07333	0.127984	-0.782856	-0.683415	0.252669	0.055224	2.21e-13	8.35e-12	0.0148792
'Birc2'	5.06	4.59	4.95	6.19	5.03	5.46	5.86	5.5	5.94	6.56	7	6.53	5.76667	6.69667	4.86667	5.56	0.171932	-0.216256	-0.219225	0.209972	0.00685168	0.0161911	0.0138633	0.0184755
'Xiap'	20.37	20.45	21.27	20.6	19.48	20.24	23.14	21.99	22.72	21.94	21.92	21.42	22.6167	21.76	20.6967	20.1067	-0.0310675	-0.0912277	-0.0761712	-0.00842577	0.350973	0.0180928	0.0482525	0.838078
'Birc5'	151.23	156.66	156.99	151.13	153.36	160.67	185.73	173.32	167.03	183.74	171.94	172.78	175.36	176.153	154.96	155.053	0.00629999	-0.155798	-0.128326	0.0423463	0.869434	0.000475	0.00190433	0.332043
'Api5'	60.73	62.69	64.06	60.17	60.3	61.72	63.03	61.61	62.55	64.59	61.92	62.67	62.3967	63.06	62.4933	60.73	0.0303231	0.0349924	-0.0141528	-0.00865541	0.2896	0.296026	0.666955	0.809642
'Aplp2'	73.73	74.33	71.75	72.16	70.55	70.49	111.04	110.48	110.92	108.45	108.2	105.06	110.813	107.237	73.27	71.0667	-0.0321882	-0.566447	-0.553746	-0.0110928	0.178722	2.05e-79	2.46e-76	0.744155
'Apoa2'	0.2	0.17	0	0.35	0	0	0	0	0.07	0.37	0.18	0	0.0233333	0.183333	0.123333	0.116667	0.00664245	0.0479664	-0.0395199	0.000517	0.493777	0.669165	0.792966	0.988629
'Apobec1'	4.18	3	2.79	4.2	4.47	4.53	1.95	2.23	1.9	2.59	2.93	2.37	2.02667	2.63	3.32333	4.4	0.163913	0.67546	0.745664	0.35523	0.0240358	2.15e-05	3.03e-08	0.00225763
'Apobec2'	0.05	0	0	0	0	0	0	0	0.04	0	0	0	0.0133333	0	0.0166667	0	-0.0027412	0.00526258		-0.0117945	0.546643	0.953878		0.51791
'Apod'	0.06	0	0.02	0	0.07	0.02	0	0.03	0.05	0	0.05	0.08	0.0266667	0.0433333	0.0266667	0.03	0.00679312	0.00808485	-0.0474554	0.00905456	0.617597	0.957392	0.801519	0.846015
'Apoe'	3.04	2.8	4.72	3.77	4	3.55	5.53	5.19	4.8	5.25	3.57	4.01	5.17333	4.27667	3.52	3.77333	-0.114037	-0.363971	-0.101018	0.0487848	0.121381	0.0151645	0.493829	0.70228
'Apoh'	0.16	0.35	0.14	0.1	0.18	0.27	0.1	0.25	0.18	0.29	0.22	0.36	0.176667	0.29	0.216667	0.183333	0.0146365	0.0374469	-0.117222	-0.000747	0.560938	0.875843	0.661841	0.992753
'Nr2f2'	8.65	8.97	9.13	6.97	6.12	6.85	11.41	12.06	12.17	10.13	8.45	9.51	11.88	9.36333	8.91667	6.64667	-0.279808	-0.380027	-0.445139	-0.370672	3.59e-07	5.57e-10	6.56e-09	9.44e-08
'App'	114.49	107.27	108.6	109.95	110.61	111.87	135.93	135.07	133.47	131.44	127.65	135.53	134.823	131.54	110.12	110.81	-0.018712	-0.254356	-0.205955	0.0376977	0.464762	8.92e-16	1.2e-11	0.266826
'Aprt'	146.03	145.79	148.89	150.06	161.79	153.46	157.8	158.67	163.79	155.08	163.79	162.29	160.087	160.387	146.903	155.103	0.0106363	-0.0893657	0.00996973	0.117083	0.784549	0.0398088	0.83105	0.0124591
'Aqp1'	21.39	15.74	16.92	18.83	16.71	15.44	39.98	38.56	39.57	37.26	39.19	38.12	39.37	38.19	18.0167	16.9933	-0.0258549	-1.02987	-1.1172	-0.0388433	0.499148	1.63e-15	1.43e-79	0.747976
'Aqp2'	0.04	0	0	0.04	0.04	0	0	0.04	0.04	0	0	0	0.0266667	0	0.0133333	0.0266667	-0.00631672	-0.0385999	0.0951227	0.01149	0.359844	0.732622	0.349045	0.721146
'Aqp3'	0	0	0.03	0.06	0.05	0	0.12	0.28	0.14	0.18	0.12	0.24	0.18	0.18	0.01	0.0366667	0.00143177	-0.617545	-0.526307	0.0352111	0.960367	0.0057975	0.0381142	0.377385
'Aqp5'	96.32	84.24	82.51	58.07	57.68	55.42	6.9	6.42	6.73	4.65	4.67	3.86	6.68333	4.39333	87.69	57.0567	-0.30801	3.66286	3.65167	-0.561086	2.81e-05	0	0	3.71e-25
'Aqp6'	0.1	0.09	0.07	0.05	0.08	0.1	0.01	0.02	0.03	0.02	0.02	0.01	0.02	0.0166667	0.0866667	0.0766667	-0.00277954	0.723688	0.67541	-0.0452652	0.854132	0.00460953	0.0107318	0.681156
'Aqp8'	0.04	0.07	0	0.08	0.17	0.2	0.07	0	0.03	0.04	0.04	0	0.0333333	0.0266667	0.0366667	0.15	-0.0030201	0.00469329	0.440366	0.111906	0.784308	0.975203	0.0537823	0.105173
'Aqr'	18.28	18.14	17.73	17.21	17.52	17.06	16.01	17.57	15.94	16.78	16.68	16.3	16.5067	16.5867	18.05	17.2633	0.0246268	0.162283	0.0948722	-0.0312442	0.56903	0.00100013	0.0389953	0.499231
'Araf'	35.63	38.23	37.53	35.61	36.77	35.04	33.89	32.67	34.42	33.78	32.5	32.31	33.66	32.8633	37.13	35.8067	-0.0178434	0.191993	0.19473	-0.00807928	0.692351	0.000176	0.000189	0.876555
'Rplp0'	2464.32	2349.71	2220.83	2246.13	2392.85	2299.5	2401.95	2306.09	2356.14	2371.62	2465.78	2454.99	2354.73	2430.8	2344.95	2312.83	0.0578316	0.0270266	-0.0236095	0.0170141	0.006948	0.404375	0.422397	0.638031
'Arc'	0.09	0.08	0.21	0.08	0.1	0.1	1.47	1.2	1.2	1.3	1.25	1.42	1.29	1.32333	0.126667	0.0933333	0.019947	-2.348	-2.65453	-0.0494792	0.778149	1.2e-22	1.11e-26	0.628653
'Areg'	5.06	4.33	4.33	2.61	2.81	3.24	49.16	43.71	47.56	41.93	41.33	40.84	46.81	41.3667	4.57333	2.88667	-0.142151	-3.20286	-3.61926	-0.416366	0.00642146	2.8e-213	1.15e-213	0.00194298
'Arf1'	382.45	365.64	373.8	374.71	382.06	369.64	364.5	363.33	356.95	356.6	362.83	368.52	361.593	362.65	373.963	375.47	0.0185948	0.0815816	0.0950497	0.0409233	0.415835	0.00315983	0.000751	0.17989
'Arf2'	38.65	37.41	36.9	35.1	34.15	34.56	23.8	23.65	24.74	23.65	24.03	23.2	24.0633	23.6267	37.6533	34.6033	-0.0102419	0.671842	0.588249	-0.0850278	0.832712	1.24e-38	8.78e-30	0.0783703
'Arf3'	147.33	163.95	163.66	184.27	177.5	177.42	151.3	149.47	156.42	152.51	155.07	153.36	152.397	153.647	158.313	179.73	0.0273026	0.0874235	0.265424	0.211316	0.247853	0.0186734	1.64e-22	7.17e-08
'Arf4'	140.31	139.54	140.6	137.92	135.98	142.65	198.84	192.12	202.4	194.72	196.78	192.53	197.787	194.677	140.15	138.85	-0.00853684	-0.462423	-0.440967	0.0215636	0.754017	1.49e-45	7.09e-43	0.544638
'Arf5'	93.37	95.87	94.38	94.77	95.94	97.36	106.3	101.52	109.32	103.93	106.74	106.14	105.713	105.603	94.54	96.0233	0.00843853	-0.126875	-0.084265	0.0595232	0.834886	0.00663349	0.0624114	0.203613
'Klf16'	28.36	27.32	27.59	24.33	22.2	22.65	25.58	24.69	26.24	21.86	22.82	22.47	25.5033	22.3833	27.7567	23.06	-0.153734	0.152317	0.082421	-0.22588	0.000857	0.00267768	0.138169	2.31e-05
'Gjc3'	0.06	0.05	0.02	0.1	0.03	0.07	0.14	0.14	0.1	0.06	0.13	0.07	0.126667	0.0866667	0.0433333	0.0666667	-0.0236988	-0.564741	-0.192385	0.055915	0.460512	0.0293095	0.481498	0.475954
'Synpo2'	0.01	0.05	0.03	0.09	0.09	0.09	0.06	0.1	0.06	0.06	0.05	0.05	0.0733333	0.0533333	0.03	0.09	-0.0384278	-0.410019	0.445909	0.18223	0.202019	0.115494	0.115118	0.067739
'Arf6'	41.86	42.66	43.17	43.23	42.54	40.9	36.11	36.22	36.62	37.06	36.44	35.83	36.3167	36.4433	42.5633	42.2233	0.0202875	0.260658	0.25069	0.0200192	0.549664	2.82e-12	1.09e-10	0.613004
'Mrps2'	23.3	21.3	21.93	19.99	20.17	18.73	22.29	20.8	18.89	18.9	17.94	20.04	20.66	18.96	22.1767	19.63	-0.085827	0.136985	0.0935624	-0.133732	0.13511	0.0455315	0.164622	0.0349463
'Baalc'	0.71	0.74	0.68	0.66	0.71	0.65	0.69	0.75	0.77	0.47	0.65	0.58	0.736667	0.566667	0.71	0.673333	-0.105455	-0.0161954	0.246143	-0.0387713	0.109712	0.931758	0.233215	0.780807
'Mmp28'	3.24	2.98	2.94	4.22	3.72	3.73	1.63	1.84	2.04	2.4	2.02	1.88	1.83667	2.1	3.05333	3.89	0.101753	0.721782	0.885494	0.330416	0.166541	1.99e-08	3.2e-13	0.000835
'Gjc2'	0	0.02	0.04	0	0.04	0.04	0.06	0.1	0	0.05	0.05	0.1	0.0533333	0.0666667	0.02	0.0266667	0.00337145	-0.151909	-0.176092	0.0113353	0.857144	0.39966	0.414861	0.807673
'Arg2'	0	0.04	0.07	0.08	0.07	0.11	0.04	0.08	0.04	0.04	0.11	0	0.0533333	0.05	0.0366667	0.0866667	0.000135	-0.0437559	0.122923	0.0490497	0.992308	0.789297	0.55651	0.389807
'Rhoa'	177.58	184.15	180.83	179.85	179.74	178.13	253.13	250	255.52	248.28	248.73	239.42	252.883	245.477	180.853	179.24	-0.0277473	-0.450791	-0.410182	0.0210593	0.231814	2.08e-57	1.22e-47	0.503459
'Rhob'	32.29	30.65	30.98	59.47	56.86	55.74	30.08	32.28	33.03	46.27	49.67	48.21	31.7967	48.05	31.3067	57.3567	0.553127	0.00917539	0.295171	0.882749	9.28e-38	0.860809	1.94e-11	2.56e-79
'Rhoc'	314.07	323.86	304.57	354.96	359.15	360.73	310.04	322.97	323.97	330.85	337	336.52	318.993	334.79	314.167	358.28	0.0779671	0.0116009	0.149908	0.225332	0.00551732	0.73505	7.77e-07	4.63e-11
'Rhod'	31.77	29.61	32.87	26.53	32.19	27.59	26.33	24.66	26.12	27.6	26.27	24.56	25.7033	26.1433	31.4167	28.77	0.0433976	0.319909	0.158224	-0.096267	0.428749	6.87e-07	0.0313547	0.167286
'Arhgap5'	11.52	10.73	12.12	11.36	10.82	11.49	10.11	9.79	9.38	9.9	9.73	9.58	9.76	9.73667	11.4567	11.2233	-0.00953287	0.252231	0.228644	-0.0249006	0.830152	1.95e-06	6.76e-06	0.642608
'Arhgap6'	0.04	0.02	0.01	0.07	0.05	0.05	0.21	0.22	0.13	0.24	0.16	0.18	0.186667	0.193333	0.0233333	0.0566667	0.00939605	-1.10655	-0.847546	0.115516	0.832167	3.95e-05	0.00306649	0.155774
'Arhgdib'	14.81	14.69	13.98	13.99	15	14.45	10.48	10.07	12.74	10.91	12.95	10.95	11.0967	11.6033	14.4933	14.48	0.0443258	0.412099	0.366329	0.0307637	0.541434	0.000164	0.000635	0.734887
'Rnd2'	21.75	21	23	22.63	21.45	21.34	23.24	20.36	22.02	22.73	22.27	21.89	21.8733	22.2967	21.9167	21.8067	0.0315609	0.0351257	0.0144753	0.026017	0.601497	0.65279	0.846569	0.723622
'Arl4a'	1.67	1.83	1.92	1.86	1.73	1.63	1.06	1.14	1.08	0.89	1.07	0.97	1.09333	0.976667	1.80667	1.74	-0.0520827	0.694015	0.792295	-0.0220847	0.461676	5.63e-06	7.95e-07	0.8524
'Arnt'	31.56	35.11	31.96	36.52	36.06	35.78	31.68	32.83	33.2	33.53	32.62	31.56	32.57	32.57	32.8767	36.12	0.0442908	0.0818461	0.176191	0.147913	0.22967	0.0492075	1.25e-05	0.00038
'Arnt2'	0.34	0.22	0.25	0.3	0.26	0.23	0.35	0.3	0.35	0.44	0.37	0.38	0.333333	0.396667	0.27	0.263333	0.0705474	-0.219138	-0.453891	0.00729659	0.268582	0.329511	0.0407713	0.959252
'Arntl'	10.46	11.51	10.76	8.93	9.03	8.04	8.6	8.43	8.36	7.74	7.26	8.07	8.46333	7.69	10.91	8.66667	-0.0733331	0.391385	0.182255	-0.278288	0.24185	2.43e-07	0.0286459	0.000193
'Arpc1b'	347.6	337.07	321.49	322.53	337.97	320.1	389.31	391.45	390.4	395.12	395.84	397.9	390.387	396.287	335.387	326.867	0.0347879	-0.185751	-0.230677	-0.000597	0.106395	2.34e-09	2.03e-14	0.986774
'Artn'	1.71	1.16	1.54	0.9	1.18	1.02	1.86	1.9	1.91	1.19	0.94	1.07	1.89	1.06667	1.47	1.03333	-0.249168	-0.271692	-0.0812592	-0.319271	0.000321	0.12725	0.698657	0.0234208
'Arvcf'	4.1	4.12	4.32	3.77	3.5	4.3	4.65	3.95	4.5	4.23	4	4.33	4.36667	4.18667	4.18	3.85667	-0.0351697	-0.0407778	-0.0569486	-0.0509541	0.601719	0.664879	0.566439	0.580065
'Arsb'	20.95	19.44	19.86	19.3	19.74	19.37	15.56	15.84	16.03	15.1	16.76	15.25	15.81	15.7033	20.0833	19.47	0.0061878	0.373157	0.346494	-0.0106819	0.895954	1.79e-13	6.43e-11	0.82821
'Arsa'	19.67	17.36	18.3	19.09	17.88	17.85	15.51	16.42	17.15	15.05	15.35	14.88	16.36	15.0933	18.4433	18.2733	-0.0880508	0.201199	0.312317	0.019306	0.0714114	0.000638	1.15e-08	0.732975
'Asah1'	54.9	53.37	57.29	51.73	51.39	56.37	89.22	83.22	81.01	82.61	84.43	82.19	84.4833	83.0767	55.1867	53.1633	-0.00772718	-0.576316	-0.597649	-0.0196021	0.825041	2.88e-39	4.34e-47	0.678749
'Asgr1'	0.7	0.57	1.32	0.88	0.95	0.87	1.06	1.15	1.46	1.32	1.08	1.63	1.22333	1.34333	0.863333	0.9	0.0359397	-0.31696	-0.504307	0.00212518	0.509257	0.219228	0.0508213	0.987176
'Asgr2'	0.1	0	0.3	0.19	0.21	0.04	0.18	0.29	0.21	0.14	0.27	0.24	0.226667	0.216667	0.133333	0.146667	-0.0020772	-0.182158	-0.145666	0.0114211	0.937598	0.440759	0.576078	0.870878
'Rab27a'	0	0.02	0	0	0.01	0	0.26	0.38	0.31	0.19	0.36	0.36	0.316667	0.303333	0.00666667	0.00333333	-0.00657061	-1.59278	-1.61776	-0.000142	0.889238	3.46e-09	1.25e-08	0.995465
'Ass1'	5.04	5.47	4.49	4.49	4.63	4.7	21.9	22.55	20.93	22.5	21.72	21.93	21.7933	22.05	5	4.60667	0.0264614	-2.02001	-2.14563	-0.0640542	0.640439	4.74e-94	1.58e-107	0.582103
'Serpinc1'	0	0.06	0	0.09	0.06	0.09	0.08	0.03	0.06	0.05	0.06	0.03	0.0566667	0.0466667	0.02	0.08	-0.0028791	-0.15553	0.125577	0.0705169	0.863634	0.355517	0.578193	0.209344
'Zfhx3'	1.72	1.78	1.71	1.57	1.61	1.7	1.89	1.96	2.01	1.96	1.7	1.96	1.95333	1.87333	1.73667	1.62667	-0.0170107	-0.0934753	-0.140746	-0.0562455	0.769446	0.188525	0.0576794	0.428327
'Ate1'	11.5	12.04	11.85	11.3	11.89	11.35	10.52	11.33	10.46	11.4	10.01	9.89	10.77	10.4333	11.7967	11.5133	-0.00564841	0.170138	0.0842426	-0.0811153	0.912834	0.00373051	0.164308	0.159904
'Atf1'	65.28	71.25	68.38	65.61	66.23	68.06	70.88	67.92	69.59	70.89	69.76	71.13	69.4633	70.5933	68.3033	66.6333	0.0370427	0.00891373	-0.0404	-0.00148055	0.256575	0.825749	0.274134	0.972057
'Atf2'	18.34	18.38	20.36	18.12	18.89	19.15	17.97	18.27	17.77	17.98	16.85	18	18.0033	17.61	19.0267	18.72	-0.00619327	0.11666	0.126928	0.0117819	0.886204	0.0210913	0.0111605	0.820458
'Atf3'	4.11	3.27	4.28	17.57	17.41	17.03	3.75	4.12	4.56	10.63	11.24	10.86	4.14333	10.91	3.88667	17.3367	0.903329	-0.0572835	0.698756	1.93439	8.25e-38	0.680186	7.97e-20	8.08e-100
'Atf4'	432.23	417.06	422.63	415.19	431.26	412.87	270.18	271.03	277.56	264.81	268.59	271.1	272.923	268.167	423.973	419.773	-0.0188253	0.661272	0.714537	0.0424524	0.449931	4.74e-127	5.91e-138	0.149346
'Atm'	5.24	5.27	4.82	5.11	4.92	5.4	6.81	6.65	6.43	7.33	7.09	6.86	6.63	7.09333	5.11	5.14333	0.105695	-0.338837	-0.422661	0.0388435	0.0109184	9.2e-11	8.99e-17	0.488683
'Neurog2'	0.02	0	0	0	0	0	0	0.02	0.06	0	0	0	0.0266667	0	0.00666667	0	-0.0117363	-0.110781		-0.0117945	0.211216	0.416201		0.51791
'Atox1'	175.26	138.21	180.56	191.23	193.67	180.77	148.34	150.57	157.9	146.03	142.68	144.94	152.27	144.55	164.677	188.557	-0.0679777	0.141489	0.46613	0.210296	0.197645	0.24559	4.67e-14	0.0479282
'Atp1a1'	194.6	187.72	188.89	187.64	183.81	184.83	166.7	164.73	163.83	162.46	165.21	160.2	165.087	162.623	190.403	185.427	-0.00480436	0.237816	0.228485	-0.00539097	0.825989	9.49e-19	8.54e-19	0.851508
'Atp1b1'	0.65	0.27	0.37	0.34	0.42	0.27	0.67	0.86	0.72	0.68	0.68	0.63	0.75	0.663333	0.43	0.343333	-0.0349667	-0.562191	-0.65981	-0.091673	0.558956	0.0211911	0.00943416	0.493005
'Atp1b2'	0.07	0.06	0.03	0.02	0.11	0.06	0.13	0.07	0.09	0.05	0.11	0.13	0.0966667	0.0966667	0.0533333	0.0633333	0.0018234	-0.243752	-0.20569	0.0180464	0.949466	0.332281	0.44406	0.819341
'Atp1b3'	97.29	93.56	99.61	96.65	97.37	96.42	140.56	132.62	143.06	136.95	138.9	138.08	138.747	137.977	96.82	96.8133	0.00619542	-0.48426	-0.465924	0.0340685	0.83686	1.63e-37	9.97e-46	0.373276
'Atp2a1'	0.02	0	0.01	0.01	0.03	0.03	0.04	0.03	0.04	0.01	0.01	0	0.0366667	0.00666667	0.01	0.0233333	-0.0199666	-0.240366	0.135722	0.0365621	0.207648	0.200599	0.450604	0.455347
'Atp2a2'	125.09	122.88	127.44	118.3	114.52	121.17	148.62	150.9	145.33	146.94	147.74	142.92	148.283	145.867	125.137	117.997	-0.00583689	-0.210529	-0.265846	-0.0518717	0.797581	4.28e-14	7.85e-21	0.102374
'Atp5a1'	238.76	237.6	238.56	230.1	237.96	236.16	354.65	353.76	363.74	354.47	370.71	363.4	357.383	362.86	238.307	234.74	0.0366605	-0.550691	-0.584723	0.0121012	0.106149	3.19e-103	1.6e-93	0.680383
'Atp5b'	719.42	745.04	728.85	742.93	745.75	748.66	802.34	789.4	801.03	780.77	818.28	817.17	797.59	805.407	731.103	745.78	0.0282687	-0.0922944	-0.0667667	0.0628892	0.200727	0.000147	0.0121195	0.0198731
'Atp5c1'	259.75	249.47	249.44	252.75	259.09	255.55	245.86	237.62	237.56	245.1	260.31	245.73	240.347	250.38	252.887	255.797	0.066879	0.104525	0.0808509	0.0543833	0.0301405	0.00179736	0.0208377	0.115918
'Atp5pb'	205.96	221.58	228.07	220.87	223.08	222.86	197.98	192.84	192.96	203.41	207.86	203.89	194.593	205.053	218.537	222.27	0.08191	0.20251	0.171461	0.0608186	0.00195009	6.47e-08	7.61e-09	0.119751
'Atp5g1'	157.04	166.95	169.88	191.24	175.32	155.95	153.51	141.94	150.95	142.3	152.02	143.41	148.8	145.91	164.623	174.17	-0.0185672	0.180671	0.309025	0.111473	0.664012	0.000231	0.000776	0.202053
'Atp5j'	323.51	325.65	330.23	323.49	341.26	338.81	311.78	301.4	310.65	318.19	320.26	274.52	307.943	304.323	326.463	334.52	0.00691302	0.128854	0.211865	0.0984736	0.866933	0.00053	9.57e-06	0.0115
'Atp5k'	547.23	557.34	463.15	563.71	552.52	535.47	467.73	495.57	500.87	505.5	539.82	555.51	488.057	533.61	522.573	550.567	0.0623102	0.135654	0.221909	0.16222	0.261001	0.0386509	0.00107267	0.012207
'Atp6v1a'	43.23	43.82	43.73	44.63	42.82	45.24	41.67	41.54	40.64	41.76	41.42	40.07	41.2833	41.0833	43.5933	44.23	0.0101257	0.111882	0.144791	0.0516692	0.749034	0.0014107	7.03e-05	0.168731
'Atp6v1b2'	35.26	35.87	37.22	34.73	36.14	37.1	41.06	40.87	41.02	42.08	43.36	40.64	40.9833	42.0267	36.1167	35.99	0.0488542	-0.148165	-0.180889	0.0276845	0.191294	0.000571	5.65e-05	0.553787
'Atp6v0d1'	76.83	73.03	72.21	69.19	72.38	68.65	53.43	50.74	52.2	51.07	54.72	51.78	52.1233	52.5233	74.0233	70.0733	0.0229384	0.534198	0.458181	-0.0413765	0.594725	3.73e-31	7.62e-22	0.36154
'Atp6v1e1'	64.01	59.48	64.06	57.81	61.86	59.75	50.93	53.88	56.85	55.02	55.45	50.46	53.8867	53.6433	62.5167	59.8067	0.00450682	0.243944	0.205265	-0.0243282	0.928675	2.06e-05	0.000293	0.656276
'Atp6v0e'	152.65	153.82	148.82	153.33	153.79	144.49	116.72	112.79	114	120.08	122.95	117.55	114.503	120.193	151.763	150.537	0.0701583	0.437043	0.382347	0.0307053	0.111433	5.01e-20	2.31e-14	0.523864
'Atp6v0a1'	16.06	15.54	14.86	14.07	14.56	14.61	11.42	10.07	9.17	9.32	8.93	10.6	10.22	9.61667	15.4867	14.4133	-0.0641321	0.668312	0.716648	-0.0191376	0.242479	1.38e-28	1.94e-32	0.728093
'Atp7a'	3.62	3.57	3.84	3.98	3.78	4.15	4.63	4.63	4.38	4.96	4.77	4.86	4.54667	4.86333	3.67667	3.97	0.09858	-0.268175	-0.252951	0.132586	0.0622223	7.24e-05	0.000112	0.0532199
'Atp7b'	0.13	0.12	0.09	0.1	0.11	0.09	0.14	0.17	0.09	0.16	0.16	0.07	0.133333	0.13	0.113333	0.1	-0.00315767	-0.152512	-0.254021	-0.0500022	0.940736	0.570552	0.370124	0.685049
'Atp8a1'	0.06	0.09	0.1	0.09	0.1	0.1	0.2	0.19	0.17	0.14	0.17	0.18	0.186667	0.163333	0.0833333	0.0966667	-0.030436	-0.703759	-0.474118	0.0539223	0.577183	0.00602967	0.0746283	0.674951
'Atp10a'	9.88	9.8	9.38	9.24	9.11	9.36	10.25	10.04	9.78	10.3	9.88	10.66	10.0233	10.28	9.68667	9.23667	0.0445292	-0.0213139	-0.112227	-0.0310757	0.350137	0.700072	0.0455697	0.578755
'Atpif1'	103.96	117.96	113.13	116.87	122.4	112.6	113.64	119.44	112.52	117.27	120.92	122.33	115.2	120.173	111.683	117.29	0.0681342	-0.00827614	0.0186808	0.106094	0.0883699	0.870614	0.69091	0.0441516
'Atp6v0c'	375.89	383.34	385.56	405.07	406.82	396.41	352.47	360.11	383.87	362.99	372.48	372.27	365.483	369.247	381.597	402.767	0.0243256	0.0930027	0.174866	0.114886	0.416101	0.00672742	6.23e-09	0.000341
'Slc7a1'	31.01	31.46	32.75	27.54	26.68	27.53	35.1	34.51	35.2	33.53	32.47	32.12	34.9367	32.7067	31.74	27.25	-0.0735699	-0.102958	-0.227818	-0.189445	0.00839328	0.00176329	8.18e-12	2.17e-07
'Slc7a3'	0.22	0.25	0.1	0.21	0.14	0.08	1.06	1.2	1.11	1.29	1.19	1.19	1.12333	1.22333	0.19	0.143333	0.0418075	-1.69422	-2.10464	-0.0695973	0.527585	1.16e-11	5.41e-16	0.508832
'Atrn'	11.13	10.71	10.61	9.24	9.46	9.59	9.54	9.27	9.61	9.32	8.79	8.98	9.47333	9.03	10.8167	9.43	-0.049554	0.236243	0.110077	-0.167464	0.237668	3.73e-07	0.0251295	0.00058
'Hnrnpd'	45.24	48.97	48.48	44.93	47	48.68	59.13	61.5	58.71	58.66	57.2	58.67	59.78	58.1767	47.5633	46.87	-0.0206442	-0.297618	-0.275278	0.0098684	0.419227	6.62e-18	1.05e-16	0.803543
'Auh'	14	12.84	12.67	11.32	11.96	12.85	14.57	13.93	14.77	13.58	13.91	13.93	14.4233	13.8067	13.17	12.0433	-0.0329577	-0.105168	-0.16258	-0.0853345	0.620031	0.258306	0.0937942	0.350918
'Aup1'	68.2	72.29	70.23	76.2	76.21	72.36	49.39	48.38	51.64	53.24	54.62	52.63	49.8033	53.4967	70.24	74.9233	0.10615	0.526973	0.528588	0.123753	0.0131618	4.99e-29	7.58e-31	0.00645606
'Pcdh15'	0	0	0	0	0	0	0	0.01	0	0.02	0	0	0.00333333	0.00666667	0	0	0.00602252	-0.0416539	-0.158495	-0.0105996	0.595531	0.708516	0.216717	0.540046
'Akr1b7'	0.35	0.22	0.33	0.23	0.53	0.42	0.14	0.19	0.17	0.05	0.13	0.19	0.166667	0.123333	0.3	0.393333	-0.0090808	0.29748	0.609845	0.0774404	0.674519	0.2472	0.0271493	0.470245
'Axin1'	55.75	59.37	55.67	55.98	55.34	54.37	59.16	57.06	58.97	58.56	58.24	56.31	58.3967	57.7033	56.93	55.23	-0.0105573	-0.0074009	-0.0103744	-0.00491716	0.72576	0.839392	0.760542	0.897189
'Axin2'	0.01	0.03	0	0.02	0.05	0.03	0.18	0.12	0.08	0.13	0.12	0.11	0.126667	0.12	0.0133333	0.0333333	-0.00379173	-0.860232	-0.659097	0.0667719	0.919438	0.000835	0.0195119	0.304537
'Cep131'	3.98	3.64	4.09	3.6	3.91	3.64	4.41	4.56	4.95	4.31	4.91	4.42	4.64	4.54667	3.90333	3.71667	-0.00909143	-0.211511	-0.243468	-0.0323071	0.893515	0.0308383	0.015097	0.731175
'B2m'	259.75	233.47	243.03	354.09	314.81	361.06	304.71	318.85	321.8	373.86	414.59	393.42	315.12	393.957	245.417	343.32	0.310541	-0.325921	-0.139018	0.510849	2.58e-18	2.76e-15	0.0483868	7.41e-26
'Baat'	0	0	0.05	0.05	0	0	0.05	0	0.05	0.05	0.05	0.08	0.0333333	0.06	0.0166667	0.0166667	0.0108715	-0.107619	-0.255882	0.00181707	0.539939	0.482508	0.205147	0.957428
'Bach1'	6.6	6.87	7.03	10.18	9.84	10.82	6.93	6.52	7.13	8.03	8.22	7.59	6.86	7.94667	6.83333	10.28	0.194929	0.0250834	0.400045	0.589215	0.000197	0.692565	7.22e-12	2.28e-23
'Bach2'	0.64	0.63	0.68	0.6	0.66	0.72	0.81	0.82	0.82	0.8	0.72	0.81	0.816667	0.776667	0.65	0.66	-0.0286849	-0.274267	-0.180393	0.0420083	0.696619	0.044439	0.202759	0.727849
'Bad'	61.84	62.33	59.04	62.36	64.7	59.21	38.79	42.83	43.65	41.92	43.06	38.78	41.7567	41.2533	61.07	62.09	-0.00927688	0.566657	0.643149	0.0708157	0.874513	1.06e-17	9.48e-22	0.237049
'Bag1'	171.25	173.58	165.73	157.02	164.84	171.32	155.74	156.34	158.26	162.76	154.75	156.21	156.78	157.907	170.187	164.393	0.022013	0.150707	0.106441	-0.0122062	0.479029	1.73e-05	0.00568725	0.75996
'Bak1'	60.39	61.05	58.61	85.91	80.4	79.03	52.58	53.67	54.46	66.51	67.59	67.93	53.57	67.3433	60.0167	81.78	0.32201	0.195141	0.32131	0.468955	1.46e-18	4.82e-06	9.92e-15	1.43e-26
'Nkx3-2'	0	0.04	0	0	0	0	0.68	0.59	0.49	0.5	0.48	0.43	0.586667	0.47	0.0133333	0	-0.0279515	-1.34404	-1.29712	-0.0105996	0.510194	3.89e-07	2.21e-06	0.540046
'Bard1'	4.17	4.39	4.99	5.21	4.41	4.66	4.59	4.79	4.61	5.25	5.1	5.8	4.66333	5.38333	4.51667	4.76	0.0257096	-0.132921	-0.134894	0.036736	0.669662	0.0948814	0.0877218	0.641232
'Bax'	160.02	141.06	155.95	154.31	161.55	150.61	103.84	106.01	110.81	105.57	113.93	113.38	106.887	110.96	152.343	155.49	0.0557214	0.538868	0.540372	0.0695224	0.221499	2.35e-24	1.48e-26	0.178657
'Bcl6b'	0.14	0.07	0.22	0.1	0.13	0.13	0.08	0.09	0.13	0.06	0.05	0.03	0.1	0.0466667	0.143333	0.12	-0.0376187	0.256139	0.569692	-0.0384524	0.157805	0.341797	0.0408269	0.73179
'Bcan'	0.04	0	0	0	0.02	0	0.09	0	0.02	0	0	0.03	0.0366667	0.01	0.0133333	0.00666667	-0.0107113	-0.131328	-0.0457995	-0.0125718	0.404674	0.412866	0.697225	0.682456
'Bcap29'	7.2	8.22	8.46	8.23	9.75	9.44	11.75	12.06	11.61	11.46	12.49	12.76	11.8067	12.2367	7.96	9.14	0.0544676	-0.512741	-0.369242	0.202234	0.40028	8.5e-08	0.000104	0.0355032
'Phb2'	210.07	216.15	211.78	212.66	218.22	211.05	206.66	202.29	209.1	199.54	199.43	199.32	206.017	199.43	212.667	213.977	-0.0327749	0.0788435	0.149325	0.0449198	0.241328	0.0147583	4.53e-06	0.196727
'Bcat1'	11.49	10.76	11.33	14.08	13.64	13.76	10.74	10.91	10.79	11.5	11.7	11.6	10.8133	11.6	11.1933	13.8267	0.109717	0.0815176	0.289115	0.327736	0.00500198	0.0762926	8.19e-12	3.8e-13
'Bcat2'	15.92	16.04	16.41	14.99	17.06	15.88	12.95	12.83	13.75	13.02	13.98	13.87	13.1767	13.6233	16.1233	15.9767	0.0458367	0.31963	0.273644	0.0207283	0.469161	5.04e-05	0.000818	0.781413
'Bche'	0.02	0	0	0	0	0	0.02	0.04	0.02	0.04	0.03	0.02	0.0266667	0.03	0.00666667	0	0.0075446	-0.295025	-0.531746	-0.0228209	0.745733	0.13179	0.0127101	0.366967
'Bckdha'	8.94	8.47	9.48	10.78	10.21	8.84	6.69	5.73	5.99	6.7	6.53	6.65	6.13667	6.62667	8.96333	9.94333	0.0753371	0.557067	0.606615	0.160357	0.296358	3.12e-07	1.58e-08	0.0865775
'Bckdhb'	6.41	7.01	7.38	8.05	7.37	7.52	11.75	11.75	12.35	10.71	12.96	13.24	11.95	12.3033	6.93333	7.64667	0.0378189	-0.721439	-0.618652	0.145614	0.584105	2.03e-11	2.27e-08	0.169432
'Bckdk'	31.19	28.37	27.67	28.71	29.62	26.51	27.36	26.94	24.61	25.66	26.02	26.01	26.3033	25.8967	29.0767	28.28	-0.00441569	0.175281	0.166663	-0.0052401	0.922315	0.00183746	0.00143815	0.92527
'Bcl10'	56.68	54.33	55.57	54.89	56.8	53.98	50.55	51.47	49.84	50.36	53.67	50.28	50.62	51.4367	55.5267	55.2233	0.0355565	0.165344	0.145187	0.0265571	0.379487	0.000175	0.00174725	0.556249
'Bcl2'	5.05	4.76	5.05	4.54	4.57	4.55	3.6	3.92	3.7	3.51	3.57	3.46	3.74	3.51333	4.95333	4.55333	-0.0444013	0.269034	0.250056	-0.0627312	0.461617	0.000237	0.000935	0.372786
'Bcl2l1'	48.25	45.12	46.46	47.87	47.85	45.7	42.74	44.55	45.92	45.48	45.1	43.22	44.4033	44.6	46.61	47.14	0.0257316	0.0941382	0.116052	0.0572721	0.501539	0.0330413	0.00595287	0.191895
'Bcl2l2'	11.18	11.41	12.87	11.92	11.23	10.47	12.15	11.42	11.73	10.47	11.23	10.89	11.7667	10.8633	11.82	11.2067	-0.092413	0.0564822	0.0299693	-0.121177	0.0892525	0.382872	0.658033	0.0650008
'Bcl3'	5.87	5.87	5.47	22.81	21.64	19.76	10.92	10.42	10.72	23.33	25.37	23.73	10.6867	24.1433	5.73667	21.4033	0.940743	-0.838362	-0.128595	1.74371	3.35e-56	2.17e-16	0.06355	6.73e-93
'Bcl6'	5.49	5.76	5.12	2.48	2.39	2.43	6.95	7.26	7.62	3.91	3.43	3.41	7.27667	3.58333	5.45667	2.43333	-0.712709	-0.371281	-0.476758	-0.965148	5.68e-27	8.89e-06	3.18e-05	3.08e-24
'Bcl7b'	20.02	21.91	22.01	22.23	19.99	20.53	25.55	25.33	26.38	24.09	25.59	23.82	25.7533	24.5	21.3133	20.9167	-0.0486803	-0.23489	-0.181893	0.00490814	0.368065	0.000507	0.0091132	0.944571
'Bcl7c'	49.35	46.33	48.28	49.26	48.49	42.96	44.68	45.04	48	42.92	46.64	43.89	45.9067	44.4833	47.9867	46.9033	-0.0278051	-0.0231135	-0.017349	-0.0166193	0.581146	0.694557	0.789122	0.793373
'Opn1sw'	0.11	0.14	0.04	0.04	0.11	0.1	0.1	0.11	0.13	0.04	0.08	0.08	0.113333	0.0666667	0.0966667	0.0833333	-0.0219931	-0.07584	0.0963179	-0.0142537	0.391015	0.766695	0.71013	0.868855
'Bdkrb2'	0.24	0.17	0.1	0.06	0.06	0.15	0.67	0.51	0.54	0.37	0.43	0.46	0.573333	0.42	0.17	0.09	-0.102566	-1.16361	-1.40356	-0.213291	0.0808503	3.71e-06	4.82e-07	0.0557443
'Bdnf'	7.24	7.16	7.15	3.93	4.29	4.49	5.85	6	5.83	4.29	4.14	4.78	5.89333	4.40333	7.18333	4.23667	-0.298443	0.312971	-0.014892	-0.66928	3.89e-06	2.82e-05	0.87576	1.52e-17
'Bet1'	23.41	20.74	22.31	22.35	18.5	19.28	15.62	14.47	15.64	15.05	16.84	15.22	15.2433	15.7033	22.1533	20.0433	0.0383541	0.551214	0.384934	-0.100067	0.55377	7.08e-12	1e-05	0.198922
'Bex2'	0.15	0.13	0.06	0.29	0.38	0.32	0.14	0.22	0.32	0.14	0.14	0.29	0.226667	0.19	0.113333	0.33	-0.0054717	-0.179495	0.249001	0.117197	0.794996	0.405396	0.338625	0.134619
'Bex3'	632.07	669.47	618.18	658.2	656.99	645.06	405.96	398.66	423.52	409.82	401.91	400.6	409.38	404.11	639.907	653.417	-0.00946666	0.675208	0.746866	0.0690474	0.734106	3.3e-83	2.98e-146	0.0457548
'Bfsp1'	0.06	0.07	0.07	0.1	0.07	0.05	0.05	0.05	0.07	0.03	0	0.14	0.0566667	0.0566667	0.0666667	0.0733333	-0.00215347	0.0451307	0.107025	0.0129539	0.900439	0.835886	0.636768	0.86035
'Glb1'	17.64	16.69	16.67	17.02	16.16	16.29	26.97	28.04	27.93	27.52	26.86	28.39	27.6467	27.59	17	16.49	0.0112935	-0.662187	-0.694134	-0.00957671	0.804057	1.76e-30	9.52e-33	0.879749
'Bglap3'	0.56	0.65	0.52	0.75	0.66	0.6	0.07	0.07	0	0	0	0	0.0466667	0	0.576667	0.67	-0.00652556	0.961022	1.20189	0.0295369	0.352005	0.000161	8.83e-06	0.804815
'Bglap'	0.3	0.27	0.18	0	0	0.21	0.32	0.53	0	0	0	0	0.283333	0	0.25	0.07	-0.00960006	-7.77e-05	0.0419938	-0.0256269	0.258512	0.999602	0.539515	0.49352
'Bglap2'	0.38	0.31	0.19	0.21	0.74	1.07	0.51	0.1	0.38	0	0.41	0	0.33	0.136667	0.293333	0.673333	-0.0056435	-0.0358163	0.311447	0.0810224	0.623512	0.82685	0.135383	0.204587
'Cspg4'	0	0.01	0.01	0	0	0	1.13	1.09	1.27	0.92	0.82	0.92	1.16333	0.886667	0.00666667	0	-0.207725	-4.33294	-4.27798	-0.0334527	0.00457491	7.08e-75	5.08e-62	0.273341
'Mrps6'	219.92	209.31	216.58	204.61	209.82	198.11	158.27	153.55	167.62	153.61	156.56	153.72	159.813	154.63	215.27	204.18	-0.0372773	0.459881	0.459919	-0.0314382	0.370737	3.91e-24	2.3e-24	0.478118
'Bgn'	707.7	648.19	627.09	674.96	677.37	640.24	859.84	877.16	862.66	852.37	833.99	838.81	866.553	841.723	660.993	664.19	-0.0259121	-0.356397	-0.298914	0.0402314	0.145537	2.19e-23	6.76e-28	0.307475
'Bicd1'	2	2	1.68	1.83	1.5	1.64	1.8	1.35	1.97	1.69	1.72	1.78	1.70667	1.73	1.89333	1.65667	-0.022187	0.0989402	0.0416156	-0.0763678	0.761367	0.415618	0.732633	0.470946
'Bid'	60.95	58.39	62.32	69	71.75	72.24	38.16	38.9	36.06	45.95	43.85	42.53	37.7067	44.11	60.5533	70.9967	0.216435	0.710229	0.725449	0.257849	1.41e-06	5.64e-48	5.9e-58	5.1e-09
'Hrk'	0	0	0.01	0	0	0	0	0	0	0	0	0	0	0	0.00333333	0		0.0384215		-0.0104853		0.535286		0.542253
'Bik'	0.1	0.25	0.24	0.07	0.18	0.24	0.52	0.48	0.54	0.53	0.38	0.4	0.513333	0.436667	0.196667	0.163333	-0.0109611	-0.423458	-0.429511	-0.0240186	0.734116	0.103226	0.110055	0.746066
'Bcl2l11'	5.41	6.06	6.04	6.32	6.48	6.89	6.43	6.92	7.03	7.75	7.88	8.09	6.79333	7.90667	5.83667	6.56333	0.20926	-0.17446	-0.241597	0.179991	0.000147	0.0182906	0.000358	0.0132969
'Blm'	3.64	3.41	3.61	3.55	3.49	3.47	4.06	4.15	4.35	4.02	4.19	3.78	4.18667	3.99667	3.55333	3.50333	-0.036683	-0.197731	-0.140014	0.016318	0.57516	0.0273809	0.126301	0.850972
'Bmi1'	17.47	19.03	19.49	17.15	17.12	17.89	17.6	17.43	16.85	17.06	16.01	17.38	17.2933	16.8167	18.6633	17.3867	-0.0180439	0.138585	0.0839138	-0.0642039	0.697535	0.0105346	0.118413	0.241443
'Bmp1'	24.48	24.56	24.28	26.06	25.05	25.98	44.79	46.13	46.29	45.35	44.22	42.64	45.7367	44.07	24.44	25.6967	-0.0408746	-0.869576	-0.729965	0.103615	0.211684	6.8e-107	2.33e-71	0.0214482
'Bmp4'	7.38	7.2	7.26	5.43	5.29	5.26	2.36	1.97	2.68	1.91	2.45	2.59	2.33667	2.31667	7.28	5.32667	-0.000414	1.56494	1.1596	-0.364797	0.99536	1.25e-33	2.07e-16	0.000161
'Bmp5'	0	0	0.01	0.01	0	0.02	0	0	0	0	0	0	0	0	0.00333333	0.01		0.0384215	0.13634	0.0236006		0.535286	0.25678	0.510083
'Bmp6'	0.07	0.06	0.05	0.07	0.03	0.14	0	0	0	0.02	0.02	0.02	0	0.02	0.06	0.08	0.0105586	0.459654	0.455854	0.041745	0.23299	0.0165987	0.0573366	0.623641
'Bmpr1a'	17.19	16.43	17.23	16.54	16.03	17.04	25.69	25.79	24.63	26.78	25.12	25.88	25.37	25.9267	16.95	16.5367	0.0463359	-0.547818	-0.60574	0.000156	0.187177	1.81e-38	8.23e-46	0.997318
'Bmpr2'	11.74	10.94	11.37	10.96	10.01	11.23	11.38	11.5	11.13	11.27	10.97	10.36	11.3367	10.8667	11.35	10.7333	-0.0373282	0.0361169	0.0150033	-0.0510422	0.31466	0.378012	0.749155	0.278301
'Bnip2'	73.11	77.46	77	80.35	72.43	75.25	119.76	119.63	115.88	119.49	119.64	116.69	118.423	118.607	75.8567	76.01	0.0123261	-0.628072	-0.610358	0.039009	0.670318	2.82e-60	6.65e-55	0.398176
'Bnip3'	67.1	61.93	61.82	81.74	72.86	77.56	51.17	50.73	52.98	57.41	60.03	56.78	51.6267	58.0733	63.6167	77.3867	0.168553	0.330258	0.454715	0.308325	3.7e-05	3.88e-12	7.27e-22	4.3e-10
'Bnip3l'	42.25	41.76	42.04	43.3	43.19	43.68	50.12	51.42	51.92	52.52	50.58	51.56	51.1533	51.5533	42.0167	43.39	0.0257614	-0.250388	-0.207273	0.0779803	0.425197	2.34e-11	1.94e-08	0.0473016
'Smyd1'	0.02	0.04	0.01	0	0	0.04	0.01	0.02	0.01	0.01	0.03	0.07	0.0133333	0.0366667	0.0233333	0.0133333	0.0174085	0.0877972	-0.201119	-0.0225841	0.293701	0.616153	0.318615	0.644671
'Bop1'	73.19	70.29	72.33	70.87	72.12	69.7	61.41	64.24	61.36	62.42	60.88	64.38	62.3367	62.56	71.9367	70.8967	0.0198792	0.238434	0.221689	0.0128171	0.569197	4.35e-10	7.57e-09	0.738114
'Bst1'	0.02	0.02	0	0	0.12	0.28	0	0.03	0	0.05	0.05	0.02	0.01	0.04	0.0133333	0.133333	0.0137113	0.0448535	0.436549	0.155269	0.267427	0.693317	0.0765808	0.027526
'Bpgm'	47.61	43.5	40.77	84.81	75.78	75.69	22.39	23.92	23.14	31.32	30.77	32.35	23.15	31.48	43.96	78.76	0.382085	0.922258	1.33339	0.836302	1.38e-12	3.14e-44	3.01e-125	7.85e-47
'Brca1'	12.37	11.79	11.85	11.93	11.45	12.33	14.19	14.26	13.82	14.08	13.62	14.34	14.09	14.0133	12.0033	11.9033	0.0067601	-0.168145	-0.176144	0.00795965	0.864687	0.000239	0.000203	0.871019
'Brca2'	3.74	3.3	3.36	3.67	3.25	3.39	3.24	3.41	3.19	3.31	3.27	3.31	3.28	3.29667	3.46667	3.43667	0.0174243	0.105887	0.0990313	0.0211982	0.749921	0.12426	0.13931	0.756122
'Zfp36l1'	8.66	7.35	7.84	5.68	4.93	4.71	9.75	10.7	10.01	7.33	6.6	6.37	10.1533	6.76667	7.95	5.10667	-0.433903	-0.31525	-0.356567	-0.540372	4.06e-12	8.27e-05	0.000248	1.1e-09
'Zfp36l2'	147.67	151.65	160.42	185.71	182.42	182.13	208.3	206.65	211.63	239.31	228.36	233.3	208.86	233.657	153.247	183.42	0.17412	-0.412358	-0.308606	0.287527	2.48e-15	1.99e-40	9.36e-32	2.12e-17
'Birc6'	18.9	17.55	16.19	16.47	15.77	17.69	14.72	14.19	14.24	15.71	15.15	14.6	14.3833	15.1533	17.5467	16.6433	0.0816721	0.313917	0.17206	-0.0472202	0.00761434	1.67e-12	2.13e-05	0.337379
'Chic1'	2.05	2.92	2.52	2.35	1.74	2.52	2.64	2.97	2.3	3.44	1.48	2.02	2.63667	2.31333	2.49667	2.20333	-0.0186496	-0.0838948	-0.439889	-0.324893	0.797608	0.475251	0.000918	0.00386319
'Bsg'	584.84	538.68	521.28	542.3	539.81	528.58	525.27	517.39	518.86	518	528.98	532.03	520.507	526.337	548.267	536.897	0.0286177	0.107388	0.0761985	0.00670306	0.191949	0.00243903	0.00510304	0.857745
'Bsn'	0.09	0.05	0.07	0.06	0.04	0.03	0.07	0.08	0.1	0.06	0.08	0.06	0.0833333	0.0666667	0.07	0.0433333	-0.0594915	-0.220604	-0.326648	-0.181057	0.275874	0.364339	0.220617	0.183439
'Btc'	0.15	0.16	0.24	0.2	0.19	0.22	2.05	1.83	1.76	1.58	1.83	1.59	1.88	1.66667	0.183333	0.203333	-0.0656945	-2.54972	-2.36794	0.0390707	0.366069	1.07e-30	2.85e-25	0.747323
'Klf5'	29.15	31.83	33.45	26.16	26.84	27.2	28.77	27.97	30.33	26.2	21.62	24.43	29.0233	24.0833	31.4767	26.7333	-0.210218	0.149262	0.193575	-0.191986	0.000199	0.0183989	0.00529545	0.00220766
'Btg1'	41.35	41.86	42.19	47.96	45.15	46.55	23.97	22.38	23.42	28.01	28.3	28.57	23.2567	28.2933	41.8	46.5533	0.280761	0.874206	0.753774	0.183849	3.76e-15	3.3e-118	3.5e-97	3.61e-07
'Btg2'	6.16	6.07	6.02	5.53	5.4	5.31	3.31	2.8	3.54	2.68	2.8	2.9	3.21667	2.79333	6.08333	5.41333	-0.107203	0.910895	0.959367	-0.122853	0.142862	3.04e-18	6.14e-19	0.14652
'Btg3'	46.24	46.29	49.36	46.81	43.29	44.22	65.11	65.34	65.64	60.75	61.97	63.58	65.3633	62.1	47.2967	44.7733	-0.0582917	-0.430585	-0.420489	-0.0426197	0.16227	1.79e-17	1.5e-15	0.449841
'Btk'	0	0.04	0	0	0	0	0	0	0	0.02	0.02	0.02	0	0.02	0.0133333	0	0.0105586	0.076525	-0.151638	-0.0206015	0.23299	0.376578	0.228719	0.391631
'Btn1a1'	0.27	0.27	0.19	0.19	0.14	0.12	0.18	0.19	0.22	0.25	0.12	0.2	0.196667	0.19	0.243333	0.15	-0.00168614	0.208908	-0.18607	-0.184464	0.96779	0.431402	0.513332	0.147351
'Btrc'	7.2	6.87	7.22	7.01	6.98	7.13	6.66	6.09	6.11	6.4	5.99	6.26	6.28667	6.21667	7.09667	7.04	0.00315861	0.20852	0.2165	0.0194199	0.953248	0.000865	0.000406	0.740981
'Bub1'	17.83	18.51	18.54	17.08	17.23	19.01	25.22	27.02	25.7	25.65	24.92	25.28	25.98	25.2833	18.2933	17.7733	-0.0201002	-0.468652	-0.464602	-0.00838157	0.595241	1.76e-24	5.97e-22	0.872709
'Bub1b'	43.72	43.6	44.72	43.89	43.15	44.68	52.48	53.73	53.71	52.17	51.43	53.03	53.3067	52.21	44.0133	43.9067	-0.0130032	-0.242622	-0.209154	0.0285134	0.668593	6.09e-12	4.02e-09	0.455255
'Bub3'	63.12	68.68	69.28	64.46	68.3	64.32	70.69	68.46	70.58	66.58	70.03	69.69	69.91	68.7667	67.0267	65.6933	-0.00835181	-0.0267881	-0.0222927	0.0045186	0.813479	0.533067	0.601159	0.922869
'Commd3'	56.92	55.73	57.01	56.06	59.24	56.22	35.87	37.46	35.7	34.12	37.23	36.38	36.3433	35.91	56.5533	57.1733	-0.00506868	0.661573	0.715796	0.0543356	0.933605	5.24e-22	5.7e-24	0.380236
'Tspo'	538.42	535.73	505.93	541.72	561.69	522.11	336.92	340.44	352.12	354.34	362.79	359.4	343.16	358.843	526.693	541.84	0.0699034	0.648761	0.650366	0.0821377	0.0187319	1.68e-81	2.33e-72	0.0289624
'Serping1'	0.34	0.11	0.16	0.59	0.55	0.37	0.11	0.06	0.05	0.09	0.03	0.23	0.0733333	0.116667	0.203333	0.503333	0.0133746	0.425476	1.01074	0.302856	0.530079	0.0899428	0.00042	0.0123131
'C1qbp'	184.42	180.08	178.48	167.49	182.47	176.17	208.23	204.58	217.9	210.78	212.93	212.2	210.237	211.97	180.993	175.377	0.0222213	-0.182609	-0.221023	-0.00626787	0.473913	5.43e-07	7.92e-09	0.877638
'Ciita'	0.02	0	0.01	0.02	0.02	0.03	0.02	0.03	0.02	0.03	0.04	0.01	0.0233333	0.0266667	0.01	0.0233333	0.0131406	-0.264143	-0.07235	0.102444	0.574192	0.197167	0.782284	0.130898
'C3'	8.72	7.15	5.9	8.76	7.47	7.54	4.52	4.4	4.31	4.48	4.46	4.47	4.41	4.47	7.25667	7.92333	0.0185919	0.679868	0.837974	0.110054	0.763489	3.42e-06	1.26e-26	0.386901
'C3ar1'	0.08	0.13	0.09	0.43	0.25	0.33	0.07	0.06	0.05	0.09	0.12	0.12	0.06	0.11	0.1	0.336667	0.0483589	0.342691	1.06023	0.54332	0.141278	0.201298	9.4e-05	5.4e-05
'C5ar1'	0.02	0	0	0	0.02	0	0.02	0.02	0	0	0	0.02	0.0133333	0.00666667	0.00666667	0.00666667	-0.00322824	-0.0409016	-0.00246348	-0.00103375	0.708769	0.719698	0.980177	0.967697
'C6'	0	0	0.02	0	0.02	0	0	0	0	0	0.02	0	0	0.00666667	0.00666667	0.00666667	0.00294848	0.0384215	-0.00119874	9.47e-05	0.529549	0.535286	0.990271	0.996946
'C9'	0.03	0.03	0	0.03	0.03	0.07	0	0	0	0.05	0.05	0.05	0	0.05	0.02	0.0433333	0.0207861	0.0901164	-0.0496197	0.0356674	0.0933605	0.335712	0.816211	0.463024
'Hyou1'	56.64	52.19	52.61	49.73	49.43	49.7	59.21	62	60.82	59.11	56.57	56.87	60.6767	57.5167	53.8133	49.62	-0.0555508	-0.133682	-0.168511	-0.0821414	0.0528413	0.000348	1.91e-07	0.0323205
'Cab39'	46.72	45.05	45.6	42.88	44.32	44.69	44.87	44.65	46.09	46.22	45.17	45.49	45.2033	45.6267	45.79	43.9633	0.0289393	0.0533423	-0.014608	-0.0284622	0.355955	0.140956	0.686655	0.459418
'Cacna1a'	0.25	0.27	0.31	0.2	0.26	0.29	0.24	0.33	0.39	0.27	0.32	0.26	0.32	0.283333	0.276667	0.25	-0.0345117	-0.136032	-0.106407	-0.04758	0.594265	0.506026	0.619709	0.738434
'Cacna1b'	0.01	0	0	0	0	0	0	0	0	0.01	0	0	0	0.00333333	0.00333333	0	0.00301378	0.0440657	-0.0442676	-0.0117945	0.525011	0.506082	0.52722	0.51791
'Cacna1c'	0.92	0.75	0.78	0.84	0.67	0.9	0.47	0.52	0.49	0.55	0.55	0.49	0.493333	0.53	0.816667	0.803333	0.0421052	0.675224	0.577858	-0.0101293	0.567344	1.34e-07	1.49e-05	0.926988
'Cacna1g'	0.02	0.01	0.01	0.01	0.02	0.02	0.18	0.19	0.08	0.14	0.12	0.15	0.15	0.136667	0.0133333	0.0166667	-0.026829	-1.65759	-1.41325	0.0594793	0.587974	1.09e-09	7.8e-07	0.36216
'Cacna2d1'	3.48	3.45	3.45	3.23	3.21	3.61	3.72	3.87	3.81	3.97	3.72	4.13	3.8	3.94	3.46	3.35	0.00405213	-0.113793	-0.148599	-0.0199509	0.9444	0.121026	0.0582673	0.795033
'Cacnb1'	0.95	0.83	1.2	1.05	1.05	0.99	1.75	1.81	1.73	1.94	1.59	1.59	1.76333	1.70667	0.993333	1.03	-0.0315322	-0.641943	-0.608458	-0.0216068	0.649032	0.00116648	0.00312704	0.879979
'Cacnb2'	1.25	1.21	1.11	1.24	1.25	1.24	0.29	0.29	0.27	0.3	0.32	0.2	0.283333	0.273333	1.19	1.24333	-0.00270767	1.77965	1.86693	0.050657	0.959343	1.38e-19	1.43e-20	0.683791
'Cacnb3'	82.79	74.78	73.53	76.99	71.7	70.59	62.75	63.59	61.12	59.84	60.43	62.63	62.4867	60.9667	77.0333	73.0933	-0.0193742	0.329989	0.307332	-0.0339429	0.569421	5.2e-14	5.36e-14	0.4657
'Cacnb4'	0	0.01	0.01	0.01	0.01	0.02	0.01	0.01	0.01	0	0	0	0.01	0	0.00666667	0.0133333	-0.0135157	-0.0877576	0.192073	0.0254575	0.179686	0.572129	0.172218	0.575425
'Cacybp'	105.17	107.25	109.08	116.68	112.28	114.5	118.99	122.55	123.64	132.38	131.05	133.93	121.727	132.453	107.167	114.487	0.131575	-0.150091	-0.166953	0.126975	2.95e-06	8.46e-06	1.99e-07	0.000386
'Pdia4'	88.04	84.42	81.46	79.06	79.51	81.23	78.85	79.72	78.17	78.7	78.6	78.74	78.9133	78.68	84.64	79.9333	0.0111359	0.132739	0.0646734	-0.0471458	0.711064	0.000381	0.0577563	0.223787
'Ddr1'	19.2	18.88	18.5	19.65	18.72	17.73	21.12	20.35	21.53	19.18	21.04	19.75	21	19.99	18.86	18.7	-0.050393	-0.124427	-0.0578578	0.019286	0.250146	0.0110107	0.283419	0.714831
'Anxa2'	1028.19	1024.11	1017.72	968.12	1023.72	971.66	1148.88	1132.94	1136.8	1182.37	1179.62	1174.34	1139.54	1178.78	1023.34	987.833	0.0609652	-0.12176	-0.206441	-0.0140831	0.000533	7.85e-08	1.6e-13	0.642713
'Calm1'	133.96	128.65	132.59	126.41	129.19	126.86	105.86	106.46	104.6	108.07	108.17	108.61	105.64	108.283	131.733	127.487	0.0513153	0.350144	0.274405	-0.0144716	0.0252375	3.29e-35	3.01e-24	0.63302
'Calm2'	512.55	506.7	533.91	504.52	511.78	501.03	525.42	541.17	529.42	518.94	520.95	520.47	532.003	520.12	517.72	505.777	-0.0196295	-0.00575516	0.00944133	0.00389613	0.383374	0.847575	0.725083	0.904156
'Calm3'	131.35	141.93	138.17	140.45	141.26	136.08	150.19	150.55	153.5	148.51	149	149.11	151.413	148.873	137.15	139.263	-0.0089503	-0.108953	-0.053345	0.0547521	0.725398	0.00128991	0.0851616	0.141931
'Aspm'	10.75	10.76	11.01	10.86	11.1	11.76	9.47	9.14	9.08	10.53	9.66	10.18	9.23	10.1233	10.84	11.24	0.12327	0.2576	0.219478	0.103038	0.00322772	1e-08	3.91e-06	0.0253562
'Calr'	884.16	802.35	844.75	883.91	830.35	848.73	577.89	571.39	570.23	575.09	569.51	586.71	573.17	577.103	843.753	854.33	0.0243282	0.588705	0.60822	0.0519046	0.2258	1.89e-76	1.26e-108	0.145945
'Calu'	256.98	255.55	254.08	249.27	240.01	247.35	316.31	322.16	319.2	320.75	325.88	321.11	319.223	322.58	255.537	245.543	0.030973	-0.287749	-0.352797	-0.0244252	0.109276	1.46e-32	2.08e-45	0.383904
'Camk2a'	0.38	0.36	0.39	0.37	0.32	0.36	0.41	0.3	0.55	0.37	0.33	0.38	0.42	0.36	0.376667	0.35	-0.0508028	-0.11698	0.0271839	-0.0355995	0.376157	0.611591	0.909527	0.803352
'Camk2b'	0.05	0.03	0.02	0.02	0.06	0.03	0.15	0.1	0.2	0.2	0.14	0.15	0.15	0.163333	0.0333333	0.0366667	0.00795947	-0.846934	-0.884964	0.0200436	0.848432	0.0016212	0.00196616	0.79632
'Camk2g'	12.06	11.88	12.01	10.7	11.41	10.5	19.73	20.51	20.84	19.57	19.25	19.57	20.36	19.4633	11.9833	10.87	-0.0429001	-0.724893	-0.793828	-0.102846	0.319486	9.85e-41	2.24e-44	0.0965434
'Camk4'	0.05	0.03	0.03	0.06	0.03	0.04	0.09	0.06	0.06	0.08	0.07	0.1	0.07	0.0833333	0.0366667	0.0433333	0.0431202	-0.498501	-0.641995	0.0494976	0.373577	0.064539	0.0200487	0.674777
'Caml'	20.76	20.53	22.26	23.43	23.32	21.43	17.23	18.83	16.62	21.35	19.11	18.66	17.56	19.7067	21.1833	22.7267	0.134676	0.298945	0.248115	0.126608	0.0358265	0.000279	0.00200713	0.0896233
'Canx'	161.24	164.07	164.23	159.57	157.88	164.84	145.65	149.35	147.04	147.08	143.59	143.02	147.347	144.563	163.18	160.763	-0.0103622	0.179684	0.192043	0.0105935	0.633158	2.84e-12	6.74e-13	0.718237
'Cap1'	207.12	209.41	206.04	203.58	201.39	204.95	174.21	175.1	171.21	171.29	174.84	180.87	173.507	175.667	207.523	203.307	0.0330698	0.290524	0.250966	0.00341981	0.196681	4.97e-27	7.16e-18	0.904384
'Capg'	276.4	265.7	268.41	271.36	272.34	260.65	238.96	231.85	221.09	235.44	231.61	235.75	230.633	234.267	270.17	268.117	0.034372	0.31279	0.296267	0.0275137	0.252885	9.17e-20	4.25e-20	0.415775
'Capn1'	42.01	43.18	42.36	43.73	44.14	44.21	39.24	39.08	38.08	37.93	39.85	40.08	38.8	39.2867	42.5167	44.0267	0.0321429	0.165554	0.204928	0.0812233	0.385589	3.61e-05	4.83e-07	0.0430453
'Capn2'	148	153.89	145.78	145.61	146.46	149.7	138.28	135.47	124.59	134.95	129.61	133.87	132.78	132.81	149.223	147.257	0.016264	0.200512	0.188993	0.0136429	0.605733	9.84e-08	2.7e-11	0.671269
'Capns1'	147.48	160.18	154.33	143.23	149.16	150.55	127.76	119.57	131.19	127.57	126.72	131.5	126.173	128.597	153.997	147.647	0.030759	0.354195	0.260543	-0.0517042	0.434128	1.81e-15	8.09e-12	0.192165
'Capn5'	9.86	9.83	9.29	10.22	10.18	8.77	8.8	8.81	8.58	9.21	9.12	8.4	8.73	8.91	9.66	9.72333	0.0362567	0.172864	0.158649	0.0354307	0.49865	0.0052766	0.0233749	0.592235
'Capn6'	18.85	18.64	18.25	18.5	18.25	19.74	36.1	34.45	35.98	39.73	39.15	39.11	35.51	39.33	18.58	18.83	0.153997	-0.895908	-1.01591	0.0507572	9.48e-06	2.06e-86	9.45e-114	0.335158
'Capn7'	10.49	10.19	11.23	10.67	10.87	10.45	13.77	14.3	13.47	14.17	13.01	13.34	13.8467	13.5067	10.6367	10.6633	-0.0287892	-0.344701	-0.288208	0.0313345	0.56778	3.27e-08	4.43e-06	0.629208
'Capza1'	107.91	111.41	113.9	113.44	113.29	117.06	106.33	104.01	103.21	107.42	111.01	110.08	104.517	109.503	111.073	114.597	0.0808571	0.120658	0.105981	0.0766294	0.00203552	0.000115	0.00045	0.0226045
'Capza2'	104.69	107.03	113.83	112.26	105.39	109.36	120.14	120.2	118.64	122.28	126.86	119.39	119.66	122.843	108.517	109.003	0.0519495	-0.106998	-0.130691	0.0385204	0.0630558	0.00223959	0.000149	0.32799
'Capzb'	191.08	183.39	175.07	172.81	174.73	173.74	195.32	194.71	199.83	198.18	189.7	200.05	196.62	195.977	183.18	173.76	0.0085507	-0.0683749	-0.1258	-0.0389881	0.758533	0.0523585	9.38e-05	0.291144
'Car11'	1.61	1.67	1.76	2	1.26	1.95	1.74	2.23	1.71	2.34	1.74	1.32	1.89333	1.8	1.68	1.73667	-0.0389848	-0.150778	0.0131245	0.0313035	0.547423	0.446998	0.951639	0.825479
'Car2'	0	0	0.06	0	0	0	0	0	0	0	0	0	0	0	0.02	0		0.0743314		-0.0200252		0.383787		0.398411
'Car5a'	0	0.04	0	0	0	0	0	0	0	0	0.09	0.05	0	0.0466667	0.0133333	0	0.00957289	0.0396091	-0.138028	-0.0105996	0.256337	0.528911	0.252179	0.540046
'Car6'	1.05	1.57	1.4	1.08	1.69	1.08	0.97	0.42	0.92	0.77	0.55	0.33	0.77	0.55	1.34	1.28333	-0.0432764	0.578766	0.855756	-0.0142841	0.309677	0.0210463	0.001385	0.920076
'Car7'	0.08	0.15	0.07	0.08	0.19	0.1	0.24	0.08	0.22	0.23	0.07	0.27	0.18	0.19	0.1	0.123333	-0.00633445	-0.322698	-0.107172	0.0547228	0.825632	0.203168	0.694838	0.516637
'Nr1i3'	0.03	0.02	0.08	0	0	0.02	0	0	0	0.07	0.07	0.05	0	0.0633333	0.0433333	0.00666667	0.0240063	0.215876	-0.277354	-0.0478801	0.0711145	0.12348	0.138876	0.280555
'Cat'	15.56	15.62	16.46	15.13	15.3	14.8	14.08	14.49	14.75	14.81	14.82	13.52	14.44	14.3833	15.88	15.0767	0.00827699	0.167944	0.108144	-0.03973	0.881704	0.00976905	0.106468	0.530478
'Cask'	6.25	6.4	6.42	6.37	6.34	6.7	6.25	6.79	6.41	6.9	6.2	6.63	6.48333	6.57667	6.35667	6.47	0.034818	0.00581916	0.0149772	0.0559095	0.480231	0.916699	0.792423	0.307754
'Casp1'	0.08	0.07	0	0.07	0	0.1	0.18	0.22	0.1	0.29	0.17	0.22	0.166667	0.226667	0.05	0.0566667	0.0176914	-0.3526	-0.510721	0.010273	0.528693	0.11595	0.0483571	0.845204
'Casp4'	11.71	9.54	9.08	30.79	31.01	30.54	9.32	9.62	10.04	21.25	21.88	18.52	9.66	20.55	10.11	30.78	0.774985	0.0954681	0.632655	1.50788	6.36e-31	0.393053	4.62e-18	8.17e-77
'Casp12'	8.08	8.14	7.61	12.45	11.27	11.82	14.01	14.33	12.98	18.22	18.33	18.26	13.7733	18.27	7.94333	11.8467	0.3686	-0.729364	-0.583051	0.552596	5.08e-12	4.39e-21	1.24e-18	5.89e-13
'Casp14'	0.02	0	0	0.02	0	0	0	0.11	0.02	0.04	0.02	0.02	0.0433333	0.0266667	0.00666667	0.00666667	-0.00607549	-0.184124	-0.142387	-0.000186	0.688859	0.234808	0.364983	0.994309
'Casp2'	10.05	9.64	9.64	10.09	10.4	10.35	12.35	13.35	12.95	13.11	13.3	13.56	12.8833	13.3233	9.77667	10.28	0.0562814	-0.361073	-0.329997	0.10065	0.268855	1.83e-08	9.69e-08	0.120438
'Casp3'	50	51.09	52.26	49.75	45.47	48.86	50.81	49.68	48.83	49.31	50.82	50.79	49.7733	50.3067	51.1167	48.0267	0.029956	0.07181	-0.0263667	-0.0562683	0.400195	0.0746731	0.538901	0.206691
'Casp6'	16.76	19.95	18.87	18.09	19.76	17.7	16.57	15.59	17.6	17.53	17.87	16.93	16.5867	17.4433	18.5267	18.5167	0.0639797	0.188814	0.131106	0.0307909	0.31187	0.0278444	0.108339	0.702407
'Casp7'	0.05	0.04	0.04	0.07	0.04	0.02	3.36	3.21	3.36	4.48	4.53	4.35	3.31	4.45333	0.0433333	0.0433333	0.250662	-3.86503	-4.37794	0.000396	0.000593	2.5e-59	3.94e-74	0.995012
'Casp8'	26.01	27.28	27.59	27.86	29.62	29.36	19.91	21.22	20.68	22.37	22.14	21.33	20.6033	21.9467	26.96	28.9467	0.0909633	0.417647	0.435183	0.125123	0.0597107	1.78e-14	3.23e-16	0.0166781
'Casp9'	5.28	5.6	5.3	4.69	5.09	4.93	5.76	5.45	6.01	5.54	5.25	5.29	5.74	5.36	5.39333	4.90333	-0.0635452	-0.0584411	-0.0864413	-0.0947226	0.315768	0.481212	0.313746	0.243724
'Casq1'	0.03	0.05	0.03	0.03	0.1	0.05	0.14	0.06	0.05	0.06	0.03	0.06	0.0833333	0.05	0.0366667	0.06	-0.0128728	-0.190705	0.0766047	0.0352773	0.490984	0.354023	0.725357	0.556061
'Casq2'	0.17	0.15	0.09	0.08	0.09	0.09	0.16	0.06	0.07	0	0.04	0.04	0.0966667	0.0266667	0.136667	0.0866667	-0.034082	0.189629	0.385746	-0.0804384	0.104234	0.468105	0.112262	0.41042
'Cast'	55.25	55.25	55.48	53.69	54.63	56.44	50.23	49.71	48.63	49.73	48.35	48.53	49.5233	48.87	55.3267	54.92	-0.00435092	0.202046	0.214898	0.0169124	0.884015	9.9e-10	3.07e-10	0.63187
'Ctnna1'	117.39	116.11	115.31	110.57	111.36	111.5	133.36	137.8	136.88	137.88	132.97	133.91	136.013	134.92	116.27	111.143	0.00432119	-0.19392	-0.239139	-0.0315692	0.855303	4.51e-12	3.76e-18	0.289164
'Ctnnb1'	115.43	118.03	117.39	112.02	116.17	113.93	172.8	168.36	168	169.33	172.71	170.84	169.72	170.96	116.95	114.04	0.0266379	-0.503017	-0.542711	-0.00354924	0.228547	5.09e-75	1.56e-83	0.909727
'Ctnnd1'	50.42	49.73	48.57	55.38	51.91	53.47	44.34	46.68	45.62	46.96	46.98	46.8	45.5467	46.9133	49.5733	53.5867	0.051076	0.103764	0.182391	0.138575	0.0631187	0.00158686	1.87e-08	0.0001
'Cav1'	164.85	155.62	160.64	149.19	148.7	142.37	132.36	132.95	131.39	131.4	130.95	126.56	132.233	129.637	160.37	146.753	-0.0127025	0.312172	0.221934	-0.0934297	0.624419	1.12e-22	3.65e-12	0.00819178
'Cav2'	42.24	40.1	41.15	36.9	35.57	36.17	39.31	39.71	38.04	36.51	37.41	36.96	39.02	36.96	41.1633	36.2133	-0.054312	0.107808	0.0161144	-0.138517	0.157388	0.0120709	0.713559	0.0018199
'Runx2'	13.01	12.73	12.74	9.36	8.49	9.39	12.81	13.47	13.52	12.01	10.7	11.11	13.2667	11.2733	12.8267	9.08	-0.203923	-0.0229168	-0.254916	-0.436699	5.08e-06	0.623842	9.56e-06	2.02e-16
'Runx1'	8.34	8.76	8.77	8.42	7.96	8.14	9.41	9.52	9.7	10.36	9.75	9.97	9.54333	10.0267	8.62333	8.17333	0.0917918	-0.133649	-0.287933	-0.0429767	0.0355743	0.00977405	3.52e-08	0.430098
'Runx1t1'	0.13	0.05	0.05	0.13	0.09	0.08	0.13	0.07	0.05	0.07	0.1	0.07	0.0833333	0.08	0.0766667	0.1	-0.0121752	-0.0907878	0.237652	0.106664	0.759629	0.738445	0.398323	0.388342
'Cbfa2t2'	7.71	7.12	6.9	6.38	6.74	6.64	7.99	8.17	8.13	8.04	7.54	7.71	8.09667	7.76333	7.24333	6.58667	-0.0381639	-0.110652	-0.196506	-0.115699	0.439704	0.0675212	0.00121594	0.0643111
'Cbfa2t3'	0.01	0.02	0.01	0.02	0	0	0.02	0.03	0.07	0.01	0.01	0.03	0.04	0.0166667	0.0133333	0.00666667	-0.00894887	-0.183322	-0.19121	-0.0309197	0.675038	0.413015	0.345242	0.554918
'Runx3'	11.96	12.15	11.17	9.51	9.28	9.39	10.31	10.21	10.37	9.08	8.09	8.57	10.2967	8.58	11.76	9.39333	-0.197705	0.229272	0.168186	-0.277953	0.000452	0.000365	0.016542	1.5e-05
'Cbfb'	68.19	70.19	75.06	68.27	64.31	67.2	93.79	95.1	92.65	90.04	90.22	91.02	93.8467	90.4267	71.1467	66.5933	-0.0357409	-0.364596	-0.400701	-0.0623605	0.189414	1.58e-22	4.01e-32	0.138328
'Cbl'	5.29	4.71	4.7	4.99	4.25	4.92	8.79	9.19	9.01	9.06	8.69	8.55	8.99667	8.76667	4.9	4.72	-0.0174806	-0.8376	-0.850825	-0.0223005	0.647732	5.54e-57	3.89e-53	0.731569
'Serpinh1'	328.02	321.2	316	310.98	325.31	307.83	378.55	376.42	392.51	372.18	374.67	381.06	382.493	375.97	321.74	314.707	-0.00953261	-0.218385	-0.214752	0.00277305	0.669903	2.59e-15	2.8e-13	0.930894
'Cbr1'	18.85	17.44	18.83	19.32	18.29	16.44	19.79	19.61	21.33	18.19	20.13	20.28	20.2433	19.5333	18.3733	18.0167	-0.0289228	-0.104566	-0.0640707	0.00867317	0.665592	0.258066	0.512125	0.923594
'Cbr2'	30.93	27.72	28.35	29.43	30.36	27.65	14.05	13.64	13.35	14.39	14.71	16.05	13.68	15.05	29	29.1467	0.0952634	1.07834	0.973158	0.0446851	0.180428	2.15e-30	4.21e-25	0.565343
'Cbx1'	60.2	69.18	63.58	66.46	66.9	65.39	81.36	80.41	82.89	84.4	82.1	83.06	81.5533	83.1867	64.32	66.25	0.00909874	-0.329942	-0.295001	0.0530708	0.799709	5.67e-11	2.09e-12	0.316119
'Cbx2'	6.92	6.66	6.81	5.37	5.54	5.64	6.87	7.28	7.54	6.45	5.91	6.36	7.23	6.24	6.79667	5.51667	-0.154091	-0.0680277	-0.141922	-0.24452	0.011816	0.369136	0.0842038	0.00132486
'Cbx3'	154.66	153.78	163.89	153.85	150.06	162.18	199.12	202.96	200.89	199.09	206.6	201.53	200.99	202.407	157.443	155.363	0.0221841	-0.323201	-0.345935	0.00897573	0.397452	8.68e-22	1.97e-24	0.819331
'Cbx4'	3.33	3.72	3.45	2.82	2.9	2.63	2.65	2.4	3.03	2.2	2.18	2.25	2.69333	2.21	3.5	2.78333	-0.170638	0.393821	0.358646	-0.266721	0.0162691	7.85e-05	0.000527	0.00251892
'Cbx5'	123.16	125.88	116.44	117.85	112.12	122.15	125.01	133.8	125.65	128.97	111.1	121.13	128.153	120.4	121.827	117.373	0.0224532	-0.0184792	-0.0439816	0.006372	0.34567	0.474208	0.143016	0.835812
'Rb1cc1'	15.7	15.29	15.73	14.39	13.69	15.13	15.75	16.05	15.97	15.09	15.16	15.2	15.9233	15.15	15.5733	14.4033	-0.0499492	-0.00260776	-0.0325747	-0.0727507	0.17231	0.949941	0.463916	0.114047
'Cck'	0.34	0	0.19	0.48	0.19	0.1	3.02	2.96	3.03	2.86	2.49	3.4	3.00333	2.91667	0.176667	0.256667	-0.00648438	-1.79967	-1.69301	0.033305	0.906872	3.37e-11	2.7e-09	0.594819
'Cckbr'	0	0.02	0	0	0	0	0	0	0	0	0	0	0	0	0.00666667	0		0.0396091		-0.0105996		0.528911		0.540046
'Ccna2'	92.27	91.08	91.7	88.96	88.63	91	87.08	87.86	88.46	83.69	86.93	87.95	87.8	86.19	91.6833	89.53	-0.00995222	0.094705	0.0947786	-0.00128972	0.72056	0.00148856	0.00330851	0.967985
'Ccnb2'	57.84	59.89	55.51	57.69	60.57	57.47	96.05	93.36	93.6	92.45	95.19	95.29	94.3367	94.31	57.7467	58.5767	0.0128136	-0.670601	-0.636445	0.0554087	0.714791	2.03e-51	9.6e-47	0.268783
'Ccnd1'	116.82	127.95	128.06	88.76	98.74	96.7	134.23	134.05	137.19	123.61	125.08	125.7	135.157	124.797	124.277	94.7333	-0.0964403	-0.0882562	-0.356253	-0.350497	2.51e-05	0.0104176	2.18e-22	9.73e-16
'Ccnd2'	3.42	4.01	3.74	3.73	3.56	3.72	9.72	9.95	10.03	9.76	9.73	9.29	9.9	9.59333	3.72333	3.67	-0.0262828	-1.35652	-1.33043	0.00906657	0.569173	2.73e-89	1.53e-90	0.910274
'Ccnd3'	88.32	87.88	85.97	85.53	89.77	83.69	84.1	81.73	88.55	82.12	85.5	85.78	84.7933	84.4667	87.39	86.33	0.00908132	0.075956	0.073567	0.015867	0.797067	0.0527725	0.0680916	0.695616
'Ccne1'	17.62	18.94	17.76	15.3	17.07	15.95	17.38	17.93	17.83	16.1	18.4	14.95	17.7133	16.4833	18.1067	16.1067	-0.0690069	0.0640272	0.010514	-0.124713	0.254592	0.353785	0.896915	0.0769548
'Ccne2'	34.57	34.56	36.36	30.68	29.6	31.69	33.49	33.79	34	33.61	31.06	30.59	33.76	31.7533	35.1633	30.6567	-0.068335	0.0880797	-0.00570485	-0.155483	0.0914471	0.0448818	0.904937	0.000903
'Ccnf'	34.18	35.23	34.48	32.96	34.51	34.2	26.35	26.29	27.14	22.92	23.42	24.21	26.5933	23.5167	34.63	33.89	-0.14716	0.410006	0.564732	0.00253243	0.000557	2.65e-20	3.88e-33	0.954313
'Ccng1'	54.65	58.36	57.09	53.67	57.78	61.09	25.18	24.77	25.1	26.28	25.21	26.02	25.0167	25.8367	56.7	57.5133	0.0577298	1.20681	1.18733	0.0520975	0.148125	1.35e-192	2.49e-142	0.252088
'Ccng2'	4.7	4.25	5.12	4.88	4.04	4.4	5.39	4.88	5.28	5.14	5.2	5.46	5.18333	5.26667	4.69	4.44	0.0243547	-0.105999	-0.198398	-0.0410358	0.729403	0.338001	0.0753773	0.694232
'Ccni'	66.76	67.38	66.6	66.99	65.03	64.51	77.21	79.55	75.88	74.72	75.54	73.17	77.5467	74.4767	66.9133	65.51	-0.0397432	-0.178439	-0.143578	0.0022797	0.190501	3.59e-07	3.87e-05	0.950765
'Ccnk'	13.91	13.67	14.22	13.08	13.45	13.58	13.97	14.56	14.15	13.97	12.78	14.1	14.2267	13.6167	13.9333	13.37	-0.0404077	0.00105841	0.0176368	-0.0218315	0.467073	0.987057	0.796362	0.736036
'Ccnt1'	22.06	23.48	21.03	19.63	18.29	19.01	17.98	17.9	17.45	18	16.81	16.33	17.7767	17.0467	22.19	18.9767	-0.0649316	0.242633	0.154693	-0.14577	0.0988181	1.26e-08	0.000986	0.00163545
'Noct'	27.05	31.52	32.09	90.75	95.44	97.6	40.72	39.96	40.89	69.45	74.05	73.51	40.5233	72.3367	30.22	94.5967	0.795452	-0.395052	0.447594	1.65461	1.15e-105	3.42e-13	2.6e-32	3.57e-239
'Ccs'	35.59	35.82	34.22	36.5	38.68	36.05	34.83	37.94	37.84	37.99	35.78	39.84	36.87	37.87	35.21	37.0767	0.0395405	-0.0329221	0.0228417	0.10754	0.497013	0.64478	0.75102	0.118865
'Cct2'	303.58	304.19	304.79	283.26	300.65	294.95	270.29	270.4	270.52	255.96	274.71	274.82	270.403	268.497	304.187	292.953	0.00481146	0.202984	0.169348	-0.0192653	0.861735	2.86e-15	1.26e-06	0.541482
'Cct3'	350.83	349.51	365.46	347.56	364.78	366.36	365.66	362.21	355.58	366.75	386.39	380.41	361.15	377.85	355.267	359.567	0.0781629	0.00950076	-0.0275896	0.0513956	0.00127743	0.735155	0.373343	0.116791
'Cct4'	202.7	206.94	208.94	196.36	210.85	207.18	205.78	204.07	208.09	205.24	206.91	207.64	205.98	206.597	206.193	204.797	0.0185917	0.0345275	0.031467	0.024636	0.441406	0.230344	0.333862	0.483507
'Cct5'	392.94	392.01	398.06	370.65	397.35	394.67	468.59	470.96	457.25	470.15	479.17	481.25	465.6	476.857	394.337	387.557	0.0484091	-0.206075	-0.254109	0.00989306	0.0248485	1.42e-15	1.26e-16	0.762894
'Cct6a'	231.8	239.43	235.86	220.66	223.24	233.09	279.43	292.86	274.47	273.95	301.89	286.82	282.253	287.553	235.697	225.663	0.0379879	-0.226068	-0.305657	-0.0281841	0.395563	3.36e-13	1.22e-17	0.383674
'Cct6b'	0.07	0	0.03	0.03	0.09	0.03	0.06	0.21	0	0.1	0	0.07	0.09	0.0566667	0.0333333	0.05	-0.00839966	-0.173663	-0.00661398	0.0221675	0.611258	0.34698	0.973781	0.665653
'Cct7'	183.88	191.92	197.12	191.68	196.62	195.01	185.31	179.34	182.41	176.27	184.63	186.58	182.353	182.493	190.973	194.437	0.0162547	0.0995077	0.13311	0.0585855	0.543584	0.00151582	1.88e-05	0.0825723
'Cct8'	248.88	253.64	250.44	242.99	243.66	247	270.06	268.84	265.48	264	278.71	272.31	268.127	271.673	250.987	244.55	0.0338329	-0.0621382	-0.109352	-0.00358871	0.160893	0.0169332	0.000139	0.899995
'Cd14'	18.59	15.78	16.17	14.84	12.88	13.79	11.3	11	11.07	11.52	11.72	11.81	11.1233	11.6833	16.8467	13.8367	0.0610239	0.61269	0.280598	-0.225469	0.357115	3.21e-12	0.00160861	0.0060093
'Cd151'	72.16	74.61	73.08	79.18	78.89	77.93	78.03	76.06	78.45	82.42	84.05	84.57	77.5133	83.68	73.2833	78.6667	0.115311	-0.0592097	-0.0569468	0.131007	0.000858	0.138837	0.139884	0.00134471
'Cd1d1'	0	0.03	0	0	0	0	0.28	0.41	0.46	0.23	0.47	0.37	0.383333	0.356667	0.01	0	-0.00810419	-1.22493	-1.28977	-0.0105996	0.841527	2.76e-06	2.42e-06	0.540046
'Cd28'	0.01	0	0	0.01	0.01	0.01	0.01	0.02	0.01	0.02	0	0.01	0.0133333	0.01	0.00333333	0.01	-0.00310094	-0.127059	-0.0029746	0.0244665	0.815915	0.37627	0.986037	0.517154
'Cd2ap'	50.44	47.27	48.02	49.13	45.13	47.06	32.54	34.77	33.48	34.5	33.27	31.86	33.5967	33.21	48.5767	47.1067	0.0194662	0.56972	0.507417	-0.0323913	0.54932	3e-57	2.02e-40	0.409106
'Cd33'	0.07	0.02	0	0.02	0.04	0.03	0.04	0.06	0.05	0.04	0.02	0.04	0.05	0.0333333	0.03	0.03	-0.00971184	-0.140934	-0.00622262	0.00916681	0.595094	0.478164	0.976094	0.865552
'Cd34'	426.78	376.28	378.94	363.88	357.92	341.99	583.91	593.49	581.1	581.66	599	588.31	586.167	589.657	394	354.597	0.0240967	-0.529652	-0.685027	-0.114092	0.221521	2.48e-18	4.08e-127	0.0065323
'Scarb2'	14.06	14.25	14.26	16.76	18.42	18.12	16.69	17.11	17.02	20.7	20.22	21	16.94	20.64	14.19	17.7667	0.278209	-0.2206	-0.174888	0.34523	2.57e-12	4.26e-06	0.00027	1.83e-11
'Cd37'	0	0.05	0	0.03	0	0	0.05	0.08	0.05	0.03	0.05	0.08	0.06	0.0533333	0.0166667	0.01	-0.0064866	-0.197495	-0.187342	-0.00992073	0.712705	0.265729	0.267145	0.742756
'Entpd1'	0.02	0	0.01	0.01	0.02	0	0	0.02	0.01	0.02	0.03	0.01	0.01	0.02	0.01	0.01	0.0102573	0.00498853	-0.133518	-0.00112305	0.492396	0.973835	0.495718	0.979773
'Entpd2'	0.03	0.03	0	0	0.02	0.02	0.03	0.08	0	0.08	0.03	0.05	0.0366667	0.0533333	0.02	0.0133333	0.0066097	-0.0804651	-0.187466	-0.00114861	0.671363	0.595985	0.320549	0.975322
'Entpd6'	5.43	5.57	5.32	4.64	5.6	5.27	6.78	6.33	6.47	6.23	6.49	6.89	6.52667	6.53667	5.44	5.17	-0.00477898	-0.26546	-0.24296	0.0216979	0.944147	0.00772312	0.0206015	0.824836
'Entpd5'	4.61	3.86	4.31	4.27	3.79	4.35	4.06	4.94	4.53	4.36	4.49	4.44	4.51	4.43	4.26	4.13667	-0.00612246	-0.0481663	-0.0592201	-0.0091961	0.92414	0.594984	0.483823	0.913379
'Cd247'	0	0	0.15	0.37	0	0	0	0.08	0.19	0	0	0	0.09	0	0.05	0.123333	-0.0227206	-0.123637	0.0636152	0.0063482	0.0809573	0.494693	0.445315	0.766564
'Cd4'	0.03	0.02	0.01	0	0.03	0	0	0	0	0	0	0	0	0	0.02	0.01		0.183928	0.0808921	-0.0250965		0.158699	0.389247	0.571392
'Cd44'	110.43	112.72	113.5	112.94	109.01	110.05	123.06	129	126.19	130.87	127.03	130.06	126.083	129.32	112.217	110.667	0.0527423	-0.135439	-0.186399	0.0119893	0.0261177	1.85e-06	6.13e-12	0.690666
'Cd53'	1.4	1.29	1.34	2.14	1.91	2	0.39	0.46	0.5	0.46	0.7	0.5	0.45	0.553333	1.34333	2.01667	0.0538039	1.31671	1.63712	0.44298	0.324139	3.21e-10	4.44e-17	0.000591
'Cd59a'	0.83	0.91	0.82	1.21	1.08	0.91	1.97	2	2.48	1.93	1.9	2.08	2.15	1.97	0.853333	1.06667	-0.0308588	-1.03897	-0.701218	0.166028	0.654738	7.5e-07	0.000785	0.245228
'Cd63'	812.91	872.05	861.27	877.91	894.86	862.17	892.38	847.56	862.59	876.84	921.16	889.75	867.51	895.917	848.743	878.313	0.0542983	0.00277368	0.028145	0.0889742	0.0337008	0.932681	0.356154	0.0120756
'Cd68'	1.48	1.47	1.49	1.59	1.73	1.59	1.32	1.37	1.2	1.65	1.28	1.3	1.29667	1.41	1.48	1.63667	0.0242475	0.174169	0.209284	0.0887422	0.665665	0.456837	0.373827	0.535324
'Cd72'	0.55	0.49	0.47	0.39	0.58	0.24	0.17	0.35	0.35	0.17	0.33	0.31	0.29	0.27	0.503333	0.403333	-0.00436587	0.385654	0.282541	-0.0598013	0.885306	0.155805	0.321675	0.613005
'Cd79a'	0	0.06	0.11	0	0	0	0.12	0	0.11	0.06	0	0	0.0766667	0.02	0.0566667	0	-0.00898104	-0.0376132	-0.0442676	-0.0334527	0.402429	0.812612	0.52722	0.273341
'Cd80'	1.31	1.31	1.29	1.04	1.24	1.26	0.31	0.45	0.29	0.28	0.32	0.3	0.35	0.3	1.30333	1.18	-0.00562657	1.47077	1.46647	-0.0365678	0.895586	3.26e-10	2.4e-09	0.794795
'Cd81'	98.74	96.65	99.92	96.33	96.01	92.32	98.34	103.2	105.98	99.03	98.36	101.51	102.507	99.6333	98.4367	94.8867	-0.0260217	-0.0254484	-0.0238104	-0.0168056	0.470968	0.53479	0.553981	0.686007
'Cd82'	49.23	51.59	50.42	49.3	51.11	48.63	39.51	38.85	38.31	39.67	37.77	39.08	38.89	38.84	50.4133	49.68	0.00993918	0.407018	0.403305	0.0155536	0.824307	5.97e-17	5.31e-16	0.745928
'Cd84'	0.06	0.2	0.16	0.11	0.08	0.15	0.13	0.14	0.15	0.22	0.06	0.11	0.14	0.13	0.14	0.113333	-0.00613166	-0.0391249	-0.138174	-0.0536402	0.856591	0.8853	0.624566	0.604722
'Cd8a'	0	0.02	0	0	0	0	0	0	0	0	0	0	0	0	0.00666667	0		0.0396091		-0.0105996		0.528911		0.540046
'Cd9'	374.92	353.67	351.2	352.41	360.16	338.43	278.78	275.27	273.88	274.93	287.5	269.5	275.977	277.31	359.93	350.333	0.0187201	0.4146	0.38584	-0.000497	0.515484	7.11e-37	4.4e-27	0.989197
'Cdc25a'	13.53	12.56	13.46	12.47	12.54	12.58	22.99	22.33	22.38	21.54	21.36	21.27	22.5667	21.39	13.1833	12.53	-0.0563094	-0.730482	-0.722416	-0.0418398	0.175498	4.37e-42	1.6e-42	0.483822
'Cdc25b'	58.65	60.14	57.56	56.38	54.68	55.09	54.33	52.2	55.58	50.11	52.32	52.53	54.0367	51.6533	58.7833	55.3833	-0.0461269	0.154316	0.142583	-0.0508999	0.181526	4.73e-05	0.000156	0.180778
'Cdc25c'	9.61	10.8	11.88	10.37	10.7	10.5	13.77	13.21	14.68	12.89	13.05	14.28	13.8867	13.4067	10.7633	10.5233	-0.0455559	-0.322909	-0.279708	-0.00422585	0.465171	0.000248	0.00106258	0.961443
'Cdk1'	52.05	53.46	53.84	50.35	57.28	53.72	59.4	59.05	58.27	59.96	57.35	59.05	58.9067	58.7867	53.1167	53.7833	0.0134484	-0.115643	-0.0878502	0.0494474	0.630574	0.000325	0.0358977	0.255277
'Cdk11b'	47.31	46.29	48.43	47.14	46.4	47.44	48.5	49.03	47.68	47.44	44.72	48.26	48.4033	46.8067	47.3433	46.9933	-0.0303994	-0.00138198	0.045856	0.0232846	0.411103	0.972571	0.272807	0.574361
'Cdc37'	111.87	122.52	117.39	116.38	116.64	114.4	165.85	165.65	168.12	166.59	162.5	172.23	166.54	167.107	117.26	115.807	0.0214671	-0.477017	-0.50753	0.00131122	0.431019	1.14e-39	8.74e-55	0.973506
'Cdc42'	244.14	240.11	249.04	238.29	246.18	246.76	245.99	255.21	249.13	251.64	256.3	244.1	250.11	250.68	244.43	243.743	0.0178685	4.39e-05	0.00336036	0.0301927	0.469129	0.998777	0.908839	0.331921
'Cdc45'	49.13	48.55	50.23	48.8	49.81	48.28	61.85	59.52	61.12	61.22	64.84	62.35	60.83	62.8033	49.3033	48.9633	0.0583403	-0.268456	-0.314409	0.0245545	0.10899	1.4e-10	2.49e-13	0.58202
'Cdc7'	8.72	8.6	8.96	10.56	9.3	9.8	10.69	11.05	11.74	12.3	11.31	11.32	11.16	11.6433	8.76	9.88667	0.0650586	-0.305593	-0.194748	0.188111	0.258656	3.69e-05	0.00817426	0.0110589
'Arhgap31'	10.76	10.23	9.67	10.01	8.99	9.71	14.06	14.3	14.25	14.18	13.9	13.39	14.2033	13.8233	10.22	9.57	-0.0203582	-0.440467	-0.4907	-0.0610187	0.58132	1.01e-20	2.06e-24	0.26023
'Cdh1'	0.01	0	0.02	0	0	0	0	0.01	0.04	0.01	0	0.01	0.0166667	0.00666667	0.01	0	-0.00847784	-0.0668078	-0.0964643	-0.0345724	0.499543	0.683968	0.343918	0.265322
'Cdh11'	6.13	6.2	6.11	5.9	6	6.17	35.88	36.34	35.38	37.09	38.01	36.26	35.8667	37.12	6.14667	6.02333	0.0642231	-2.49284	-2.56743	0.00222096	0.0381708	0	0	0.973645
'Cdh13'	16	13.34	12.9	14.3	13.03	13.3	9.74	9.65	10.39	9.77	9.87	10.06	9.92667	9.9	14.08	13.5433	0.00942243	0.523943	0.483784	-0.0218608	0.860575	6.32e-13	2.58e-15	0.749588
'Cdh15'	0	0.02	0	0	0	0.02	0	0.02	0	0	0	0	0.00666667	0	0.00666667	0.00666667	-0.00304563	-0.00123176	0.0419938	-9.05e-05	0.525169	0.98919	0.539515	0.997104
'Cdh17'	0.1	0.03	0.04	0.08	0.1	0.06	0	0.03	0.01	0.03	0.05	0	0.0133333	0.0266667	0.0566667	0.08	0.00638032	0.310591	0.402249	0.052241	0.639483	0.135732	0.108858	0.550239
'Cdh2'	29.94	28.57	29.06	28.71	27.21	26.97	42.32	44.4	42.66	44.65	42.76	42.12	43.1267	43.1767	29.19	27.63	0.0179436	-0.528018	-0.603166	-0.046628	0.566311	6.03e-45	1.47e-55	0.264854
'Cdh3'	0.05	0.02	0.01	0.06	0.01	0.05	0.14	0.12	0.15	0.1	0.08	0.05	0.136667	0.0766667	0.0266667	0.04	-0.0518571	-0.812064	-0.263886	0.042964	0.140655	0.00218576	0.329303	0.555293
'Cdh6'	0	0.01	0	0	0	0	0	0.01	0.01	0.01	0.02	0.01	0.00666667	0.0133333	0.00333333	0	0.0169859	-0.0824981	-0.368837	-0.0105996	0.302911	0.512132	0.0467263	0.540046
'Cdk2'	38.69	40.52	41.23	37.82	36.59	37.65	38.86	39.74	40.88	37.64	38.52	37.7	39.8267	37.9533	40.1467	37.3533	-0.0487817	0.0407006	0.0139459	-0.0690913	0.230459	0.384782	0.762747	0.149388
'Cdk4'	369.09	380.99	364.19	377.19	387.8	386.45	338.85	331.93	338.21	337.56	354.84	347.59	336.33	346.663	371.423	383.813	0.0565545	0.176042	0.19405	0.0843006	0.0268869	1.37e-09	1.15e-10	0.00728834
'Cdk5'	22.67	22.35	23.85	23.19	23.49	23.59	21.76	23.79	23.3	21.51	24.37	23.24	22.95	23.04	22.9567	23.4233	0.0288845	0.0310684	0.0589478	0.0680146	0.594594	0.627968	0.3584	0.272315
'Cdk5r1'	0.78	1.1	0.99	0.85	0.83	0.67	1.29	1.06	1.27	1.01	1.15	0.98	1.20667	1.04667	0.956667	0.783333	-0.0756696	-0.264072	-0.348946	-0.177643	0.295132	0.114501	0.0498435	0.193405
'Cdk6'	9.34	9.71	9.66	17.77	16.09	17.59	10.82	10.87	11	19.24	17.76	17.91	10.8967	18.3033	9.57	17.15	0.71512	-0.159754	-0.0614407	0.846244	5.28e-96	6.06e-05	0.139274	8.42e-83
'Cdk7'	7.12	7.2	7.6	7.34	7.62	7.07	7.46	6.6	6.53	6.8	6.72	6.88	6.86333	6.8	7.30667	7.34333	0.00352817	0.121873	0.147661	0.0369377	0.944748	0.0434008	0.007974	0.507178
'Cdkn1a'	128.71	157.3	153.77	127.17	137.01	135.67	69.6	68.91	70.34	65.61	65.63	65.23	69.6167	65.49	146.593	133.283	-0.0689302	1.08027	1.06547	-0.0924536	0.0507417	1.61e-36	2.93e-161	0.282701
'Cdkn1b'	15.85	15.91	15.91	14.8	15.24	15.54	10.72	10.83	10.86	10.45	9.87	10.97	10.8033	10.43	15.89	15.1933	-0.0279979	0.579304	0.576011	-0.0289973	0.648875	1.31e-16	5e-15	0.65157
'Cdkn2a'	506.5	528.45	498.4	526.17	548.05	486.66	547.42	537.75	547.36	560.59	560.81	546.11	544.177	555.837	511.117	520.293	0.0387559	-0.058872	-0.0405791	0.0655367	0.10677	0.0547007	0.303347	0.122326
'Cdkn2b'	48.39	46.17	49	42.85	44.77	41.47	43.13	44.41	44.67	41.72	42.57	40.75	44.07	41.68	47.8533	43.03	-0.0588713	0.150416	0.0929408	-0.111578	0.222304	0.0062806	0.108924	0.0490328
'Cdkn2c'	34.75	34.3	35.33	32.31	31.22	31.49	30.46	31.05	28.9	28.06	29.55	28.55	30.1367	28.72	34.7933	31.6733	-0.0388086	0.237286	0.181998	-0.0880937	0.422167	1.05e-05	0.000951	0.0954691
'Cdkn2d'	22.55	20.78	21.71	19.8	18.13	18.29	19.45	19.23	20.99	16.1	18.28	17.89	19.89	17.4233	21.68	18.74	-0.131015	0.151743	0.147476	-0.159852	0.0445674	0.0640597	0.098165	0.0434473
'Cdo1'	0.14	0.06	0	0.03	0.03	0.06	0.09	0.23	0.08	0.09	0.15	0.06	0.133333	0.1	0.0666667	0.04	-0.00922193	-0.223765	-0.255423	-0.0256222	0.693597	0.319985	0.264226	0.649037
'Cdr2'	26.36	24.72	24.01	22.74	22.12	22.06	22.63	22.04	22.59	22.2	20.94	21.01	22.42	21.3833	25.03	22.3067	-0.0466284	0.188204	0.101815	-0.126374	0.331785	0.000722	0.0685955	0.0230614
'Ift81'	7.21	7.56	7.55	7.53	7.85	7.81	14.31	13.67	12.38	12.7	12.92	12.31	13.4533	12.6433	7.44	7.73	-0.0514833	-0.802737	-0.680832	0.0667556	0.353371	1.08e-26	2.27e-20	0.395401
'Cdx1'	0.03	0.03	0.03	0.03	0.03	0	0.03	0.03	0.05	0.03	0.03	0.06	0.0366667	0.04	0.03	0.02	0.000588	-0.0387209	-0.0967825	-0.0127729	0.967586	0.817272	0.571206	0.762938
'Cdyl'	4.62	4.59	4.59	3.58	4.32	3.9	6.23	5.77	6.13	5.81	5.87	4.93	6.04333	5.53667	4.6	3.93333	-0.0871637	-0.350661	-0.432845	-0.176773	0.188821	6.73e-05	2.67e-05	0.0553058
'Cebpa'	0.12	0.07	0.07	0.04	0.12	0.07	0.58	0.31	0.33	0.66	0.35	0.44	0.406667	0.483333	0.0866667	0.0766667	0.0337869	-1.08338	-1.36942	-0.0149896	0.492047	6.72e-05	1.48e-06	0.86375
'Cebpz'	42.96	44.38	44.26	40.51	40.76	43.16	41.82	42.17	42.45	41.7	40.41	40.5	42.1467	40.87	43.8667	41.4767	-0.0269384	0.0899164	0.0618256	-0.0465799	0.39088	0.0109301	0.102033	0.239321
'Cebpb'	59.9	57.97	52.41	75.4	80.12	75.29	50.65	50.95	49.63	66.93	68.36	66.45	50.41	67.2467	56.76	76.9367	0.392533	0.201136	0.239659	0.459972	3.18e-21	0.000214	1.61e-07	2.3e-18
'Cebpd'	12.92	11.58	11.51	57.88	58.85	54.33	16.31	15.13	15.67	44.24	52.62	48.75	15.7033	48.5367	12.0033	57.02	1.39381	-0.351272	0.272255	2.18595	1.29e-154	2.38e-06	6.61e-07	2.52e-306
'Cebpg'	18.13	17.9	18.96	16.94	16.43	18.1	15.8	14.66	15.53	14.96	15.57	15.15	15.33	15.2267	18.33	17.1567	0.00621812	0.288058	0.209537	-0.0613169	0.887438	4.39e-09	3.43e-05	0.223637
'Cel'	0	0.05	0.02	0.03	0.02	0	0	0.03	0.02	0	0	0	0.0166667	0	0.0233333	0.0166667	-0.00631672	0.041705	0.0951227	-0.0109944	0.359844	0.766154	0.349045	0.786649
'Celsr1'	0.01	0.03	0.01	0.01	0	0	0.02	0.01	0.01	0.01	0.04	0.01	0.0133333	0.02	0.0166667	0.00333333	0.0104035	0.0816227	-0.375333	-0.0927438	0.606564	0.709763	0.0669866	0.0979493
'Cenpa'	107.94	110.43	106.56	107.02	110.61	110.81	116.03	109.07	117.96	114.01	114.44	114.01	114.353	114.153	108.31	109.48	0.0269465	-0.106034	-0.0871917	0.0558109	0.489102	0.0226416	0.0396664	0.221929
'Cenpb'	114.88	113.22	108.54	115.06	108.53	108.21	92.89	92	97.01	88.36	96.66	93.52	93.9667	92.8467	112.213	110.6	-0.00136649	0.286964	0.291728	0.0121947	0.967049	1.16e-16	2.63e-14	0.740224
'Cenpc1'	15.43	17.95	17.18	15.82	15	16.84	19.21	19.97	20.34	19.3	18.88	18.77	19.84	18.9833	16.8533	15.8867	-0.0405823	-0.199014	-0.210552	-0.0449063	0.372137	0.000769	0.000194	0.477697
'Ces1g'	5.37	4.81	4.92	5.76	5.15	4.33	5.56	6.15	6.19	5.1	6.34	6.73	5.96667	6.05667	5.03333	5.08	0.0231676	-0.205979	-0.20398	0.0390332	0.746447	0.0580255	0.0971813	0.712058
'Cetn3'	113.39	110.42	114.66	116.15	110.23	113.88	83.38	81.61	78.74	86.14	87.99	82.61	81.2433	85.58	112.823	113.42	0.0786062	0.49903	0.4493	0.0443838	0.0723572	3.58e-26	7.62e-22	0.326456
'Cfh'	0.3	0.22	0.25	0.42	0.35	0.26	0.3	0.34	0.26	0.33	0.47	0.29	0.3	0.363333	0.256667	0.343333	0.048884	-0.149713	-0.045929	0.183618	0.377766	0.54285	0.850841	0.193046
'Cfl1'	1533.68	1561.18	1531.48	1512.67	1499.37	1506.47	1682.27	1686.87	1719.39	1614.03	1664.15	1707.13	1696.18	1661.77	1542.11	1506.17	-0.0168979	-0.103758	-0.0914459	0.00389898	0.457072	7.92e-06	0.000713	0.879128
'Cfl2'	25.57	25.66	27.67	23.43	24.65	26.37	28.3	26.99	26.64	26.74	27.35	26.37	27.31	26.82	26.3	24.8167	-0.00859738	-0.0204825	-0.0707155	-0.0493557	0.839528	0.685688	0.175707	0.368567
'Cflar'	21.93	22.2	22.73	19.5	19.1	19.73	14.57	15.11	14.33	15.38	14.82	14.96	14.67	15.0533	22.2867	19.4433	0.0491822	0.647743	0.423037	-0.160599	0.21312	1.01e-53	6.73e-24	9.53e-05
'Chad'	0	0.03	0	0	0	0.03	0	0.03	0	0	0	0	0.01	0	0.01	0.01	-0.00304563	-0.00123176	0.0419938	-9.05e-05	0.525169	0.98919	0.539515	0.997104
'Chd1'	23.54	23.81	24.76	21.99	22.53	23.19	28.82	29.99	28.85	30.99	28.74	29.17	29.22	29.6333	24.0367	22.57	0.0362372	-0.247506	-0.353169	-0.0581076	0.247772	1.62e-12	3.31e-21	0.131558
'Chek1'	9.14	9.84	10.67	9.24	9.29	10.23	14.47	13.99	13.69	14.51	14.05	12.49	14.05	13.6833	9.88333	9.58667	-0.0178742	-0.46441	-0.465365	-0.0121129	0.736566	3.94e-12	3.83e-11	0.866738
'Chkb'	26.71	24.59	24.31	25.53	24.89	23.89	20.59	20.83	22.91	21.62	21.44	21.42	21.4433	21.4933	25.2033	24.77	0.0136055	0.259325	0.245908	0.0107183	0.809124	0.000154	0.000164	0.86656
'Chgb'	0	0	0.02	0.02	0	0	0	0	0	0	0	0.02	0	0.00666667	0.00666667	0.00666667	0.00306714	0.0384215	0.00077	0.000942	0.521353	0.535286	0.993932	0.970331
'Ovgp1'	0.49	0.3	0.29	0.39	0.45	0.53	0.85	0.97	0.99	1.23	0.64	0.73	0.936667	0.866667	0.36	0.456667	-0.0218466	-0.9989	-0.656298	0.133335	0.71914	2.65e-05	0.00806176	0.328616
'Chka'	34.98	39.03	41.13	53.55	58.27	58.72	37.45	36.92	37.6	47.39	47.62	44.49	37.3233	46.5	38.38	56.8467	0.306943	0.0822775	0.333602	0.571389	7.38e-16	0.11	2.36e-14	1.8e-27
'Chl1'	0	0.01	0	0	0	0	0	0	0	0	0	0	0	0	0.00333333	0		0.0396091		-0.0105996		0.528911		0.540046
[truncated: 12,778 more rows]

## Sheet: Cluster1 A<B=D 109
												Table S2: List of clusters of genes that their expression levels were differentially expression in IEC4.1 and IEC4.1-Prdm1-/- cells in response to IFN-gamma stimulation (cluster #1).
Gene Symbol	MK1 FPKM	MK2 FPKM	MK3 FPKM	MKG1 FPKM	MKG2 FPKM	MKG3 FPKM	W1 FPKM	W2 FPKM	W3 FPKM	WG1 FPKM	WG2 FPKM	WG3 FPKM	Group_A Average FPKM	Group_B Average FPKM	Group_C Average FPKM	Group_D Average FPKM	log2 (Group_B / Group_A)	log2 (Group_C / Group_A)	log2 (Group_D / Group_B)	log2 (Group_D / Group_C)	Pvalue(Group_B / Group_A)	Pvalue(Group_C / Group_A)	Pvalue(Group_D / Group_B)	Pvalue(Group_D / Group_C)	Pvalue(Group_D / Group_A)	A<B=D
Isg15	49.4	50.19	52.39	113.7	106.05	100.93	90.25	83.76	84.67	105.47	114.97	111.41	86.2267	110.617	50.66	106.893	0.317351	-0.719826	0.0120494	1.05549	2.76e-10	2.09e-26	0.841072	5.75e-57	0.00811906	1
Lrrc8c	17.84	16.7	16.83	20.82	20.98	20.44	17.68	17.65	17.96	21.07	19.23	20.11	17.7633	20.1367	17.1233	20.7467	0.166793	-0.0927442	0.0184937	0.29522	0.000104	0.0745479	0.699674	8.2e-09	9.23959e-05	1
Apof	0.07	0.02	0	0.23	0.32	0.28	0.02	0	0.06	0.15	0.19	0.18	0.0266667	0.173333	0.03	0.276667	0.066165	0.0142406	0.372243	0.37195	0.00959933	0.93162	0.193143	0.000277	0.00135585	1
Tasor2	15.62	14.55	14.91	19.17	17.83	19.25	14.9	14.74	14.36	18.91	18.2	17.8	14.6667	18.3033	15.0267	18.75	0.329249	0.0772598	0.0683292	0.34211	1.25e-20	0.0636929	0.0973571	9.04e-15	0.00111233	1
Dennd3	2.3	2.21	2.29	3.74	3.94	3.82	3	2.6	2.49	3.53	3.42	4.14	2.69667	3.69667	2.26667	3.83333	0.308717	-0.185469	0.0682386	0.662271	9.94e-06	0.0908697	0.450243	8.89e-14	0.00235372	1
Cops8	59.66	60.33	63.18	60.77	62.78	61.4	58.72	55.91	59.19	60.51	60.67	62.49	57.94	61.2233	61.0567	61.65	0.0865988	0.10819	0.0544302	0.0471822	0.0259323	0.0158306	0.205297	0.293868	0.0350337	1
Nusap1	37.97	38.61	41.21	39.33	40.31	39.57	34.53	37.18	35.45	39.75	39.07	38.09	35.72	38.97	39.2633	39.7367	0.119954	0.165208	0.075052	0.0458647	0.0015929	0.000254	0.0713694	0.309414	0.00843638	1
Glo1	188.66	171.34	185.7	186.32	192.56	181.09	162.78	168.24	166.43	171.68	179.24	185.04	165.817	178.653	181.9	186.657	0.0705166	0.0925283	0.0635038	0.052134	0.0139516	0.00722313	0.0552858	0.151715	0.00481142	1
Spred1	18.98	19.38	19.38	29.74	27.92	30.71	24.62	24.46	23.91	29.85	30.14	31.81	24.33	30.6	19.2467	29.4567	0.333452	-0.287604	-0.00242273	0.632768	2.08e-24	6.39e-14	0.951348	5.74e-50	0.00373655	1
Adam9	60.45	61.98	61.61	68.61	66.85	68.01	64.97	64.73	65.31	66.47	67.63	68.23	65.0033	67.4433	61.3467	67.8233	0.0673124	-0.0504682	0.0473721	0.17445	0.0130975	0.10764	0.128402	2.03e-07	0.00655801	1
Bcl3	5.87	5.87	5.47	22.81	21.64	19.76	10.92	10.42	10.72	23.33	25.37	23.73	10.6867	24.1433	5.73667	21.4033	0.940743	-0.838362	-0.128595	1.74371	3.35e-56	2.17e-16	0.06355	6.73e-93	0.000285148	1
Cdk6	9.34	9.71	9.66	17.77	16.09	17.59	10.82	10.87	11	19.24	17.76	17.91	10.8967	18.3033	9.57	17.15	0.71512	-0.159754	-0.0614407	0.846244	5.28e-96	6.06e-05	0.139274	8.42e-83	0.00030688	1
Crem	1.05	1.03	0.93	7.96	7.41	7.43	2.32	2.39	2.12	8.4	8.73	9.19	2.27667	8.77333	1.00333	7.6	1.15217	-1.01914	-0.164065	2.26586	4.22e-58	1.53e-08	0.0702491	1.08e-83	1.12481e-05	1
Elmo2	22.91	22.11	22.13	28.67	28.12	29.04	24.72	24.78	24.02	28.98	29.18	29.32	24.5067	29.16	22.3833	28.61	0.24022	-0.103965	0.0145474	0.376355	7.73e-11	0.0192599	0.718353	1.35e-17	0.000344818	1
Fgl2	3.52	2.83	3.22	8.69	9.08	9.26	5.3	5.22	5.3	9.65	9.78	10.06	5.27333	9.83	3.19	9.01	0.7299	-0.67339	-0.0836149	1.39207	3.47e-35	9.04e-12	0.20961	5.95e-63	2.55476e-05	1
Flot2	81.21	81.7	83.36	92.36	95.84	95.51	88.53	90.58	90.91	97.08	93.46	95.84	90.0067	95.46	82.09	94.57	0.0965654	-0.0991224	0.0323198	0.237611	0.000785	0.00278376	0.33222	2.29e-11	0.0268731	1
Zcchc14	14.45	13.95	13.48	16.89	16.65	17.04	15.26	15.76	15.86	17.56	17.1	17.67	15.6267	17.4433	13.96	16.86	0.179059	-0.116331	-0.0160412	0.294768	1.41e-06	0.00900102	0.693672	2.79e-11	0.00477778	1
Fzd5	1.53	1.51	1.48	1.73	1.57	1.76	1.3	1.29	1.5	1.67	1.65	1.68	1.36333	1.66667	1.50667	1.68667	0.182274	0.166218	0.0526572	0.163117	0.0112901	0.153327	0.626762	0.102465	0.0231607	1
H2-T23	23.1	24.89	23.52	33.57	34	30.96	26.21	24.65	25.43	34.02	36.32	33.32	25.43	34.5533	23.8367	32.8433	0.374909	-0.0553473	-0.024401	0.465676	3.08e-11	0.454614	0.717826	2.66e-11	0.00213157	1
Hoxd10	0.7	0.96	0.85	1.81	1.59	1.92	0.9	0.73	0.59	1.16	1.37	1.52	0.74	1.35	0.836667	1.77333	0.176355	0.162514	0.370134	0.595724	0.00289385	0.502015	0.0673585	2.95e-05	0.00144087	1
Hoxd4	2.43	2.43	2.38	4.4	4.31	4.47	2.7	3.1	2.68	4.36	3.79	4.27	2.82667	4.14	2.41333	4.39333	0.310268	-0.180709	0.122081	0.736066	2.3e-05	0.198146	0.287068	2.3e-11	0.000409712	1
Agfg1	16.99	17.47	18.07	25.84	26.21	26.71	20.72	19.46	19.76	26.41	25.33	25.94	19.98	25.8933	17.51	26.2533	0.371406	-0.158093	0.0548486	0.602808	2.01e-30	7.25e-05	0.105637	6.1e-55	0.000161773	1
Ifit2	9.63	9.49	8.83	11.23	10.23	11.06	8.65	9.27	9.14	10.67	10.21	9.92	9.02	10.2667	9.31667	10.84	0.169228	0.0775143	0.115926	0.236004	0.00176662	0.249412	0.0678412	0.000254	0.00734802	1
Irf2	9.35	9.04	8.9	17.01	16.2	16.73	9.67	8.83	9.34	16.2	16.12	15.49	9.28	15.9367	9.09667	16.6467	0.63481	-0.00268119	0.101455	0.846423	1.13e-27	0.973882	0.11024	3.53e-34	2.70798e-05	1
Jak2	22.45	22.48	23.04	26.66	26.63	27.33	23.99	24.47	24.07	28.21	27.69	28.24	24.1767	28.0467	22.6567	26.8733	0.215215	-0.0645907	-0.0265173	0.269753	4e-10	0.111567	0.488155	8.02e-11	0.000585193	1
Mxd3	14	13.34	13.26	18.47	18.68	18.06	15.91	15.38	16.79	18.67	18.78	21.58	16.0267	19.6767	13.5333	18.4033	0.221913	-0.206303	-0.046085	0.435569	0.000768	0.0268296	0.59565	2.44e-07	0.00614882	1
Numbl	5.63	5.71	6.27	8.08	7.55	7.71	6.62	6.77	7.26	7.69	7.72	8.12	6.88333	7.84333	5.87	7.78	0.147555	-0.1822	0.0324588	0.387809	0.0226469	0.050858	0.699065	5.38e-06	0.0227228	1
Prl2c2	253.6	221.05	211.12	299.98	287.19	278.33	230.46	213.04	216.31	272.44	305.46	297.08	219.937	291.66	228.59	288.5	0.384798	0.0897875	0.043194	0.367063	4.99e-22	0.0872655	0.342371	1.81e-12	0.00114508	1
Prl2c3	25.67	21.66	26.31	29.83	28.54	27.51	25.88	23.55	22.52	26.34	29.94	27.39	23.9833	27.89	24.5467	28.6267	0.162573	0.0639799	0.0764504	0.229918	0.0177478	0.532688	0.416727	0.0115798	0.0179641	1
Pnp	21.46	20.26	19.86	26.49	25.23	25.57	23.63	23.14	23.26	24.98	26.3	25.8	23.3433	25.6933	20.5267	25.7633	0.140052	-0.152634	0.0439131	0.349736	0.00131457	0.00394963	0.373816	3.02e-11	0.00391369	1
Lgals3bp	16.47	14.7	14.44	28.7	26.75	26	19.68	20.8	20.6	26.4	29.27	27.86	20.36	27.8433	15.2033	27.15	0.402383	-0.384598	0.00474373	0.824293	2.73e-15	2.07e-08	0.935839	1.12e-36	0.00148922	1
Psme1	65.89	65.91	62.38	88.62	89.08	86.47	77	74.86	76.96	97.11	97.27	98.48	76.2733	97.62	64.7267	88.0567	0.329736	-0.201845	-0.0935207	0.466915	6.95e-14	0.000261	0.0576248	5.17e-18	0.000387531	1
Nadk	73.26	72.89	72.39	73.17	74.05	73.04	70.39	69.82	69.11	73.05	73.78	73.51	69.7733	73.4467	72.8467	73.42	0.0865988	0.0915455	0.0353143	0.0419836	0.00273626	0.00561307	0.281001	0.224682	0.00170846	1
Ptx3	2.31	2.26	2.05	7.86	7.65	8.15	4.33	4.23	3.73	7.35	8.56	8.58	4.09667	8.16333	2.20667	7.88667	0.593375	-0.787231	-0.0054812	1.51093	2.45e-16	2.16e-07	0.957252	2e-41	8.71743e-05	1
Rab20	2.87	2.61	2.83	3.85	3.62	3.92	2.67	3.01	2.67	3.53	3.78	3.76	2.78333	3.69	2.77	3.79667	0.160361	0.0220142	0.0802269	0.345372	0.0249749	0.901142	0.61415	0.00839343	0.00221168	1
Dpf2	35.5	36.59	35.15	38.86	38.34	39.57	35.91	36.47	36.64	40.99	40.67	41.04	36.34	40.9	35.7467	38.9233	0.175762	0.00923294	-0.0306372	0.152238	3.9e-07	0.821108	0.427499	0.000269	0.00351883	1
Rock1	13.37	13.84	14.34	29.23	28.3	30.73	15.19	15.75	14.81	29.63	28.54	28.34	15.25	28.8367	13.85	29.42	0.879719	-0.104314	0.065871	1.08962	4.1e-136	0.0250376	0.0826423	5.58e-131	4.83848e-05	1
Slit2	13	12.46	12.49	16.09	15.79	15.83	15.62	14.97	14.84	16.85	16.06	16.25	15.1433	16.3867	12.65	15.9033	0.126076	-0.227948	-0.00880578	0.355552	0.000158	1.03e-08	0.807522	1.9e-19	0.0426043	1
Spop	35.02	35.23	34.34	48.03	44.77	45.23	42.49	41.76	42.34	45.82	47.86	47.87	42.1967	47.1833	34.8633	46.01	0.166137	-0.238047	0.00746075	0.422283	2.08e-06	5.14e-09	0.857271	5.82e-22	0.0216359	1
Cfap69	2.72	2.37	2.47	3.78	3.34	3.38	2.84	3.02	2.99	3.71	3.81	3.64	2.95	3.72	2.52	3.5	0.230019	-0.154345	-0.041706	0.417522	0.0011975	0.191269	0.69322	4.89e-05	0.0219685	1
Tagln2	435.15	406.62	407.49	404.55	416.16	402.6	422.77	425.74	431.61	423.36	454.17	439	426.707	438.843	416.42	407.77	0.0520173	-0.00244329	-0.0579901	0.0068928	0.0499064	0.937314	0.0741967	0.839308	0.0188865	1
Tfap2a	3.37	3.4	3.84	3.87	4.48	4.58	3.2	3.23	2.99	4.02	3.88	4.3	3.14	4.06667	3.53667	4.31	0.256668	0.189058	0.114207	0.286749	0.000287	0.0903313	0.272575	0.00350437	0.00753339	1
Csrnp1	5.15	4.29	5.81	9.67	10.34	9.25	6.8	6.28	6.89	10.26	10.79	10.09	6.65667	10.38	5.08333	9.75333	0.508403	-0.345023	-0.0493522	0.867388	1.19e-16	0.000698	0.50475	1.55e-22	0.00111447	1
Shc2	0.03	0.07	0.1	0.59	0.62	0.48	0.28	0.24	0.23	0.72	0.67	0.8	0.25	0.73	0.0666667	0.563333	0.32689	-0.963754	-0.285494	0.995541	9.1e-08	0.000385	0.163415	7.34e-13	0.0022765	1
Klf10	22.41	22.21	23.99	32.9	33.39	32.67	28.8	29.23	31.13	32.45	35.38	35.32	29.72	34.3833	22.87	32.9867	0.204941	-0.342027	-0.0192428	0.543933	1.78e-06	1.95e-11	0.679957	8.42e-29	0.0119214	1
Cenpj	2.68	2.58	2.67	3.08	2.9	3.1	2.46	2.71	2.75	3	2.89	3.05	2.64	2.98	2.64333	3.02667	0.149267	0.0346753	0.0515998	0.222692	0.0327794	0.745098	0.601157	0.0173547	0.0251317	1
Trex1	6.7	6.71	5.11	14.44	15.47	13.46	9.12	9.07	9.49	15.16	16.51	18.79	9.22667	16.82	6.17333	14.4567	0.519394	-0.508831	-0.158841	1.02096	6.65e-13	0.000378	0.14664	2.22e-19	0.000925249	1
Usf1	42.51	42.83	42.63	48.26	48.41	48.87	40.73	42.44	40.6	46.58	49.26	47.57	41.2567	47.8033	42.6567	48.5133	0.20544	0.0842898	0.0681826	0.213713	2.58e-06	0.0917644	0.154166	9.64e-06	0.000305907	1
Them6	16.35	16.89	15.97	19.93	18.03	18.76	16.94	15.47	16.48	18.89	18.57	17.46	16.2967	18.3067	16.4033	18.9067	0.137726	0.0408334	0.0902906	0.221039	0.0279949	0.622283	0.255032	0.0041904	0.0206385	1
Gm4841	0	0.02	0	4.79	4.07	4.13	0	0	0	4.21	4.32	3.58	0	4.03667	0.00666667	4.33	1.4705	0.0396091	0.134907	3.09636	1.87e-93	0.528911	0.240183	1.62e-110	4.7408e-05	1
Ifi207	0.37	0.36	0.47	1.97	2.21	1.99	0.5	0.46	0.42	2.23	1.98	1.99	0.46	2.06667	0.4	2.05667	0.735266	-0.119915	0.0505233	1.50993	4.46e-25	0.611792	0.715511	1.16e-28	3.77035e-05	1
Hibch	16.16	17.03	18.06	17.44	18.34	18.11	15.25	15.46	15.8	16.51	17.21	17.57	15.5033	17.0967	17.0833	17.9633	0.123909	0.171265	0.114402	0.0988564	0.036285	0.0226101	0.112773	0.164156	0.0014323	1
Ikzf4	0.09	0.11	0.08	0.26	0.22	0.27	0.12	0.09	0.16	0.22	0.27	0.25	0.123333	0.246667	0.0933333	0.25	0.126873	-0.203761	0.043395	0.47483	0.0104808	0.451885	0.859674	0.000477	0.00754556	1
Setdb2	4.79	3.92	4.57	4.64	4.98	4.55	4.2	3.75	3.93	5.09	4.7	4.88	3.96	4.89	4.42667	4.72333	0.208312	0.183211	-0.00758239	0.112323	0.00298899	0.0970193	0.940129	0.247768	0.0145536	1
Katna1	31.74	31.28	33.11	49.76	51.2	54.78	35.28	37.94	36.74	55.37	53.7	54.15	36.6533	54.4067	32.0433	51.9133	0.529384	-0.158589	-0.022346	0.705172	3.24e-34	0.00464119	0.641072	6.8e-39	0.000812437	1
Abcc4	7.79	7.79	7.26	8.29	8.16	8.04	7.67	7.48	7.64	8.25	7.96	8.43	7.59667	8.21333	7.61333	8.16333	0.108951	0.0365576	0.0367491	0.128963	0.0305989	0.551036	0.527049	0.0304127	0.00370018	1
Oasl2	2.69	2.12	2.75	14.18	11.58	12.46	4.21	5.22	4.88	12.61	12.38	12.06	4.77	12.35	2.52	12.74	1.02059	-0.845855	0.0836248	2.0669	3.63e-56	4.02e-11	0.265321	5.85e-103	0.000624798	1
Jcad	15.12	15.14	14.13	26.09	24.57	25.02	17.46	17.51	18.16	25.42	26.03	24.91	17.71	25.4533	14.7967	25.2267	0.509726	-0.226333	0.0244808	0.782671	4.09e-51	2.78e-07	0.509287	3.74e-72	0.00011775	1
Chd2	7.19	7.5	7.3	7.24	6.9	7.11	6.45	6.36	6.44	7.25	6.39	6.87	6.41667	6.83667	7.33	7.08333	0.09545	0.222411	0.0878422	-0.0179534	0.0448816	1.27e-05	0.108597	0.724505	0.00294262	1
9930111J21Rik2	0.32	0.18	0.23	1.53	1.23	1.5	0.34	0.65	0.64	1.6	1.9	1.76	0.543333	1.75333	0.243333	1.42	0.419825	-0.698875	-0.236942	1.14956	7.67e-11	0.00834678	0.189899	9.36e-16	0.00326953	1
Apol10a	0.63	0.6	0.41	1.13	1.3	1.41	0.4	0.51	0.7	1.07	1.05	1.39	0.536667	1.17	0.546667	1.28	0.165397	0.0304342	0.13389	0.51945	0.00169962	0.908637	0.559128	0.000239	0.00341399	1
Nubp1	29.83	30.61	30.78	32.48	34.27	32.64	31.06	30.15	28.77	32.23	32.03	33.13	29.9933	32.4633	30.4067	33.13	0.115656	0.0533222	0.0725966	0.15255	0.0121317	0.32146	0.161815	0.00373031	0.0232891	1
Zfp260	8	7.48	7.44	8.15	8.74	9.07	7.74	7.2	7.13	8.96	8.29	7.71	7.35667	8.32	7.64	8.65333	0.151552	0.084025	0.101495	0.205202	0.0123323	0.266425	0.176609	0.00396349	0.0172838	1
Sh3pxd2b	20.59	20.33	18.97	29.68	27.44	29.62	23.92	24.69	23.17	30.79	30.51	29.23	23.9267	30.1767	19.9633	28.9133	0.335232	-0.227468	-0.0241202	0.552747	9.27e-26	4.73e-08	0.51705	4.39e-37	0.00435484	1
Casp8ap2	13.36	12.64	12.91	13.15	12.38	13.32	12.24	11.45	11.54	13.43	13.45	12.68	11.7433	13.1867	12.97	12.95	0.167607	0.175257	0.0134779	0.0291702	7.03e-05	0.000276	0.777057	0.547334	0.0342421	1
Rbm48	4.25	3.43	3.71	4.2	4.06	4.38	2.88	2.85	2.9	3.75	3.89	3.63	2.87667	3.75667	3.79667	4.21333	0.213154	0.40612	0.18999	0.149643	0.0037498	0.002581	0.122042	0.171733	0.000140546	1
Ddx24	35.84	33.45	34.23	37.21	37.46	37.26	33.89	33.81	32.84	36.54	35.77	37.07	33.5133	36.46	34.5067	37.31	0.126917	0.0731117	0.0733634	0.142325	0.000999	0.107694	0.0831143	0.00156645	0.000391868	1
Usp25	16.63	15.95	15.19	16.07	15.66	17.29	14.34	14.79	14.6	15.55	16.03	15.78	14.5767	15.7867	15.9233	16.34	0.115818	0.159598	0.0965518	0.070452	0.00762212	0.00223331	0.0587584	0.192162	0.0253355	1
Heatr5a	16.62	15.52	15.09	16.27	16.01	16.86	15.12	15.27	15.32	15.92	16.28	15.97	15.2367	16.0567	15.7433	16.38	0.0875571	0.0778309	0.0665479	0.0881535	0.0118006	0.0754168	0.093624	0.0514679	0.0114911	1
Trappc11	12.91	13.45	13.09	15.94	15.8	16.61	14.06	14.12	13.17	15.88	15.61	15.37	13.7833	15.62	13.15	16.1167	0.177288	-0.0335076	0.0837656	0.31434	0.000102	0.540491	0.0939303	2.07e-09	0.00414904	1
Apol10b	6.46	6.67	5.35	18.46	16.65	17.13	8.22	8.06	7.99	15.64	16.98	16.42	8.09	16.3467	6.16	17.4133	0.777157	-0.34653	0.133558	1.38088	9.94e-35	0.00124372	0.0651073	1.05e-57	6.88026e-05	1
Tnip3	0.11	0.1	0.02	0.24	0.29	0.26	0.01	0.04	0.03	0.18	0.1	0.2	0.0266667	0.16	0.0766667	0.263333	0.0968316	0.369543	0.491764	0.417058	0.00204505	0.126866	0.0750411	0.000741	0.000154268	1
Gm5431	0.07	0.17	0.1	0.61	0.67	0.74	0.26	0.2	0.18	0.77	0.8	0.69	0.213333	0.753333	0.113333	0.673333	0.287805	-0.450231	-0.104266	0.860123	1.77e-07	0.0970485	0.633702	3.84e-10	0.000498432	1
Whamm	3.02	2.76	2.49	3.2	2.67	3.1	2.47	1.81	2.09	2.56	2.8	2.62	2.12333	2.66	2.75667	2.99	0.168564	0.384071	0.201123	0.121271	0.0220401	0.0058333	0.114388	0.275395	0.0259932	1
Gm1966	0.03	0.03	0.02	0.18	0.18	0.12	0.01	0	0.03	0.24	0.2	0.21	0.0133333	0.216667	0.0266667	0.16	0.337666	0.312546	-0.3289	0.657611	1.89e-12	0.173001	0.165886	4.47e-07	0.00256779	1
Mfhas1	11.68	12.41	12.43	13.67	13.15	13.18	12.72	12.33	12.61	13.25	13.21	13.36	12.5533	13.2733	12.1733	13.3333	0.0897298	-0.010672	0.0449997	0.157986	0.0254402	0.822093	0.318765	0.00103158	0.018923	1
Fnbp4	16.63	18.75	17.67	21.78	20.62	23.96	17.89	19.16	19.39	22.61	20.44	20.04	18.8133	21.03	17.6833	22.12	0.163137	-0.0329567	0.0974182	0.309617	0.000221	0.534585	0.0600283	1.55e-08	0.0380615	1
Gpr132	0	0.02	0.08	0.19	0.11	0.17	0.04	0	0.06	0.17	0.22	0.08	0.0333333	0.156667	0.0333333	0.156667	0.0570214	0.00169991	0.0212764	0.204926	0.0226947	0.992338	0.94047	0.0191505	0.0144148	1
Rsad2	0.26	0.33	0.27	0.49	0.37	0.53	0.15	0.16	0.15	0.41	0.3	0.21	0.153333	0.306667	0.286667	0.463333	0.106073	0.58098	0.477955	0.31227	0.0209044	0.0270488	0.0550556	0.0278808	0.00300329	1
Nampt	20.52	21.48	20.48	31.76	30.27	32.05	24.07	25.69	24.57	31.16	31.81	31.48	24.7767	31.4833	20.8267	31.36	0.340045	-0.215953	0.0328353	0.607326	2.2e-21	1.35e-06	0.395357	1.23e-43	0.000838827	1
Nek6	14.2	15.11	14.88	19.22	19.88	18.21	16.4	14.68	15.27	19.77	17.82	18.97	15.45	18.8533	14.73	19.1033	0.228648	-0.0364632	0.059489	0.361916	2.88e-05	0.587795	0.328354	2.64e-09	0.00644208	1
Psme2b	1.58	1.7	1.12	6.89	7.65	8	1.48	1.84	1.76	9.44	9.21	9.11	1.69333	9.25333	1.46667	7.51333	0.882515	-0.108145	-0.232965	1.4853	1.25e-34	0.65463	0.083798	2.84e-27	7.26593e-05	1
Apol11a	0.5	0.96	0.95	2.94	2.48	2.16	0.96	1.23	1.12	1.77	2.45	1.82	1.10333	2.01333	0.803333	2.52667	0.255489	-0.322079	0.336033	0.979683	0.000141	0.156442	0.0542988	3.17e-12	0.00402449	1
Cldn12	21.58	21.92	22.29	26.76	27.35	27.35	23.13	22.97	22.32	27.58	28.33	28.25	22.8067	28.0533	21.93	27.1533	0.291111	-0.0241585	-0.00798336	0.331436	8.91e-14	0.60103	0.850987	2.61e-13	0.000162385	1
Vps35	114	118.91	118.45	118.06	117.86	120.1	122.79	121.35	120.41	125.27	126.19	122.18	121.517	124.547	117.12	118.673	0.0505339	-0.0199348	-0.0291127	0.0510421	0.0385348	0.502944	0.307052	0.112915	0.0461158	1
Med7	12.26	12.71	12.74	14.76	13.77	15.35	12.24	12.23	11.76	14.74	14.64	14.01	12.0767	14.4633	12.57	14.6267	0.175058	0.0625821	0.0812271	0.241573	0.00713951	0.485145	0.343651	0.00367769	0.0063755	1
Pomp	244.91	228.58	226.93	251.74	258.96	256.82	247.6	241.83	240.71	269.46	286.51	282.32	243.38	279.43	233.473	255.84	0.192959	-0.0265221	-0.063298	0.1741	9.15e-08	0.523723	0.121803	4.04e-05	0.0145978	1
Gapvd1	18.85	19.07	19.08	20.74	20.47	21.96	19.48	19.36	19.52	21.38	20.28	20.29	19.4533	20.65	19	21.0567	0.099996	0.00317096	0.0670993	0.175515	0.00377399	0.933861	0.100678	2.65e-05	0.0253744	1
Gm8909	0.44	0.6	0.74	1.42	1.3	1.28	0.68	0.51	0.45	0.85	1.12	1.13	0.546667	1.03333	0.593333	1.33333	0.138601	0.0624636	0.409766	0.591638	0.00722877	0.814159	0.0732619	3.04e-05	0.000646909	1
Fam133b	16.4	16.65	17.68	21.2	20.06	22.67	17.51	17.86	18.25	21.46	21.24	21.56	17.8733	21.42	16.91	21.31	0.237326	-0.0455824	0.0343636	0.346833	3.67e-06	0.481137	0.573714	7.35e-08	0.0118993	1
Ngdn	27.78	28.84	29.42	37.63	35.4	37.6	26.59	28.43	30.01	37.18	36.05	35.09	28.3433	36.1067	28.68	36.8767	0.292648	0.0495837	0.0790081	0.375325	3.53e-07	0.506271	0.227028	2.44e-08	0.0022918	1
2024-03-05	92.92	93.09	91.71	103.68	107.41	105.16	99.34	96.35	98.74	104.33	102.78	104.14	98.1433	103.75	92.5733	105.417	0.0954892	-0.0235693	0.0633733	0.19324	0.00264239	0.519657	0.0701644	2.12e-07	0.00683682	1
Dctn2	94.48	93.7	93.29	94.16	92.94	93.8	87.64	87.08	90.48	89.72	92.56	94.22	88.4	92.1667	93.8233	93.6333	0.070043	0.117578	0.0666148	0.0312992	0.0363709	0.00124627	0.0711407	0.397265	0.00929381	1
Med30	32.5	32.43	29.63	27.38	29.93	27.02	21.55	23.9	25.72	26.29	28.59	26.98	23.7233	27.2867	31.52	28.11	0.145052	0.428084	0.0984624	-0.110138	0.0329994	4.25e-06	0.28184	0.185994	0.0443335	1
Nol7	47.94	43.48	47.32	46.05	46.01	46.32	44.53	43.95	42.39	45.63	44.84	47.9	43.6233	46.1233	46.2467	46.1267	0.0860127	0.115865	0.0443937	0.0308494	0.0489499	0.0254258	0.361587	0.544964	0.0179486	1
Pex1	2.68	2.12	2.31	2.49	3	2.77	2.11	2.14	2.17	2.52	2.88	2.68	2.14	2.69333	2.37	2.75333	0.205591	0.185502	0.0747964	0.19491	0.00431945	0.12348	0.507059	0.0636065	0.014483	1
Mtfr2	6.74	7.03	7.11	16.83	16.98	16.49	9.49	8.68	9.04	18.92	18.95	18.22	9.07	18.6967	6.96	16.7667	0.845358	-0.360826	-0.120166	1.2087	1.4e-48	5.12e-05	0.0541404	9.08e-60	9.769e-06	1
Apol9b	14.15	12.48	12.53	27.82	26.33	25.05	17.45	18.22	19.35	26.15	27.34	26.94	18.34	26.81	13.0533	26.4	0.487757	-0.445825	0.0303083	1.0184	2.02e-17	1.19e-07	0.642934	4.77e-43	0.00115544	1
Ogfr	50.31	48.93	50.11	82.49	80.28	78.3	55.62	52.54	53.73	80.71	83.35	77.44	53.9633	80.5	49.7833	80.3567	0.550784	-0.0855147	0.0392632	0.707645	1.16e-52	0.0439988	0.313161	4.38e-66	6.2277e-05	1
Zfp763	0.75	0.85	0.66	1.09	0.78	1.03	0.57	0.45	0.46	0.62	0.68	0.94	0.493333	0.746667	0.753333	0.966667	0.136277	0.514987	0.350725	0.237927	0.0262384	0.01699	0.0852062	0.0897949	0.00986844	1
Nkrf	9.06	9.98	9.87	13.5	13.66	14.24	9.29	9.46	9.7	13.74	13.46	12.84	9.48333	13.3467	9.63667	13.8	0.400231	0.0467955	0.0974208	0.506736	7.55e-14	0.502739	0.0987671	1.33e-15	7.06454e-05	1
Usp45	10.09	9.92	9.61	13.09	15.32	14.7	11.91	12.02	12.06	15.53	15.37	14.74	11.9967	15.2133	9.87333	14.37	0.325185	-0.306935	-0.0817245	0.569792	9.8e-14	6.09e-07	0.0963043	4.77e-21	0.0235183	1
Esco1	5.15	4.74	5.54	7.12	6.82	7.3	4.76	4.34	4.87	7.83	7.88	7.95	4.65667	7.88667	5.14333	7.08	0.616366	0.170198	-0.118708	0.45251	1.97e-25	0.04489	0.0766602	1.01e-09	0.000344919	1
N4bp1	15.79	14.89	15.04	19.9	19.1	20.13	16.45	16.45	16.31	19.39	19.29	19.17	16.4033	19.2833	15.24	19.71	0.223236	-0.0667245	0.0757063	0.380658	3.43e-10	0.124182	0.0563151	6.47e-18	0.000469114	1
Rnf114	18.63	17.17	17.57	31.93	33.51	33.46	23.36	23.21	23.76	35.07	36.25	36.24	23.4433	35.8533	17.79	32.9667	0.554448	-0.354181	-0.069017	0.879509	9.74e-34	1.59e-08	0.170486	2.09e-50	6.247e-05	1
Il24	0.06	0.1	0.05	0.22	0.09	0.14	0	0.05	0	0.16	0.15	0.27	0.0166667	0.193333	0.07	0.15	0.0338441	0.131218	-0.0812068	0.0618727	0.0498413	0.35972	0.748385	0.343817	0.0321797	1
Clec2d	0.56	0.54	0.73	7.99	7.97	9.13	0.8	0.68	0.3	6.35	8.48	6.71	0.593333	7.18	0.61	8.36333	0.901356	0.0465453	0.252483	2.20223	1.49e-39	0.863709	0.0648734	6.96e-58	4.65243e-05	1
Znfx1	6.85	6.77	6.11	12.75	12.53	12.43	7.85	8.24	8.12	12.96	13.14	13.42	8.07	13.1733	6.57667	12.57	0.651643	-0.25822	-0.0219258	0.929673	1.09e-52	1.65e-05	0.623287	2.52e-64	7.18023e-06	1

## Sheet: Cluster2 A<B<D 553
Table S2: List of clusters of genes that their expression levels were differentially expression in IEC4.1 and IEC4.1-Prdm1-/- cells in response to IFN-gamma stimulation (cluster #2).
Gene Symbol	MK1 FPKM	MK2 FPKM	MK3 FPKM	MKG1 FPKM	MKG2 FPKM	MKG3 FPKM	W1 FPKM	W2 FPKM	W3 FPKM	WG1 FPKM	WG2 FPKM	WG3 FPKM	Group_A Average FPKM	Group_B Average FPKM	Group_C Average FPKM	Group_D Average FPKM	log2 (Group_B / Group_A)	log2 (Group_C / Group_A)	log2 (Group_D / Group_B)	log2 (Group_D / Group_C)	Pvalue(Group_B / Group_A)	Pvalue(Group_C / Group_A)	Pvalue(Group_D / Group_B)	Pvalue(Group_D / Group_C)	A<B<D
Trim30a	1.49	1.46	1.41	3.1	2.81	2.93	0.09	0.07	0.14	0.24	0.25	0.23	0.1	0.24	1.45333	2.94667	0.103646	2.8872	3.1884	0.862113	0.0117551	3.02e-37	4.58e-65	1.08e-14	1
Serpinb1a	3.81	3.3	3.56	11.37	10.67	10.28	1.41	0.8	1.2	1.62	1.89	1.52	1.13667	1.67667	3.55667	10.7733	0.129225	1.45393	2.61413	1.4083	0.037089	1.45e-14	1.52e-76	2.54e-41	1
Txnip	2.8	2.67	2.58	10.49	9.52	9.25	0.88	0.77	0.96	1.91	2.37	2.03	0.87	2.10333	2.68333	9.75333	0.45199	1.47445	2.16315	1.66507	1.68e-10	6.06e-19	7.19e-86	2.33e-71	1
Wnt4	6.82	6.97	6.21	13.49	13.62	12.94	2.45	2.57	2.31	3.47	3.57	2.79	2.44333	3.27667	6.66667	13.35	0.261576	1.43357	2.01989	0.97782	0.00031	1.34e-48	2.94e-134	3.65e-49	1
Gbp2b	4.35	3.83	4.39	339.02	315.63	322.82	1.64	1.47	1.31	84.95	87.99	81.15	1.47333	84.6967	4.19	325.823	4.46725	1.43443	1.97781	6.03004	0	4.53e-25	0	0	1
Ly6c1	12.33	10.72	9.87	60.21	63.46	57.23	5.6	4.1	4.99	17.36	17.33	16.18	4.89667	16.9567	10.9733	60.3	0.834846	1.07201	1.83928	2.21206	7.84e-30	5.38e-11	9.93e-97	9.89e-134	1
Ly6a	22.89	22.04	20.33	127.39	112.21	99.86	12.31	11.38	12.24	29.45	33.71	32.12	11.9767	31.76	21.7533	113.153	0.96631	0.862114	1.80214	2.22819	2.05e-45	2.86e-16	1.37e-51	3.39e-184	1
Gbp4	0.47	0.41	0.4	17.45	13.85	15.35	0.27	0.15	0.21	4.6	4.5	4.44	0.21	4.51333	0.426667	15.55	1.89927	0.752959	1.79147	4.24053	2.2e-147	0.00188371	2.2e-119	0	1
Nupr1	246.8	218.98	198.05	254.96	259.04	251.02	69.47	70.01	70.24	80.79	77.63	73.97	69.9067	77.4633	221.277	255.007	0.121214	1.6673	1.77413	0.246726	0.0378939	1.56e-132	3.27e-220	1.23e-05	1
Cxcl9	0	0	0.02	5.02	4.49	4.54	0	0	0	1.41	1.32	1.26	0	1.33	0.00666667	4.68333	0.668767	0.0384215	1.74349	3.24525	1.64e-29	0.535286	1.08e-37	2.32e-123	1
Ly6i	0.16	0.1	0.09	2.94	3.49	2.86	0	0.05	0.18	0.76	0.73	0.56	0.0766667	0.683333	0.116667	3.09667	0.113922	0.0873559	1.69727	1.41284	0.000325	0.656545	1.67e-12	1.35e-23	1
Ccl9	3.5	3.63	4.07	5.42	5.77	4.7	1.19	1.27	1.34	1.57	1.75	1.91	1.26667	1.74333	3.73333	5.29667	0.186734	1.4764	1.55766	0.462069	0.00940725	1.1e-25	4.87e-34	3.3e-06	1
Apol6	0.21	0.15	0.31	18.56	17.04	15.55	0.23	0.07	0.14	5.93	5.92	5.8	0.146667	5.88333	0.223333	17.05	1.52331	0.242931	1.53045	4.12097	3.82e-97	0.366673	8.22e-66	1.12e-248	1
Serpinb9	10.85	10.86	11.27	17.44	16.15	16.32	4.14	4.59	4.37	6.16	5.63	6.11	4.36667	5.96667	10.9933	16.6367	0.295324	1.32721	1.51514	0.608284	2.75e-05	3.42e-48	2.61e-82	5.1e-20	1
Tgtp1	0.12	0.09	0.06	77.47	78.85	76.29	0.08	0.09	0.05	26.99	27.97	28.43	0.0733333	27.7967	0.09	77.5367	3.72078	0.113342	1.51365	6.59581	0	0.646627	1.36e-301	0	1
Il15	3.56	2.56	2.37	8.25	7.62	7.46	1.45	1.85	1.73	2.62	2.61	2.55	1.67667	2.59333	2.83	7.77667	0.166834	0.64642	1.49074	1.09741	0.00981796	0.00178332	2.13e-21	2.96e-18	1
Cd274	0.58	0.61	0.61	45.03	42.77	41.9	0.45	0.43	0.43	15.83	15.88	15.49	0.436667	15.7333	0.6	43.2333	3.08132	0.383103	1.48822	5.33268	0	0.0805418	4.92e-232	0	1
LOC100862473	0.03	0.01	0.03	0.53	0.59	0.51	0.04	0.01	0.03	0.14	0.09	0.18	0.0266667	0.136667	0.0233333	0.543333	0.0914394	-0.0336452	1.48102	1.17829	0.00245348	0.864004	6.61e-09	9.41e-18	1
Gbp2	7.2	5.86	6.18	287.33	273.9	279.8	2.77	2.48	2.47	100.64	107.59	101.78	2.57333	103.337	6.41333	280.343	4.2864	1.2767	1.47672	5.28075	0	2.25e-25	0	0	1
Tmem140	1.89	1.39	1.51	13.11	11.27	11.65	0.91	0.93	0.98	3.71	4.66	3.47	0.94	3.94667	1.59667	12.01	0.794457	0.689718	1.46587	2.24778	7.86e-28	0.000355	5.65e-42	6.74e-97	1
Muc1	1.28	0.9	0.83	3.06	2.65	2.81	0.41	0.49	0.37	0.93	0.97	0.92	0.423333	0.94	1.00333	2.84	0.201025	0.931999	1.45257	1.01524	0.000359	0.000102	7.04e-16	5.94e-14	1
Styk1	11.07	10.9	12.26	14.46	14.01	14.81	4.68	4.32	4.71	5.18	5.83	5.23	4.57	5.41333	11.41	14.4267	0.179484	1.31724	1.42487	0.351157	0.00866122	5.66e-56	2.11e-79	5.77e-08	1
Flrt2	3.93	3.26	3.32	8.74	7.84	8.12	2.37	2.32	2.3	3.2	3.17	3.18	2.33	3.18333	3.50333	8.23333	0.353966	0.601533	1.39058	1.18958	1.83e-08	5.67e-12	5.03e-101	1.83e-67	1
Gm12250	0.14	0.1	0.1	4.79	4.46	4.79	0.13	0.08	0.13	1.53	1.75	1.93	0.113333	1.73667	0.113333	4.68	0.695417	0.01861	1.38654	2.90903	3.85e-28	0.943901	3.27e-25	2.61e-102	1
Fgf10	9.24	6.54	7.34	10.37	8.66	9.14	3.02	3.09	2.93	3.26	3.74	3.89	3.01333	3.63	7.70667	9.39	0.193254	1.33443	1.37719	0.238428	0.0050579	3.75e-39	8.83e-60	0.0547673	1
Gbp5	0.07	0.06	0.01	2.35	1.55	1.7	0.02	0.02	0.07	0.6	0.73	0.58	0.0366667	0.636667	0.0466667	1.86667	0.331472	0.0871159	1.37511	1.95367	5.05e-12	0.685341	1.74e-12	2.18e-42	1
Gbp10	0.12	0.1	0.15	9.2	8.51	8.66	0.1	0.1	0.12	3.55	3.84	2.77	0.106667	3.38667	0.123333	8.79	1.36778	0.12008	1.37474	4.01539	1.01e-80	0.656589	2.92e-46	1.11e-232	1
Ifi205	0.07	0.09	0.12	4.51	3.69	4.01	0	0.03	0.06	1.33	1.59	1.39	0.03	1.43667	0.0933333	4.07	0.383795	0.240155	1.37383	2.13169	4.84e-15	0.190345	4.09e-14	2.26e-50	1
Trib3	13.75	13.58	13.93	25.47	25.66	24.81	7.47	7.83	7.79	10.04	9.8	10.07	7.69667	9.97	13.7533	25.3133	0.277192	0.848794	1.36652	0.866016	3.09e-05	1.44e-23	1.23e-83	1.41e-41	1
Gbp6	0.07	0.07	0.15	14.63	11.66	12.3	0.13	0.16	0.1	5.39	4.9	4.28	0.13	4.85667	0.0966667	12.8633	1.97756	-0.155272	1.36365	4.0786	5.3e-159	0.56776	2.18e-27	3.37e-211	1
Atoh8	9.29	7.32	6.87	14.99	14.88	12.4	4.5	4.71	4.38	5.14	5.94	5.38	4.53	5.48667	7.82667	14.09	0.179963	0.779707	1.36168	0.783719	0.0119752	7.67e-12	3.9e-46	1.11e-17	1
Crybg1	8.35	7.94	7.79	9.61	8.91	10.06	2.72	2.8	2.98	3.77	3.93	3.64	2.83333	3.78	8.02667	9.52667	0.337365	1.51123	1.35313	0.26782	3.85e-08	9.22e-112	2.13e-100	1.69e-06	1
C1s1	18.89	19.11	18.9	39.05	36.23	35.86	8.76	9.43	8.77	15.03	14.8	14.66	8.98667	14.83	18.9667	37.0467	0.612797	1.0975	1.34978	0.968588	9.2e-28	4.93e-64	1.49e-143	1.76e-80	1
Nod1	2.54	2.21	1.88	8.62	7.94	8.23	1.96	1.65	1.62	3.13	3.48	3.25	1.74333	3.28667	2.21	8.26333	0.557794	0.35543	1.33888	1.73653	1.17e-14	0.00813147	7.82e-60	6.62e-88	1
Gbp9	0.96	0.93	0.76	6.04	5.03	5.77	0.79	0.67	0.73	2.55	2.11	2.06	0.73	2.24	0.883333	5.61333	0.79643	0.274922	1.33717	2.30745	2.83e-27	0.100849	2.2e-41	1.89e-114	1
Bpgm	47.61	43.5	40.77	84.81	75.78	75.69	22.39	23.92	23.14	31.32	30.77	32.35	23.15	31.48	43.96	78.76	0.382085	0.922258	1.33339	0.836302	1.38e-12	3.14e-44	3.01e-125	7.85e-47	1
Rnd1	45.54	48.4	46.37	55.85	56.74	58.96	22.1	22.15	21.99	22.92	23.43	24.75	22.08	23.7	46.77	57.1833	0.102206	1.10689	1.30355	0.315495	0.0422453	1.07e-103	4.17e-151	2.48e-12	1
Zfp36	7.38	7.36	7.67	29.52	29.13	27.65	5.23	5.48	5.31	12.49	11.4	11.72	5.34	11.87	7.47	28.7667	0.765256	0.493724	1.30024	1.82719	4.89e-28	1.46e-05	1.99e-71	4.73e-128	1
Abcg1	0.39	0.31	0.33	0.37	0.4	0.2	0.03	0.03	0.03	0.1	0.09	0.08	0.03	0.09	0.343333	0.323333	0.0720196	2.00691	1.28702	-0.0313322	0.0272716	1.98e-14	1.23e-06	0.82676	1
C1s2	1.45	1.37	1.49	2.82	2.91	2.81	0.75	0.55	0.71	1.2	1.14	1.05	0.67	1.13	1.43667	2.84667	0.193672	0.956939	1.25759	0.762099	0.0024615	1.75e-06	5.87e-15	8.42e-10	1
LOC108167440	24.72	24.09	23.57	40.55	36.93	40.52	12.17	12.16	12.09	17.18	17.07	16.72	12.14	16.99	24.1267	39.3333	0.474618	1.02097	1.25123	0.723767	3.21e-53	5.72e-189	6.21e-255	1.61e-76	1
Cyp26b1	0.14	0.21	0.18	1.45	1.3	1.2	0.11	0.11	0.1	0.49	0.49	0.57	0.106667	0.516667	0.176667	1.31667	0.388151	0.474955	1.24773	1.7069	3.42e-11	0.0726777	7.26e-14	3.51e-35	1
Fas	7.56	7.06	7.64	27.63	26.16	24.36	5.05	4.45	4.6	11.18	12.07	9.73	4.7	10.9933	7.42	26.05	0.732481	0.687101	1.22004	1.64831	9.96e-24	2.01e-07	9.53e-44	9.49e-82	1
Ifi203	2.87	3.39	2.44	24.09	23.69	25.13	1.77	2.05	1.6	10.23	11.05	10.72	1.80667	10.6667	2.9	24.3033	1.97979	0.699722	1.21654	2.96542	4.11e-216	2.29e-08	2.87e-133	0	1
Gpr155	1.45	1.53	1.25	3.07	3.05	2.91	0.93	0.87	1.05	1.14	1.48	1.2	0.95	1.27333	1.41	3.01	0.235305	0.65423	1.19486	0.950703	0.00117894	1.29e-05	6.95e-22	2.93e-20	1
Il4ra	15.02	15.54	14.29	33.9	32.47	33.63	11.57	10.76	10.84	14.98	15.59	14.76	11.0567	15.11	14.95	33.3333	0.417046	0.459805	1.17127	1.15916	3.22e-20	1.41e-17	5.2e-174	1.48e-149	1
F3	22.62	20.19	20.62	54	57.76	54.24	15.83	16.6	17.27	24.93	25.85	25.78	16.5667	25.52	21.1433	55.3333	0.52983	0.375522	1.15087	1.36664	6.8e-22	1.73e-07	5.3e-103	1.66e-127	1
Plekhf1	26.1	28.92	24.64	59.18	58.52	57.5	18.39	20.21	18.47	26.67	26.96	27.37	19.0233	27	26.5533	58.4	0.423055	0.504696	1.14828	1.12033	1.59e-13	3.53e-11	2.31e-98	4.74e-80	1
Wars	34.97	36.76	34.5	106.12	104.67	103.15	36.15	35.78	36.6	48.51	49.06	46.58	36.1767	48.05	35.41	104.647	0.386769	0.014023	1.14138	1.52551	1.4e-25	0.756473	3.35e-234	0	1
Ido2	0.07	0.06	0.02	0.5	0.52	0.53	0.07	0.02	0.05	0.13	0.23	0.12	0.0466667	0.16	0.05	0.516667	0.0750023	-0.218446	1.13711	0.962876	0.0151559	0.294767	1.78e-05	2.78e-13	1
Gbp3	5.34	5.69	5.84	70.5	64.27	64.25	2.45	2.6	2.82	30.43	33.71	28.9	2.62333	31.0133	5.62333	66.34	2.65636	1.06981	1.13063	3.41611	0	1.8e-20	4.06e-105	0	1
Eda2r	3.32	3.41	4.08	6.54	6.47	7.65	1.81	1.54	1.82	3.02	3.36	3.2	1.72333	3.19333	3.60333	6.88667	0.450619	0.926487	1.12041	0.8501	5.18e-10	1.18e-13	3.64e-40	3.57e-23	1
Samd9l	5.76	5.2	5.12	16.45	15.46	15.73	2.92	3.03	2.83	7.93	7.43	7.29	2.92667	7.55	5.36	15.88	1.0856	0.882627	1.09986	1.52898	2.38e-72	2.36e-25	5.5e-90	6.59e-147	1
Ggct	7.21	8.23	6.11	17.01	13.02	14.05	6.21	6.41	4.43	6.8	5.87	8.17	5.68333	6.94667	7.18333	14.6933	0.230931	0.364247	1.09724	1.07349	0.00115754	0.0416213	2.52e-15	3.2e-19	1
Mt2	427.33	407.54	361.72	1124.44	1146.77	1071.32	257.25	248.19	254.6	551.33	578.9	523.86	253.347	551.363	398.863	1114.18	1.03563	0.681908	1.0901	1.49632	2.46e-155	3.15e-42	3.87e-151	1.05e-226	1
Kitl	13.49	14.45	14.58	17.28	16.3	18.01	7.53	7.35	6.95	8.47	8.12	8.1	7.27667	8.23	14.1733	17.1967	0.157461	0.979952	1.08923	0.291625	0.00250529	6.53e-67	2.57e-91	1.27e-08	1
LOC102641031	2.6	2.7	3.59	19.1	17.04	17.61	2.73	2.65	2.32	8.85	9.05	7.5	2.56667	8.46667	2.96333	17.9167	1.24961	0.224879	1.0875	2.09089	6.07e-77	0.0805289	2.84e-58	5.9e-71	1
Irak2	7.9	7.6	6.76	20.25	19.52	20.61	6.31	6.14	6.17	9.2	9.66	10.42	6.20667	9.76	7.42	20.1267	0.52069	0.298019	1.07957	1.39346	6.09e-17	0.000559	1.35e-65	1.17e-99	1
Pim3	52.1	52.23	55.43	102.72	100.91	99.29	40.66	42.99	42.4	45.25	50.87	51.08	42.0167	49.0667	53.2533	100.973	0.216536	0.373126	1.0768	0.937583	6.78e-07	2.9e-17	7.89e-132	8.18e-124	1
Irf7	2.53	1.84	2.09	5.87	6.27	6.24	1.46	1.75	1.31	2.58	3.37	2.6	1.50667	2.85	2.15333	6.12667	0.306618	0.477857	1.0669	1.18164	8.95e-06	0.0137064	2.9e-14	1.13e-22	1
Ly6c2	0.53	0.51	0.34	2	1.99	2.74	0.08	0	0.3	0.78	0.65	0.83	0.126667	0.753333	0.46	2.24333	0.0711461	0.390043	1.06459	0.634723	0.00816493	0.0922394	0.000101	1.17e-06	1
S100a4	8875.05	8197.28	7964.82	7545.52	7806.13	7724.39	3694.04	3725.45	3318.09	3860.6	3894.84	4013.63	3579.19	3923.02	8345.72	7692.01	0.108667	1.23932	1.05896	-0.0579247	0.0340216	1.75e-89	4.56e-300	0.0658202	1
Mndal	0.82	0.83	1.11	6.42	6.4	6.43	0.99	1.13	0.91	3.34	3.24	2.87	1.01	3.15	0.92	6.41667	0.561716	-0.0916847	1.02949	2.07574	1.38e-15	0.684222	2.49e-16	1.4e-61	1
Socs3	13.53	12.26	13.81	115.7	110.71	106.33	9.96	10.63	10.28	50.4	60.26	55.22	10.29	55.2933	13.2	110.913	1.78951	0.383909	1.02536	3.00854	1.19e-168	1.39e-07	4.25e-36	0	1
Sod2	28.88	31.4	30.32	57.51	53.2	56.75	24.6	22.4	23.04	28.05	27.3	29.01	23.3467	28.12	30.2	55.82	0.260172	0.401446	1.02331	0.895832	3.13e-10	5.22e-17	1.85e-137	1.57e-93	1
Eci1	62.79	65.68	67.09	73.26	74.77	71.88	30.98	33.93	34.62	35.93	40.89	34.84	33.1767	37.22	65.1867	73.3033	0.139433	0.994075	1.01595	0.199292	0.0211745	1.17e-53	1.22e-56	0.000215	1
C1ra	26.84	23.43	24.09	39.28	38.02	35.96	14.02	13.8	13.94	19.51	18.75	19.33	13.92	19.1967	24.7867	37.7533	0.413609	0.852801	1.00798	0.617119	4.21e-16	7.22e-43	8.48e-85	1.58e-29	1
Sphk1	8.05	7.32	8.65	14.73	14.55	13.75	5.09	5.29	5.23	6.47	7.89	7.3	5.20333	7.22	8.00667	14.3433	0.284028	0.616497	1.00792	0.784459	7.57e-05	1.68e-08	1.96e-28	3.75e-21	1
Tapbpl	6.14	6.28	5.9	19.35	18.99	18.36	4.04	3.95	4.4	8.97	10.51	9.67	4.13	9.71667	6.10667	18.9	0.793468	0.572032	0.985079	1.52624	3.26e-29	9.59e-07	2.56e-36	3.12e-83	1
Ccl7	467.85	392.73	355.21	552.04	527.9	495.97	233.86	240.32	223.98	279.94	263.67	283.81	232.72	275.807	405.263	525.303	0.236279	0.797236	0.984598	0.356302	1.44e-10	5.43e-13	1.64e-115	0.000494	1
Irf4	0.01	0.02	0.01	0.23	0.2	0.18	0.01	0.01	0	0.06	0.07	0.06	0.00666667	0.0633333	0.0133333	0.203333	0.0577651	0.0877236	0.976125	0.609543	0.010915	0.574409	0.00056	2.39e-07	1
Igtp	2.59	2.68	2.27	360.78	354.49	356.23	1.45	1.72	2.02	181.66	191.6	187.7	1.73	186.987	2.51333	357.167	5.13192	0.495019	0.974462	6.64464	0	0.00454069	1.64e-245	0	1
Pde4b	6.64	5.33	5.76	7.95	7.9	7.5	3.62	3.34	3.22	4.05	4.49	3.7	3.39333	4.08	5.91	7.78333	0.150199	0.757581	0.970541	0.415098	0.0325314	8.58e-15	1.66e-28	1.12e-07	1
Trim12c	1.2	1.43	1.53	4.37	3.57	4.25	0.81	1.11	0.86	2.2	2.01	2.03	0.926667	2.08	1.38667	4.06333	0.506352	0.557739	0.967934	1.29093	3.69e-12	0.00132207	2.46e-16	7.63e-31	1
Dnajb4	17.92	18.78	20.12	30.81	31.13	31.5	10.03	12.31	11.92	17.8	15.73	18.07	11.42	17.2	18.94	31.1467	0.457364	0.766371	0.946473	0.713918	2.61e-16	9.65e-31	7.42e-76	2.02e-44	1
Itpkc	3.78	3.65	3.78	8.04	7.9	8.44	2.62	2.96	2.79	3.93	4.4	4.53	2.79	4.28667	3.73667	8.12667	0.387029	0.434345	0.9414	1.04396	7.11e-08	0.000145	9.78e-26	4.19e-35	1
Adgrl2	7.93	7.6	7.17	8.37	7.67	8.16	3.74	3.91	4.01	4.15	4.44	4.16	3.88667	4.25	7.56667	8.06667	0.128121	0.987479	0.932169	0.112876	0.042054	9.41e-42	6.19e-40	0.0688897	1
Gpat3	9.3	10.06	10.66	23.65	25.11	26.08	6.47	5.64	6.29	13.06	13.81	13.43	6.13333	13.4333	10.0067	24.9467	0.908202	0.706943	0.926252	1.316	2.44e-50	6.2e-17	1.85e-55	6.26e-98	1
Plek2	4.44	3.1	3.34	5.11	5.7	5.44	1.72	2.12	2.17	3.14	2.9	2.33	2.00333	2.79	3.62667	5.41667	0.154652	0.764774	0.925587	0.471521	0.0242194	2.41e-05	2.13e-09	0.000133	1
Ube2l6	12.48	13.15	12.84	27.86	26.08	25.35	9.21	8.26	9.67	14.58	14.07	14.43	9.04667	14.36	12.8233	26.43	0.449734	0.514143	0.908237	0.989457	9.35e-11	8.14e-07	1.3e-29	1.49e-36	1
Tubb3	1.19	1.12	0.83	77.85	74.27	69.21	2.45	2.2	3.31	38.99	41.51	41.03	2.65333	40.51	1.04667	73.7767	2.72211	-1.09305	0.90142	5.10046	0	8.7e-08	3.3e-67	0	1
Usp18	1.32	0.93	0.82	2.58	2.56	2.54	0.44	0.62	0.65	0.98	1.39	1.51	0.57	1.29333	1.02333	2.56	0.200117	0.611863	0.889111	0.806793	0.000334	0.0133284	5.27e-06	9.26e-09	1
Ifi202b	46.98	42.67	53.59	96.2	102	99.03	26.25	28.71	28.73	57.89	57.18	52.83	27.8967	55.9667	47.7467	99.0767	0.912201	0.817823	0.879709	1.05873	1.97e-79	8.43e-34	7.93e-81	9.33e-78	1
Gm2022	6.85	5.54	5.38	13.9	13.2	12.79	4.21	4.44	3.52	7.38	7.44	7.18	4.05667	7.33333	5.92333	13.2967	0.492083	0.538848	0.877652	1.05887	1.52e-11	6.47e-05	5.04e-21	1.64e-29	1
Tgtp2	0.28	0.18	0.23	90.06	89.16	89.31	0.2	0.15	0.19	49.03	53.19	48	0.18	50.0733	0.23	89.51	4.34079	0.200267	0.874337	6.58099	0	0.461087	1.86e-108	0	1
Arntl2	2.3	2.06	2.88	3.92	3.92	4.02	1.89	1.74	1.56	2.26	2.32	2.12	1.73	2.23333	2.41333	3.95333	0.151656	0.476116	0.870105	0.603624	0.0376996	0.00251853	1.42e-11	1.19e-07	1
Adam8	14.58	16.2	16.6	22.02	24	21.05	9.68	10.16	11.45	12.7	12.11	12.79	10.43	12.5333	15.7933	22.3567	0.224608	0.615691	0.865905	0.508067	9.4e-05	6.7e-18	6.89e-44	4.76e-16	1
P3h2	16.51	15.25	14.83	20.6	19.23	18.43	9.06	10.01	8.67	11.01	11	10.62	9.24667	10.8767	15.53	19.42	0.204726	0.768265	0.865142	0.340161	0.000398	1.53e-28	2.02e-45	9.57e-09	1
Lmo4	32.02	28.64	31.15	62.38	62.35	58.53	23.89	23.76	23.84	33.42	35.47	34.98	23.83	34.6233	30.6033	61.0867	0.486775	0.397908	0.854785	0.995947	5.21e-21	7e-10	2.73e-58	1.19e-71	1
Irgm2	0.88	1.13	1.1	137.83	126.35	130.57	0.77	0.81	0.94	74.72	76.69	72.61	0.84	74.6733	1.03667	131.583	4.80069	0.296543	0.853608	6.33191	0	0.110271	3.68e-131	0	1
Stat1	9.11	8.41	8.73	159.71	149.71	149.48	5.41	4.98	5.3	86.24	87.59	85.63	5.23	86.4867	8.75	152.967	3.69787	0.738703	0.851198	4.05057	0	8.75e-25	4.97e-165	0	1
Cxcl10	24.2	26.04	21.01	450.71	417.51	403.65	34.07	30.65	33.24	219.58	257	245.63	32.6533	240.737	23.75	423.957	2.11522	-0.41694	0.84903	3.77571	4.8e-235	7.71e-07	2.66e-24	0	1
Acsl5	76.06	71.83	74.47	81.04	77.45	79.69	41.2	42.28	42.16	45.89	45.86	45.63	41.88	45.7933	74.12	79.3933	0.133216	0.872408	0.846756	0.122132	0.000179	2.92e-112	1.59e-124	0.000928	1
Il34	6.95	7.66	6.9	11.09	11.14	10.38	4.28	5.29	5.15	6.41	6.42	5.89	4.90667	6.24	7.17	10.87	0.197043	0.545003	0.811946	0.555461	0.00711324	7.84e-06	6.05e-15	2.14e-09	1
Gm12185	0.04	0.09	0.07	18.39	17.28	18.37	0.06	0.04	0.08	10.37	10.63	10.52	0.06	10.5067	0.0666667	18.0133	3.33479	0.145724	0.810126	5.51001	0	0.58437	2.33e-60	0	1
Hk2	14.09	14.79	14.35	60.37	59.21	61.63	9.28	9.97	9.6	34.13	36.05	35.58	9.61667	35.2533	14.41	60.4033	1.73604	0.612689	0.806405	2.04208	0	2.13e-32	8.26e-124	0	1
Kyat3	6.19	5.72	6.13	6.75	6.26	7.08	3.23	2.73	3.35	3.58	4.3	3.84	3.10333	3.90667	6.01333	6.69667	0.171733	0.924105	0.80202	0.187095	0.0196642	1.27e-13	6.36e-12	0.0508652	1
Cish	0.35	0.28	0.19	2.04	1.75	2.24	0.45	0.35	0.46	1.09	1.23	1.06	0.42	1.12667	0.273333	2.01	0.334752	-0.400893	0.797505	1.60341	1.44e-07	0.117533	2.09e-06	4.51e-30	1
Plekhm1	4.84	4.66	4.43	10.74	10.65	10.78	2.99	3.35	3.25	6.43	5.96	6.53	3.19667	6.30667	4.64333	10.7233	0.785249	0.556251	0.795855	1.18354	4.95e-39	7.41e-12	3.64e-43	1.05e-85	1
Ackr3	23.81	24.42	23.36	38.64	41.09	39.1	16.23	17.6	17.05	23.59	23.67	23.55	16.96	23.6033	23.8633	39.61	0.412735	0.517492	0.788433	0.740587	1.44e-14	1.07e-15	1.48e-47	4.96e-42	1
Resf1	25.05	23.89	25.01	35.62	33.21	36.22	15.45	16.25	15.49	21.61	21.23	19.84	15.73	20.8933	24.65	35.0167	0.391905	0.680205	0.786928	0.528415	8.3e-24	4.1e-60	3.94e-79	2.02e-37	1
Iigp1	0.07	0.03	0.01	27.74	22.92	25.07	0	0	0.07	14.1	16.1	14.69	0.0233333	14.9633	0.0366667	25.2433	3.02523	0.0849695	0.78504	5.302	0	0.650409	6.04e-32	0	1
Acot9	162.8	163.01	168.15	167.49	171.48	171.5	95.42	97.16	99.03	100.09	102.29	103.18	97.2033	101.853	164.653	170.157	0.0766188	0.78989	0.783265	0.0814986	0.019687	1.58e-114	4.55e-117	0.0171311	1
Rpl31-ps12	30.89	6.14	24.33	25.99	57.65	20.43	3.08	1.77	5.67	13.32	16.04	6.18	3.50667	11.8467	20.4533	34.69	0.0907598	0.77086	0.781319	0.0995612	0.00772763	0.00244743	0.00634854	0.288129	1
Mt1	779.92	755.35	753.53	1357.08	1423.27	1314.61	592.84	578.64	613.59	857.19	853.43	807.3	595.023	839.307	762.933	1364.99	0.468019	0.387023	0.779924	0.877892	6.03e-51	9.09e-29	1.42e-92	3.02e-112	1
Ifi47	4.06	2.82	3.05	74.21	66.78	68.55	3.17	2.87	3	38.46	45.21	41.91	3.01333	41.86	3.31	69.8467	2.62136	0.145518	0.775537	3.97825	0	0.36463	1.25e-42	0	1
Tlr2	5.78	5.35	5.38	11.79	10.45	10.3	4.49	5.31	5.4	6.59	6.99	5.71	5.06667	6.43	5.50333	10.8467	0.238299	0.144366	0.77476	0.924141	0.000634	0.155472	9.93e-19	7.52e-30	1
Helb	7.42	7.65	7.42	8.23	8.34	7.8	4.4	4.12	4.23	4.91	4.99	4.76	4.25	4.88667	7.49667	8.12333	0.155313	0.826479	0.769746	0.146698	0.0146582	1.07e-27	1.2e-25	0.0246998	1
Axdnd1	0.12	0.12	0.13	0.47	0.46	0.42	0.13	0.1	0.06	0.2	0.27	0.2	0.0966667	0.223333	0.123333	0.45	0.0922105	0.187891	0.759201	0.642768	0.0194471	0.487605	0.00287787	3.12e-06	1
Mpeg1	0	0.01	0.01	0.85	0.73	0.85	0.08	0.06	0.08	0.44	0.45	0.46	0.0733333	0.45	0.00666667	0.81	0.315057	-0.639115	0.758508	1.66332	1e-09	0.00645685	0.000148	1.1e-31	1
Btg1	41.35	41.86	42.19	47.96	45.15	46.55	23.97	22.38	23.42	28.01	28.3	28.57	23.2567	28.2933	41.8	46.5533	0.280761	0.874206	0.753774	0.183849	3.76e-15	3.3e-118	3.5e-97	3.61e-07	1
Sbno2	25.32	26.94	26.44	67.77	69.53	68.47	23.05	23.1	24.11	42.65	41.99	42.46	23.42	42.3667	26.2333	68.59	0.832779	0.209891	0.751008	1.40803	1.48e-133	1.06e-06	2.81e-120	1.12e-304	1
LOC100044068	35.31	34.92	35.42	73.85	67.51	70.1	22.16	21.75	21.58	43.33	44.09	41.69	21.83	43.0367	35.2167	70.4867	0.879058	0.715776	0.749839	1.00513	1.45e-77	3.64e-37	4.83e-59	6.64e-97	1
Susd6	16.07	15.9	15.27	29.79	27.73	28.52	12.38	13.05	13.29	17.42	17.86	17.21	12.9067	17.4967	15.7467	28.68	0.41178	0.315302	0.747817	0.874304	7.45e-22	5.14e-10	1.13e-68	5.45e-83	1
S100a10	1627.83	1576.99	1522.13	1607.72	1714.17	1603.33	975.51	999.87	928.59	991.6	1059.01	1020.46	967.99	1023.69	1575.65	1641.74	0.0808343	0.732719	0.747199	0.106846	0.0090934	1.53e-111	8.87e-93	0.00229892	1
Pcgf5	18.82	17.64	17.37	19.29	18.21	18.72	10.33	10.44	10.9	11.12	11.81	11.4	10.5567	11.4433	17.9433	18.74	0.121578	0.793414	0.747169	0.0937794	0.00567011	6.18e-61	6.31e-61	0.0371067	1
Apobec1	4.18	3	2.79	4.2	4.47	4.53	1.95	2.23	1.9	2.59	2.93	2.37	2.02667	2.63	3.32333	4.4	0.163913	0.67546	0.745664	0.35523	0.0240358	2.15e-05	3.03e-08	0.00225763	1
Trim34b	0.17	0.13	0.16	0.59	0.61	0.63	0	0.05	0.06	0.33	0.2	0.28	0.0366667	0.27	0.153333	0.61	0.0598901	0.317662	0.734003	0.435323	0.0120023	0.12974	0.0098822	0.000228	1
Gadd45b	53.9	53.32	55.99	85	89.21	84.91	41.69	39.51	43.41	51.78	53.35	55.5	41.5367	53.5433	54.4033	86.3733	0.32691	0.417342	0.733652	0.681349	8.05e-11	7.09e-13	8.94e-47	2.42e-41	1
Trim34a	0.07	0.19	0.14	0.77	0.76	0.68	0.08	0.07	0.11	0.36	0.47	0.32	0.0866667	0.383333	0.133333	0.736667	0.146883	0.243715	0.730213	0.788033	0.000178	0.345519	0.0032905	8.64e-09	1
Ifi211	7.08	8.3	8.34	21.83	23.61	22.56	6.17	5.97	6.14	13.9	15.01	12.51	6.09333	13.8067	7.90667	22.6667	0.790165	0.362537	0.727932	1.40477	8.97e-31	0.000939	2.79e-21	7.35e-70	1
Mlkl	37.95	39.12	38.2	59.05	57.52	58.92	25.86	25.62	24.93	35.18	36.95	36.57	25.47	36.2333	38.4233	58.4967	0.470247	0.625065	0.725641	0.622345	9.61e-24	3.08e-32	1.28e-56	2.62e-42	1
Bid	60.95	58.39	62.32	69	71.75	72.24	38.16	38.9	36.06	45.95	43.85	42.53	37.7067	44.11	60.5533	70.9967	0.216435	0.710229	0.725449	0.257849	1.41e-06	5.64e-48	5.9e-58	5.1e-09	1
Ebp	59.78	62.62	61.3	73.24	76.35	74.34	43.86	41.06	43.29	45.54	48.99	45.42	42.7367	46.65	61.2333	74.6433	0.125838	0.547633	0.718243	0.312896	0.00540298	3.11e-30	4.19e-53	1.35e-12	1
H2-Q4	62.35	61.38	63.04	92.28	84.96	87.46	47.04	46.79	48.91	54.17	56.49	54	47.58	54.8867	62.2567	88.2333	0.216172	0.420655	0.717598	0.531333	2.27e-07	4.55e-20	6.86e-61	2.94e-34	1
Sh3bp2	8.62	8.2	9.2	15.37	15.7	14.56	8.24	8.98	8.25	10.4	8.69	9.2	8.49	9.43	8.67333	15.21	0.12822	0.0599528	0.717514	0.79308	0.0413079	0.455405	6e-23	1.36e-30	1
Zfp697	3.77	3.83	3.37	4.21	4.21	4.31	2.06	2.04	2.24	2.62	2.61	2.45	2.11333	2.56	3.65667	4.24333	0.149453	0.715339	0.71227	0.189533	0.0184691	2e-20	1.13e-22	0.00426207	1
Ripk2	25.48	24.47	23.57	77.33	73.4	72.44	21.25	22.48	20.32	46.23	47.23	46.55	21.35	46.67	24.5067	74.39	1.04352	0.233047	0.711559	1.59276	2.31e-135	3.7e-05	8.29e-75	5.59e-267	1
Pik3r5	19.89	20.3	18.98	23.77	22.37	22.7	13.08	12.48	13.03	15.09	13.56	14.48	12.8633	14.3767	19.7233	22.9467	0.155002	0.642949	0.708308	0.243132	0.00120914	4.32e-36	7.89e-45	3.07e-07	1
Socs1	9.3	9.02	9.98	80.35	73.71	69.12	9.37	9.85	10.03	43.1	50.09	47	9.75	46.73	9.43333	74.3933	1.66838	-0.01381	0.704348	2.73487	9.28e-154	0.904173	6.59e-28	6.45e-279	1
Egr2	2.39	2.48	2.14	8.83	7.78	8.18	2.76	3.02	3	5.17	5.28	5	2.92667	5.15	2.33667	8.26333	0.520775	-0.272095	0.704293	1.60735	2.44e-13	0.0385108	2.97e-15	1.91e-62	1
Il18rap	29.61	27.76	29.48	65.7	65.48	68.58	20.79	21.84	21.27	40.57	41.9	41.15	21.3	41.2067	28.95	66.5867	0.921615	0.477451	0.704108	1.1904	5.24e-165	4.19e-31	3.3e-103	1.09e-229	1
Tapbp	139.42	135.58	128.73	209.34	206.96	199.96	87.01	89.77	92.23	127.37	130.16	132.11	89.67	129.88	134.577	205.42	0.528352	0.615192	0.700576	0.633848	1.83e-75	7.92e-64	5.22e-117	3.09e-71	1
Atf3	4.11	3.27	4.28	17.57	17.41	17.03	3.75	4.12	4.56	10.63	11.24	10.86	4.14333	10.91	3.88667	17.3367	0.903329	-0.0572835	0.698756	1.93439	8.25e-38	0.680186	7.97e-20	8.08e-100	1
Cstb	612.72	614.01	577.38	636.8	711.62	637.99	410.58	402.16	417.47	425.58	431.65	441	410.07	432.743	601.37	662.137	0.0747614	0.583998	0.684694	0.185615	0.0259508	3.07e-59	9.11e-51	3.86e-05	1
Arid5b	12.21	12.06	10.99	20.58	19.14	20.34	8.98	8.4	8.21	12.86	12.62	12.51	8.53	12.6633	11.7533	20.02	0.511704	0.455336	0.679702	0.778884	6.75e-31	4.15e-17	1.58e-54	4.79e-60	1
Tceal9	479.69	486.15	478.86	540.8	545.47	530.88	320.09	328.56	343.4	340.3	358.19	348.11	330.683	348.867	481.567	539.05	0.0837833	0.57358	0.678987	0.19984	0.00667147	8.28e-70	5.27e-100	1.21e-10	1
Spire2	13.37	11.86	12.81	16.74	16.36	14.84	8.67	9.08	8.19	10.43	10.13	10.05	8.64667	10.2033	12.68	15.98	0.191228	0.571923	0.677081	0.342977	0.00273479	3.91e-12	3.91e-19	1.87e-06	1
Gprc5a	27.22	27.08	29.07	31.65	31.03	31.06	18.39	17.53	18.56	19.66	20.52	19.97	18.16	20.05	27.79	31.2467	0.13223	0.638769	0.676035	0.194587	0.0146611	4e-25	6.55e-32	0.000394	1
Gpatch4	64.26	61.69	64.93	73.76	70.37	74.19	40.8	44.37	43.8	48.5	45	47.44	42.99	46.98	63.6267	72.7733	0.121672	0.590446	0.674836	0.22383	0.00840906	1.37e-32	3.3e-46	7.96e-07	1
Stat2	4.45	3.99	4.42	43.88	43.19	45.28	4.15	3.98	4.28	28.21	29.4	27.51	4.13667	28.3733	4.28667	44.1167	2.41609	0.0802214	0.672706	3.26514	0	0.364938	6.27e-68	0	1
Psmb9	1.49	1.57	1.4	25.53	17.29	20.42	2.21	2.08	1.8	13.39	14.08	12.24	2.03	13.2367	1.48667	21.08	0.942997	-0.274342	0.669727	2.46834	1.7e-39	0.276002	2.03e-07	4.37e-77	1
Arid5a	6.94	7.2	6.72	13.18	12.77	12.54	5.93	6.65	6.22	8.05	7.88	8.81	6.26667	8.24667	6.95333	12.83	0.342421	0.176437	0.666148	0.87728	3.96e-10	0.00763488	1.36e-32	1.52e-56	1
Cd47	58.02	54.04	54.86	68.09	71.18	68.5	40.23	40.23	39.4	45.14	44.81	44.72	39.9533	44.89	55.64	69.2567	0.181592	0.497361	0.66611	0.366015	2.8e-06	4.49e-30	4.4e-62	6.36e-19	1
Ifi204	39.45	39.61	40.32	113.94	108.33	114.44	26.4	28.31	29.72	73.98	73.23	70.99	28.1433	72.7333	39.7933	112.237	1.26972	0.527301	0.664821	1.4984	2.22e-214	2.56e-24	1.03e-77	1.97e-298	1
Mreg	3.99	3.79	3.85	4.28	4.63	4.01	2.18	2.26	2.15	2.47	2.87	2.81	2.19667	2.71667	3.87667	4.30667	0.158041	0.819845	0.658442	0.140672	0.0314696	6.66e-10	2.98e-07	0.176919	1
Adamts1	8.65	8.07	8.21	15.22	12.86	13.24	6.9	7.47	7.25	8.71	9.08	9.02	7.20667	8.93667	8.31	13.7733	0.27685	0.232992	0.652507	0.720788	2.03e-07	0.00036	8.39e-25	1.81e-29	1
Fmnl2	10.35	10.03	10.05	14.42	12.88	13.72	8.16	8.58	8.17	9.17	8.6	8.98	8.30333	8.91667	10.1433	13.6733	0.101785	0.313454	0.651015	0.449015	0.0409285	2.98e-08	1.28e-31	1.62e-16	1
Tspo	538.42	535.73	505.93	541.72	561.69	522.11	336.92	340.44	352.12	354.34	362.79	359.4	343.16	358.843	526.693	541.84	0.0699034	0.648761	0.650366	0.0821377	0.0187319	1.68e-81	2.33e-72	0.0289624	1
Klf6	33.46	37.03	37.3	47.42	46.1	47.46	26.91	27.92	26.09	31.85	29.9	30.4	26.9733	30.7167	35.93	46.9933	0.190406	0.444357	0.650036	0.408818	4.13e-07	6.29e-22	1.85e-67	4.08e-21	1
[truncated: 403 more rows]

## Sheet: Cluster3 A<D<B 16
													Table S2: List of clusters of genes that their expression levels were differentially expression in IEC4.1 and IEC4.1-Prdm1-/- cells in response to IFN-gamma stimulation (cluster #3).
[truncated: 17 more rows]

[truncated: 5 more sheets: Cluster4 A>B=D 157, Cluster5 A>D>B 19, Cluster6 A>B>D 346, Cluster7 A=B<D 2501, Cluster8 A=B>D 3325]
