# Supplementary material for: Targeting the interaction between long noncoding RNA XR_001779380 and Prdm1 to enhance IFN-γ immunity in murine neonatal intestinal epithelial cells
Source: mBio. 2025 Jun 11;16(7):e00773-25. doi: 10.1128/mbio.00773-25 (PMC12239576; doi:10.1128/mbio.00773-25)
Supplement: Table S3 — Sequences of designed ASOs and their corresponding targeted regions of XR_001779380. [file mbio.00773-25-s0005.xlsx]

## Sheet: Sheet1
Table S3: The sequences of designed ASOs and their corresponding targeted regions of XR_001779380.
	Name	Sequence	Targeted regions of XR_001779380
ASO sequence	Standard Control oligo (wiith 3' Fluorescein)	CCTCTTACCTCAGTTACAATTTATA
	Standard Control oligo	CCTCTTACCTCAGTTACAATTTATA
	ASO1(160-211)	TGGCTGCACACACATCACATCCTG	160-211
	ASO2(176-227)	CCACCCATGGCTCTGCACAAGCTG	176-227
	ASO3(201-252)	AGCGAGCATCCACAAAGCCATCTGT	201-252
	ASO4(335-386)	TCCTACATGTCAATTGTATGAACTT	335-386
	ASO5(435-486)	GCTCAACAGGACCCTCCTCAAGCCG	435-486
