# Supplementary material for: Targeting the interaction between long noncoding RNA XR_001779380 and Prdm1 to enhance IFN-γ immunity in murine neonatal intestinal epithelial cells
Source: mBio. 2025 Jun 11;16(7):e00773-25. doi: 10.1128/mbio.00773-25 (PMC12239576; doi:10.1128/mbio.00773-25)
Supplement: Table S4 — Genes with expression levels significantly altered in response to pretreatment with MP-ASOs and then IFN-γ stimulation. [file mbio.00773-25-s0006.xls]

Table S4: List of genes that their expression levels were significantly altered in IEC4.1 cells pre-treated with MP-ASOs and then exposed to IFN-gamma stimulation.
Gene ID	Gene Symbol	A4C1 FPKM	A4C2 FPKM	A4C3 FPKM	A4G1 FPKM	A4G2 FPKM	A4G3 FPKM	ST1 FPKM	ST2 FPKM	ST3 FPKM	STG1 FPKM	STG2 FPKM	STG3 FPKM	Group_C Average FPKM	Group_A Average FPKM	Group_D Average FPKM	Group_B Average FPKM	log2 (Group_B / Group_A)	log2 (Group_C / Group_A)	log2 (Group_D / Group_B)	log2 (Group_D / Group_C)	Pvalue(Group_B / Group_A)	Pvalue(Group_C / Group_A)	Pvalue(Group_D / Group_B)	Pvalue(Group_D / Group_C)
100009600	'Zglp1'	1.08	1.16	1.58	0.69	1.3	1.74	1.69	1.24	1.25	1.13	1.55	1.23	1.273333333	1.393333333	1.243333333	1.303333333	-0.010994579	-0.007468082	-0.010431749	-0.002611439	0.834797456	0.757966273	0.89248307	0.97828439
100017	'Ldlrap1'	28.45	28.53	29.32	26.41	25.48	25.77	26.85	28.02	29.91	28.06	25.93	28.63	28.76666667	28.26	25.88666667	27.54	-0.008387639	0.014153301	-0.081125876	-0.107062038	0.87068401	0.761386897	0.187348844	0.095417645
100019	'Mdn1'	13.71	13.93	12.59	11.69	11.77	13.8	13.88	14.45	14.29	14.6	14.47	13.78	13.41	14.20666667	12.42	14.28333333	0.015920215	-0.070823031	-0.169864031	-0.073974663	0.647848282	0.079859193	0.003561084	0.262536774
100034251	'Wfdc17'	0	0.28	0	0	0	0.3	0	0	0	0	0	0	0.093333333	0	0.1	0		0.001434208	0.006102157	8.99E-04		0.54570846	0.519613944	0.959020826
100034361	'Mfap1b'	38.55	41.05	37.64	37.8	34.08	36.37	37.3	37.62	38.47	36.65	37.76	38.27	39.08	37.79666667	36.08333333	37.56	9.25E-04	0.032851557	-0.035929917	-0.074489836	0.985581591	0.488842119	0.575438282	0.288197035
100034363	'Tmsb15b2'	0.14	0	0.27	0.14	0.28	0.15	0	0.47	0.28	0	0	0.28	0.136666667	0.25	0.19	0.093333333	-0.011446497	-0.003662349	0.012895244	0.009993791	0.438119297	0.599718466	0.577717354	0.764649926
100034748	'A930017K11Rik'	0.08	0.03	0.07	0.1	0.07	0.06	0.03	0.08	0.02	0.07	0.11	0.08	0.06	0.043333333	0.076666667	0.086666667	0.021684534	0.002571657	-0.009815065	0.019962692	0.351642423	0.771026644	0.816187214	0.686659446
100036521	'Umad1'	5.24	5.18	5.3	5.15	5.7	4.92	6.06	5.45	5.28	4.38	5.04	5.22	5.24	5.596666667	5.256666667	4.88	-0.107349835	-0.035577086	0.08576252	0.029547182	0.174099105	0.48605591	0.381762878	0.780528401
100036568	'Gm3373'	0.21	0.15	0.13	0.21	0.18	0	0.13	0.12	0.22	0.37	0.44	0.3	0.163333333	0.156666667	0.13	0.37	0.036240871	-0.00239823	-0.066548113	-0.005437751	0.229307031	0.818738849	0.144757906	0.906057017
100037258	'Dnajc3'	22.79	22.16	20.98	23.03	22.82	22.18	23.47	23.01	22.44	22.59	24.09	22.14	21.97666667	22.97333333	22.67666667	22.94	0.006005934	-0.052347298	0.001125193	0.071448946	0.89125768	0.229084014	0.9837267	0.233604942
100037278	'Fam129c'	1.16	0.8	1.26	1.21	1.22	1.41	0.93	0.91	0.91	0.9	1.15	1.33	1.073333333	0.916666667	1.28	1.126666667	0.051774338	0.010390368	0.053938034	0.112655807	0.44904265	0.756479189	0.588265835	0.337602467
100037282	'Rsph3b'	0.21	0.22	1.15	0.99	0.86	1.01	0.24	1.04	0.91	1.01	0.22	1.28	0.526666667	0.73	0.953333333	0.836666667	0.007974292	-0.004997555	0.027624707	0.142520501	0.772085028	0.644751018	0.718425639	0.103439789
100037283	'Rnaset2a'	53.94	55.33	63.34	62.73	58.09	50.23	55.46	58.84	53.82	51.33	55.58	54.08	57.53666667	56.04	57.01666667	53.66333333	-0.039279812	0.02367172	0.086830347	0.016022589	0.514424424	0.646450339	0.251546546	0.849078761
100038538	'Gm10767'	0.25	0.12	0.24	0.29	0.12	0.24	0.21	0.05	0.21	0.08	0.12	0.04	0.203333333	0.156666667	0.216666667	0.08	-0.019753474	0.005528058	0.058352924	0.007641445	0.400935651	0.660417417	0.172631945	0.90572283
100038570	'Prcd'	0.18	0.11	0.06	0.11	0.19	0.14	0.16	0.12	0.38	0.25	0.14	0.06	0.116666667	0.22	0.146666667	0.15	-0.005237394	-0.005787369	-0.004851531	0.010342367	0.80611404	0.503049628	0.878432906	0.785861057
100038725	'Cep85l'	1.08	0.84	0.83	0.74	0.69	0.84	1.01	0.98	0.98	0.98	1.09	0.93	0.916666667	0.99	0.756666667	1	0.007596153	-0.033134924	-0.221713413	-0.152376414	0.924156305	0.482035823	0.030942246	0.191196559
100038847	'Gm10406'	0.32	0.23	0.31	0.35	0.22	0.25	0.5	0.64	0.17	0.2	0.19	0.28	0.286666667	0.436666667	0.273333333	0.223333333	-0.068576274	-0.020546171	0.023426203	-0.018738343	0.082841979	0.271304766	0.683489126	0.810729177
100038882	'Isg15'	33.08	32.23	42.01	61.88	58.6	45.27	40	35.66	38.98	32.26	36.52	38.69	35.77333333	38.21333333	55.25	35.82333333	-0.056792259	-0.042491219	0.486785253	0.511407676	0.437858395	0.418747714	5.18E-08	3.60E-07
100039042	'Gm2016'	3.35	3.36	2.73	5.37	3.77	4.03	4.53	3.99	4.01	3.62	3.62	3.92	3.146666667	4.176666667	4.39	3.72	-0.069968849	-0.097063767	0.137163833	0.296614431	0.378501545	0.031107229	0.184566681	0.011843412
100039052	'Gm2022'	3.21	2.29	3.35	4.37	3.68	3.7	3.01	2.81	3.24	2.77	2.69	2.28	2.95	3.02	3.916666667	2.58	-0.082618428	-0.007411097	0.320200842	0.253575653	0.285101986	0.860467709	0.002011494	0.031851076
100039060	'Gm2026'	0.97	1.07	0.5	1.87	1.11	0.72	1.45	1.02	1.48	1.49	1.11	1.54	0.846666667	1.316666667	1.233333333	1.38	0.042263745	-0.119628488	-0.030859425	0.113944788	0.594077498	0.002840926	0.706657079	0.214851293
100039087	'Gm2042'	0.12	0	0	0.15	0.54	0	0	0.36	0.17	0	0.03	0.31	0.04	0.176666667	0.23	0.113333333	-0.001808985	-0.003247446	0.005067444	0.016367269	0.836511929	0.475838454	0.716803462	0.437727486
100039123	'Gm14295'	9.79	10.52	9.9	9.86	11.18	7.99	10.39	8.38	9.74	8.84	10.32	8.55	10.07	9.503333333	9.676666667	9.236666667	-0.094520256	-0.025818906	0.043654259	-0.020789879	0.194851905	0.625894423	0.610086251	0.816783628
100039257	'Tmem254b'	0.51	0.89	0.81	0.44	0.39	0.72	0.29	0.42	0.7	0.18	0.39	0.49	0.736666667	0.47	0.516666667	0.353333333	-0.024126036	0.024165661	0.056969096	-0.081083409	0.515353465	0.229196919	0.351025555	0.366686567
100039315	'Gm10436'	0.17	0.1	0.1	0.41	0.16	0.19	0.12	0.19	0	0.14	0.1	0.05	0.123333333	0.103333333	0.253333333	0.096666667	-0.001323081	0.002429054	0.055477037	0.05756943	0.946726	0.793623452	0.185897419	0.310738442
100039441	'Gm2237'	0.69	0.54	0.81	0.51	0.4	0.56	0.69	0.68	0.66	0.37	0.62	0.45	0.68	0.676666667	0.49	0.48	-0.031682322	0.002742874	-0.008627792	-0.082608707	0.484449376	0.900948025	0.896941451	0.356424364
100039596	'Tcf24'	0.05	0.05	0	0.02	0	0	0.05	0.04	0	0.05	0.12	0.03	0.033333333	0.03	0.006666667	0.066666667	0.017666024	0.001080303	-0.047216773	-0.028681475	0.392307907	0.882648058	0.109006123	0.325924079
100039707	'Mthfsl'	9.85	10.17	13.62	11.11	8.82	7.08	11.01	10.35	8.76	10.43	8.34	12.08	11.21333333	10.04	9.003333333	10.28333333	-0.035139838	0.02325606	-0.025232024	-0.117104482	0.658350068	0.647228747	0.802883141	0.285427642
100039763	'Gm2411'	0	0.11	0	0	0	0	0	0	0	0	0	0	0.036666667	0	0	0		0.001434208		-0.00726279		0.54570846		0.545858125
100039781	'Hrct1'	0	0.18	0	0.18	0.18	0.1	0.18	0.2	0.45	0.43	0.09	0.27	0.06	0.276666667	0.153333333	0.263333333	-0.001425905	-0.011427857	-0.022692328	0.024959619	0.952956989	0.163686515	0.518827474	0.445522196
100039794	'Gm2427'	0.02	0	0	0	0	0	0.02	0	0.03	0	0.05	0	0.006666667	0.016666667	0	0.016666667	-7.80E-05	-4.97E-05	-0.005502715	-0.007255209	0.992163592	0.988397794	0.544899379	0.54607295
100039795	'Ildr2'	3.18	3.33	2.97	2.94	2.82	3.35	3.3	3.4	3.32	3.4	3.56	3.34	3.16	3.34	3.036666667	3.433333333	0.03647333	-0.04690978	-0.133729028	-0.02661285	0.58257991	0.37202961	0.09893765	0.764217877
100039796	'Tgtp2'	0	0.11	0.16	40.79	43.02	40.59	0.06	0	0.11	19.89	20.12	22.42	0.09	0.056666667	41.46666667	20.81	3.119957621	0.00596722	0.911286818	4.914159358	0	0.536376605	1.57E-48	0
100039815	'Gm2436'	0.14	0.17	0.1	0.07	0.15	0.03	0.22	0.05	0.04	0.08	0.07	0.21	0.136666667	0.103333333	0.083333333	0.12	0.002796058	0.002697224	-0.021975698	-0.036728014	0.897146474	0.786041304	0.485195619	0.39900207
100039830	'Gm2446'	0.14	0.17	0.1	0.07	0.15	0.03	0.22	0.05	0.04	0.08	0.07	0.21	0.136666667	0.103333333	0.083333333	0.12	0.002796058	0.002697224	-0.021975698	-0.036728014	0.897146474	0.786041304	0.485195619	0.39900207
100039948	'Rhox2c'	0	0	0.11	0	0	0	0	0	0	0	0	0	0.036666667	0	0	0		0.001427053		-0.007221667		0.546730578		0.547025189
100039968	'Tmem35b'	0.26	0.33	0.38	0.32	0.59	0.44	0.33	0.6	0.33	0.71	0.4	0.79	0.323333333	0.42	0.45	0.633333333	0.035689321	-0.006926812	-0.044093042	0.046855736	0.345275172	0.634226207	0.469798242	0.499914881
100040049	'Smim38'	0.09	0	0	0.09	0.09	0.19	0	0.2	0.09	0.25	0	0.17	0.03	0.096666667	0.123333333	0.14	0.006246038	-0.00349273	-0.004280728	0.026809915	0.696385874	0.487885862	0.880090286	0.351127778
100040248	'Gm11563'	0	0.08	0	0	0.08	0.09	0	0	0	0	0	0.08	0.026666667	0	0.056666667	0.026666667	0.003375862	0.001434208	0.006746009	0.008942318	0.537787886	0.54570846	0.68463465	0.682309095
100040298	'Gm15501'	1.73	0.35	0.38	1.79	0.72	0	1	0	0.48	0.15	0	0.25	0.82	0.493333333	0.836666667	0.133333333	-0.034486734	0.009337112	0.093218673	0.003627614	0.105413953	0.451717357	0.021767671	0.921313939
100040462	'Mndal'	0.62	0.89	0.74	2.82	3.37	3.73	0.32	0.6	1.03	1.95	1.59	1.82	0.75	0.65	3.306666667	1.786666667	0.326415371	0.006964051	0.451064429	1.091497371	9.66E-07	0.786181204	1.35E-05	5.96E-20
100040500	'Gm2808'	0.89	0.97	0.7	0.95	0.9	0.78	1.06	1.01	1.02	1.1	1.19	1.32	0.853333333	1.03	0.876666667	1.203333333	0.110227081	-0.061701637	-0.240044223	0.041104535	0.16628244	0.165085904	0.019954241	0.728433362
100040531	'Dynlt1f'	51.02	57.03	62.19	60.01	57.17	58.17	48.82	47.83	55.58	38.64	46.17	48.07	56.74666667	50.74333333	58.45	44.29333333	-0.104204294	0.087090085	0.314661722	0.073671462	0.133718549	0.098470371	6.48E-05	0.372007132
100040563	'Dynlt1c'	125.55	125.75	150.39	157.44	150	108.82	143.29	127.08	108.49	118.19	123.88	131.89	133.8966667	126.2866667	138.7533333	124.6533333	-0.002540145	0.046034501	0.14080635	0.073340455	0.973677299	0.381857203	0.085269169	0.423127321
100040585	'Gm2854'	0	0.08	0	0	0	0	0	0	0	0	0	0	0.026666667	0	0	0		0.001434208		-0.00726279		0.54570846		0.545858125
100040599	'Gm15319'	0	0	0.02	0	0	0	0	0	0.03	0	0	0	0.006666667	0.01	0	0	-0.003471062	-6.51E-05		-0.007221667	0.528263329	0.984755508		0.547025189
100040608	'Fancf'	4.56	4.74	4.76	3.83	4.23	4.53	5.1	5.09	5.07	4.17	3.93	4.51	4.686666667	5.086666667	4.196666667	4.203333333	-0.128687336	-0.035573712	0.007573642	-0.082012169	0.106594302	0.45970069	0.941317729	0.474443558
100040671	'Gm2897'	0	0.1	0	0	0	0.13	0	0	0	0.14	0	0.06	0.033333333	0	0.043333333	0.066666667	0.01698182	0.002739965	-0.008002236	0.008796341	0.165389106	0.403356757	0.744331452	0.733283398
100040766	'Mroh2a'	0.06	0.05	0.07	0.05	0.1	0.03	0.05	0.04	0.03	0.05	0.09	0.06	0.06	0.04	0.06	0.066666667	0.038878371	0.013408726	-0.011688752	5.66E-04	0.269904769	0.382258942	0.841209358	0.993883804
100040854	'Gm13040'	0	0	0.08	0	0	0	0	0	0	0	0	0	0.026666667	0	0	0		0.002694349		-0.01318481		0.407296936		0.414740467
100040861	'Gm13057'	0	0	0.08	0	0	0	0	0	0	0	0	0	0.026666667	0	0	0		0.002694349		-0.01318481		0.407296936		0.414740467
100040870	'Gm3005'	0.49	0.65	0.45	0.44	0.36	0.43	0.96	0.57	0.65	0.62	0.37	0.37	0.53	0.726666667	0.41	0.453333333	-0.072583076	-0.016982794	-0.02050066	-0.090179027	0.174649418	0.511532832	0.784289704	0.353602005
100041012	'Gm3095'	0.12	0.03	0.03	0	0.03	0	0	0.03	0.03	0.04	0.06	0	0.06	0.02	0.01	0.033333333	0.003300456	0.006139136	-0.011404332	-0.037774586	0.800200271	0.388037884	0.5387124	0.24153203
100041151	'Gm3636'	1.97	3.51	3	1.99	1.78	1.98	2.56	2.99	2.78	1.9	1.99	2.36	2.826666667	2.776666667	1.916666667	2.083333333	-0.166495393	-0.035003326	-0.058897383	-0.209782133	0.029815832	0.407070375	0.564074564	0.078778475
100041194	'Ahnak2'	3.43	3.33	3.12	2.57	2.73	3.24	3.46	3.24	3.39	3.34	2.89	3.02	3.293333333	3.363333333	2.846666667	3.083333333	-0.081886887	-0.020819292	-0.091127259	-0.150416883	0.187311715	0.682830258	0.254848125	0.076544511
100041230	'Hist1h4m'	0.78	0.4	0	0	0	0.41	0	0	0	0	0.39	0	0.393333333	0	0.136666667	0.13	0.003391807	0.004529568	6.17E-04	-0.014091406	0.536829552	0.282655349	0.96302575	0.567474491
100041264	'Gm10424'	0	0	0.04	0	0	0	0	0	0	0	0.04	0	0.013333333	0	0	0.013333333	0.003391807	0.001427053	-0.005502715	-0.007221667	0.536829552	0.546730578	0.544899379	0.547025189
100041273	'Ndufb4c'	58.42	63.79	93.09	92.22	80.32	59.14	63.08	46.99	72.57	50.5	59.99	63.28	71.76666667	60.88	77.22666667	57.92333333	-0.030857829	0.030650874	0.297281278	0.102272559	0.695978606	0.388677799	0.002171458	0.362011085
100041306	'Gm3264'	0.28	0.19	0.48	0	0.19	0.24	0.08	0.68	0.41	0.37	0.28	0.44	0.316666667	0.39	0.143333333	0.363333333	-0.006534115	-0.009100727	-0.102447516	-0.092443308	0.867735426	0.581212509	0.06303532	0.160038524
100041379	'Zfp980'	0.02	0.02	0	0.05	0.02	0	0.05	0.08	0.04	0.06	0.04	0.07	0.013333333	0.056666667	0.023333333	0.056666667	-0.001989355	-0.012517999	-0.028642886	0.016118068	0.936301174	0.14321836	0.391164994	0.589974879
100041420	'Gm3325'	3.15	2.98	2.8	2.48	2.95	2.47	3.16	3.33	3.17	2.63	3.13	2.84	2.976666667	3.22	2.633333333	2.866666667	-0.126983613	-0.056051286	-0.075393376	-0.134132425	0.088575879	0.289387087	0.417089266	0.174825907
100041433	'Zfp981'	0.09	0.07	0.05	0.06	0.04	0.03	0.06	0.05	0.04	0.03	0.12	0.05	0.07	0.05	0.043333333	0.066666667	0.010724664	0.006305169	-0.016840118	-0.029999792	0.607393617	0.512062582	0.620179293	0.520766676
100041515	'Gm3383'	0.21	0.27	0.13	0.12	0.18	0.25	0.38	0.49	0.3	0.2	0.13	0.04	0.203333333	0.39	0.183333333	0.123333333	-0.074580207	-0.023510204	0.033877176	1.61E-04	0.02866207	0.151497719	0.442732903	0.997982244
100041546	'Ly6c2'	0.11	0.1	0	0.47	0.68	0.62	0.31	0.11	0.11	0.34	0.41	0.2	0.07	0.176666667	0.59	0.316666667	0.010755416	-0.004625244	0.053033151	0.116162821	0.568313703	0.392579782	0.228176019	0.017923368
100041574	'9030025P20Rik'	3.35	3.06	3.37	4.12	3.6	3.07	3.65	3.95	3.19	3.81	3.86	3.57	3.26	3.596666667	3.596666667	3.746666667	0.021184721	-0.030903161	-0.025706964	0.078535631	0.788935354	0.489788373	0.803859999	0.504861245
100041581	'Zkscan16'	0.01	0.01	0.02	0.01	0	0.02	0.02	0.01	0.03	0.02	0.01	0.01	0.013333333	0.02	0.01	0.013333333	-0.012668437	-0.005513241	-0.004625832	-0.005594043	0.515542468	0.515986749	0.856617052	0.867498844
100041585	'Amd2'	7.7	8.69	8.1	9.22	9.31	8.49	9.07	9.97	8.2	9.27	8.88	8.41	8.163333333	9.08	9.006666667	8.853333333	-0.018609293	-0.081733862	0.03496057	0.147486295	0.787034575	0.122187174	0.658147639	0.086823659
100041586	'Gm3417'	0	0.94	0	0.81	0.25	0.42	0.55	1.93	0.27	1.15	0.88	0.79	0.313333333	0.916666667	0.493333333	0.94	0.006344899	-0.003304715	-0.074996233	0.014328846	0.847802233	0.52642676	0.146626426	0.745948923
100041596	'Gal3st2b'	0	0	0.01	0	0	0	0.06	0	0	0	0	0	0.003333333	0.02	0	0	-0.003422646	-0.001465433			0.531165769	0.536840503
100041621	'Gm3435'	2.91	2.53	2.65	3.14	2.79	2.72	1.82	2.7	1.51	1.73	2.14	3.17	2.696666667	2.01	2.883333333	2.346666667	0.069756665	0.063582448	0.155588576	0.098467798	0.323249308	0.089665201	0.130114412	0.408692891
100041639	'Gm3448'	1.32	0.94	1.82	1.26	1.11	1.3	1.1	1	1.46	0.57	0.88	1.19	1.36	1.186666667	1.223333333	0.88	-0.029781562	0.00980219	0.048061114	-0.039720114	0.450920177	0.618690977	0.443925886	0.647361948
100041677	'Zfp984'	0.53	0.48	0.61	0.65	0.72	0.56	0.45	0.53	0.57	0.51	0.64	0.57	0.54	0.516666667	0.643333333	0.573333333	0.030959813	0.004288934	0.062500084	0.110291941	0.647405714	0.897534261	0.525496675	0.345108737
100041722	'1700049E17Rik2'	0.45	0.34	0.42	0.32	0.39	0.4	0.46	0.45	0.56	0.23	0.4	0.4	0.403333333	0.49	0.37	0.343333333	-0.056210128	-0.011312792	0.036020566	-0.015063428	0.185155692	0.582764062	0.565301551	0.859746933
100041734	'4930522L14Rik'	0.6	0.46	0.34	0.3	0.41	0.37	0.87	0.45	0.72	0.39	0.44	0.35	0.466666667	0.68	0.36	0.393333333	-0.116958439	-0.038987718	-0.029244212	-0.09065161	0.042257254	0.156061781	0.715337875	0.37032259
100041735	'Gm3488'	0	0.06	0.1	0.12	0.08	0.03	0.1	0	0	0.05	0.04	0	0.053333333	0.033333333	0.076666667	0.03	-0.003570276	-1.21E-04	0.018107797	0.016059431	0.771359755	0.983140903	0.46073666	0.635841919
100041840	'Gm10408'	0.04	0	0.04	0	0.04	0	0.13	0	0	0	0	0	0.026666667	0.043333333	0.013333333	0	-0.009712959	-0.001549703	0.00560722	-0.007367003	0.290712708	0.770015035	0.537105526	0.730404385
100041874	'Gm3558'	0.13	0	0	0.08	0.2	0.16	0	0	0.13	0.09	0	0.04	0.043333333	0.043333333	0.146666667	0.043333333	-0.003551377	-3.27E-04	0.056354839	0.068559677	0.801287436	0.90971294	0.118395906	0.13185731
100041953	'Sap18b'	270.11	279.99	320.95	327.92	330.72	297.44	296.99	280.36	269.3	251.26	277.77	283.11	290.35	282.2166667	318.6933333	270.7133333	-0.042949905	0.028257575	0.234927259	0.156400365	0.334726058	0.552306427	2.90E-05	0.020642297
100041979	'Gm3604'	0.39	0.52	0.3	0.27	0.28	0.29	0.21	0.32	0.46	0.27	0.21	0.36	0.403333333	0.33	0.28	0.28	-0.023335723	0.01117117	-0.001782051	-0.097084508	0.660328454	0.669590296	0.982738361	0.359255438
100042054	'Gm3194'	0	0	0.14	0	0	0	0	0	0.09	0	0	0	0.046666667	0.03	0	0	-0.003471062	0.001334469		-0.01318481	0.528263329	0.742937881		0.414740467
100042074	'Gm3650'	0.5	1.76	0.68	0.93	1.12	1.45	1.37	0.53	0.77	0.97	1.17	0.62	0.98	0.89	1.166666667	0.92	0.004582417	0.004644033	0.064713231	0.054894984	0.924378129	0.819570328	0.420433709	0.561073968
100042100	'Gm3667'	0	0	0.04	0	0	0	0.1	0	0	0	0	0	0.013333333	0.033333333	0	0	-0.006663648	-0.00149262		-0.007221667	0.381855604	0.714016678		0.547025189
100042149	'Gm3696'	0	0.08	0	0	0.09	0	0	0	0	0	0.06	0	0.026666667	0	0.03	0.02	0.006595852	0.002739965	0.00512682	0.006823981	0.388599293	0.403356757	0.788430699	0.785432845
100042150	'Nrg2'	0.37	0.34	0.52	0.48	0.54	0.28	0.35	0.53	0.54	0.53	0.19	0.39	0.41	0.473333333	0.433333333	0.37	-0.018673699	0.0049786	0.027428085	-0.017206648	0.738701034	0.860321438	0.744380135	0.873700926
100042165	'BC005561'	1.76	1.74	1.47	1.29	1.37	1.36	1.68	1.7	1.5	1.64	1.36	1.54	1.656666667	1.626666667	1.34	1.513333333	-0.045344446	0.008124892	-0.095774377	-0.181686029	0.569762667	0.868055287	0.346259481	0.106689215
100042235	'Gm3739'	0.24	0.19	0.29	0.1	0.11	0.1	0.24	0.29	0.19	0.12	0.22	0.21	0.24	0.24	0.103333333	0.183333333	-0.027234658	1.83E-04	-0.067268873	-0.141334328	0.495848155	0.992409582	0.203892283	0.055989166
100042295	'Gm3776'	0	0.34	0.32	0	0.16	0	0.19	0.78	0.04	0.18	0	0.09	0.22	0.336666667	0.053333333	0.09	-0.028198032	-0.00505145	1.41E-04	-0.035208832	0.102374227	0.569302372	0.991264406	0.258536265
100042304	'Gm38418'	0.12	0.24	0.14	0	0.48	0.18	0.12	0.15	0.35	0.34	0	0.26	0.166666667	0.206666667	0.22	0.2	0.002650966	-0.002056333	0.001720247	0.017172756	0.894471833	0.805543351	0.957587779	0.676064258
100042480	'Nhsl2'	0.17	0.17	0.16	0.23	0.13	0.15	0.15	0.16	0.16	0.16	0.14	0.19	0.166666667	0.156666667	0.17	0.163333333	0.028250401	0.010582891	0.041430206	0.060630522	0.69254479	0.772872406	0.676780957	0.606929765
100042514	'Sprr2a3'	0	0	0.24	0	0.19	0	0	0	0	0	0	0	0.08	0	0.063333333	0		0.002694349	0.01054562	5.38E-04		0.407296936	0.396782729	0.981186747
100042555	'Gm13305'	0	0.01	0.01	0.02	0.01	0.02	0.02	0	0	0	0.01	0	0.006666667	0.006666667	0.016666667	0.003333333
100042698	'Gm3973'	0.25	0	0.43	0	0	0.06	0.18	0.28	0.06	0	0	0.09	0.226666667	0.173333333	0.02	0.03	-0.020592383	0.002257451	-0.005500111	-0.054248259	0.187878874	0.80378066	0.544996409	0.094212721
100042761	'Gm10697'	0	0.04	0	0.04	0	0	0	0	0	0	0	0	0.013333333	0	0.013333333	0
100042776	'Gm4027'	0.36	0.28	0.78	1	0.9	0.68	0.53	0.72	0.36	0.79	0.21	0.73	0.473333333	0.536666667	0.86	0.576666667	0.00274995	-0.00214785	0.059548416	0.096783449	0.935337285	0.886872712	0.329001421	0.218427968
100042784	'Prdm11'	0.5	0.31	0.3	0.25	0.14	0.3	0.38	0.54	0.36	0.33	0.38	0.41	0.37	0.426666667	0.23	0.373333333	-0.02126796	0.032339633	-0.098473925	-0.240572728	0.768229101	0.405186807	0.313314999	0.041365916
100042807	'Eif3j2'	51.44	46.77	43.02	45.12	45.54	46.95	48.27	49.25	53.15	47.41	45.73	44.65	47.07666667	50.22333333	45.87	45.93	-0.108365522	-0.068762703	0.013950212	-0.00525733	0.019037127	0.1499213	0.801601842	0.937868899
100042856	'Gm4070'	1.79	1.71	1.83	12.75	13	14.13	1.9	1.91	2.12	11.36	11.29	11.7	1.776666667	1.976666667	13.29333333	11.45	2.117019523	-0.074242119	0.211696389	2.591966304	3.86E-288	0.159703572	2.01E-04	1.65E-257
100042945	'Gm4120'	0.17	0.11	0.43	0	0.12	0.19	0.11	0.06	0.24	0	0.25	0.17	0.236666667	0.136666667	0.103333333	0.14	-7.93E-04	0.008604287	-0.008608047	-0.052380531	0.969722227	0.431030854	0.780338277	0.287616365
100043034	'Rex2'	0.14	0.05	0.02	0.05	0.08	0.03	0.07	0.03	0	0.09	0.11	0.3	0.07	0.033333333	0.053333333	0.166666667	0.052672399	0.010453219	-0.061675218	-0.024268376	0.056688996	0.282219741	0.205217685	0.647376537
100043133	'9130023H24Rik'	0.59	0.43	0.39	0.24	0.26	0.38	0.62	0.52	0.55	0.29	0.38	0.38	0.47	0.563333333	0.293333333	0.35	-0.116973158	-0.023449458	-0.050591348	-0.174105101	0.054537962	0.440439972	0.535654453	0.097199932
100043188	'Gm10696'	0.09	0.17	0.03	0.03	0.09	0.03	0	0.03	0.03	0.03	0.12	0	0.096666667	0.02	0.05	0.05	0.010169869	0.012120725	0.001105198	-0.035346887	0.494183321	0.155678731	0.969604237	0.446695943
100043272	'Inafm2'	12.74	13.25	11.26	9.45	9.52	10.92	13.13	13.71	13.52	11.38	11.37	11.62	12.41666667	13.45333333	9.963333333	11.45666667	-0.182327753	-0.072430494	-0.15505613	-0.244198276	0.002864135	0.16015034	0.044246029	0.004173692
100043314	'Tigit'	6.71	8.18	7.44	7.8	8.89	8.47	7.09	7.61	9.54	9.17	7.92	8.55	7.443333333	8.08	8.386666667	8.546666667	0.019111056	-0.043487464	-0.091137756	0.010069319	0.802628969	0.402694858	0.326508323	0.921885956
100043332	'Ankrd66'	0.87	1.15	1.27	0.92	0.92	1.29	1.09	0.69	0.72	1.12	1.04	0.92	1.096666667	0.833333333	1.043333333	1.026666667	0.038086794	0.021983883	0.00579326	-0.012092032	0.464958121	0.366279307	0.944196325	0.906495412
100043381	'Gm14308'	0.93	1.5	1.4	1.1	1.11	0.64	0.64	0.57	1.13	0.24	0.92	0.67	1.276666667	0.78	0.95	0.61	-0.018245803	0.113468315	0.072095897	-0.200610256	0.630263838	0.003375285	0.270552665	0.092114132
100043387	'Gm14305'	2.51	2.61	1.81	1.71	2.1	1.31	2.41	2.47	2.45	1.75	1.63	1.51	2.31	2.443333333	1.706666667	1.63	-0.161658629	-0.01370535	0.024620054	-0.169667101	0.024331619	0.719619266	0.800048712	0.149006276
100043403	'Gm14410'	2.75	2.69	2.61	2.74	2.92	2.54	2.39	2.68	2.37	2.46	2.5	2.15	2.683333333	2.48	2.733333333	2.37	-0.030987549	0.039574095	0.151211396	0.045990795	0.696023546	0.435531869	0.122416937	0.662953199
100043468	'Zfp955b'	6.46	6.39	6.03	5.02	5.22	4.73	6.49	6.74	6.8	5.68	5.87	5.85	6.293333333	6.676666667	4.99	5.8	-0.148908341	-0.035255388	-0.172794516	-0.289065074	0.026185092	0.500661536	0.037777929	0.001088622
100043474	'Olfr1564'	0.07	0.07	0.07	0	0	0.08	0.07	0.08	0.07	0	0	0	0.07	0.073333333	0.026666667	0	-0.012553276	-3.20E-04	0.006102157	-0.015327969	0.228924612	0.960767246	0.519613944	0.550908013
100043597	'Srcap'	24.83	23.87	22.42	18.43	19.08	24.28	23.05	23.33	24.78	25.47	24.41	23.35	23.70666667	23.72	20.59666667	24.41	0.046560007	-0.002894261	-0.19946844	-0.153353461	0.223652276	0.943778949	0.004212231	0.044542194
100043684	'Amy2a4'	0	0.01	0	0.01	0	0	0	0	0	0	0	0.01	0.003333333	0	0.003333333	0.003333333
100043686	'Amy2a3'	0	0.01	0	0.01	0	0	0	0	0	0	0	0.01	0.003333333	0	0.003333333	0.003333333
100043688	'Amy2a2'	0	0.01	0	0.01	0	0	0	0	0	0	0	0.01	0.003333333	0	0.003333333	0.003333333
100043772	'Zfp850'	1.56	1.39	1.3	1.03	1.04	1.18	1.74	1.43	1.69	1.25	1.22	1.38	1.416666667	1.62	1.083333333	1.283333333	-0.158013952	-0.061556343	-0.08062642	-0.155391527	0.046536716	0.183368111	0.436707474	0.186351203
100043914	'Zfp968'	0.2	0.32	0.2	0.25	0.41	0.25	0	0	0	0.47	0	0.34	0.24	0	0.303333333	0.27	0.01231189	0.04195727	0.00405275	0.060198888	0.235888606	9.55E-04	0.904270165	0.475571223
100043915	'Gm4724'	0.51	0.77	1.69	0.84	1.46	1.03	1.83	1.94	1.08	1.02	0.93	1.36	0.99	1.616666667	1.11	1.103333333	-0.091692261	-0.023309147	0.017400288	0.038386467	0.151983269	0.234535882	0.866046925	0.655834724
100043920	'Fam205a4'	0	0.01	0	0	0	0	0.01	0.01	0.01	0	0.02	0	0.003333333	0.01	0	0.006666667	-7.80E-05	-4.63E-05	-0.005502715	-0.00726279	0.992163592	0.98918778	0.544899379	0.545858125
100044068	'LOC100044068'	26.41	24.73	25.83	49.36	48.4	48	27.06	24.97	27.23	32.56	33.7	36.63	25.65666667	26.42	48.58666667	34.29666667	0.327094785	-0.030619815	0.468771254	0.871831971	9.35E-09	0.540481427	4.88E-14	1.18E-38
100044193	'Gm20939'	0.84	0.71	0.41	0.69	1	0.7	0.47	0.79	0.81	0.68	0.67	0.54	0.653333333	0.69	0.796666667	0.63	-0.048117575	-0.028644395	0.079941745	0.114931309	0.472646765	0.381598834	0.410314562	0.320221808
100044509	'Tgfbr3l'	0.43	0.43	0.21	0.49	0.21	0.32	0	0.33	0.43	0.63	0.43	0.57	0.356666667	0.253333333	0.34	0.543333333	0.042109069	0.006177668	-0.047678998	-9.78E-04	0.175309471	0.603179859	0.38331476	0.987713749
100044627	'LOC100044627'	788.27	808.63	992.53	957.26	953.48	852.26	824.52	762.91	757.53	739.36	733.43	800.14	863.1433333	781.6533333	921	757.6433333	-0.021660373	0.06242131	0.280536146	0.124830639	0.601690023	0.235313134	1.40E-07	0.089650366
100045778	'Rnf223'	1.49	1.4	1.54	1.38	1.11	1.68	1.17	0.93	0.87	1.55	1.22	1.3	1.476666667	0.99	1.39	1.356666667	0.080913291	0.04867187	0.013372216	-0.018951962	0.181446088	0.101383553	0.885610369	0.867452337
100048534	'Cfap43'	0.03	0.01	0.04	0.07	0.01	0.03	0.04	0.02	0.05	0.01	0.01	0.02	0.026666667	0.036666667	0.036666667	0.013333333	-0.016565015	-0.002204275	0.031871625	0.018788448	0.414282384	0.821644251	0.344939224	0.69552424
100048644	'Pet117'	17.53	15.34	10.5	8.39	12.23	12.6	13.89	14.19	13.81	15.55	0	10.61	14.45666667	13.96333333	11.07333333	8.72	-0.010083854	0.004654115	0.009289958	-0.073594959	0.621095884	0.851754845	0.779955909	0.453256363
100072	'Camta1'	2.74	2.85	3.35	3.48	2.73	3.2	3.84	3.17	2.72	3.21	2.6	2.63	2.98	3.243333333	3.136666667	2.813333333	-0.088982117	-0.039205871	0.073837746	0.057098836	0.261782265	0.391811772	0.473478366	0.622017169
100073351	'Yy2'	2.85	2.82	2.69	2.52	2.38	2.21	3.15	2.64	3.09	2.75	2.6	2.71	2.786666667	2.96	2.37	2.686666667	-0.067727921	-0.027583443	-0.094861634	-0.130929228	0.395981314	0.569203283	0.352601288	0.249296887
100087	'Kti12'	29.37	27.72	32.47	28.47	27.93	28.05	30.86	32.45	32.17	26.41	27.32	29.35	29.85333333	31.82666667	28.15	27.69333333	-0.157018956	-0.058550721	0.035944639	-0.045270995	0.009326783	0.253923784	0.61809939	0.567518769
100088	'Rcc1'	47.68	46.65	44.77	42.05	43.25	39.44	45.54	45.64	47.62	44.5	43.4	44.02	46.36666667	46.26666667	41.58	43.97333333	-0.057507835	-4.92E-04	-0.057450972	-0.113707778	0.20187947	0.991114895	0.323018738	0.072220334
100090	'Zbtb48'	6.01	5.82	5.55	4.74	4.26	5.67	5.38	5.62	5.45	5.2	5.52	5.24	5.793333333	5.483333333	4.89	5.32	-0.00216501	0.035368267	-0.089249544	-0.162552272	0.977849644	0.494375545	0.362422747	0.128687002
100101806	'Srp54c'	19.16	19.48	20.38	20.91	18.69	19.51	18.75	21.48	20.29	18.38	20.52	18.54	19.67333333	20.17333333	19.70333333	19.14666667	-0.036346911	-0.016682819	0.029212053	0.015967411	0.540464677	0.742272058	0.673744552	0.831646282
100101807	'1700047I17Rik2'	3.57	3.75	3.31	3.63	3.44	3.58	3.76	3.53	3.3	3.25	3.76	3.18	3.543333333	3.53	3.55	3.396666667	-0.030074054	-3.49E-04	0.059103653	0.02858529	0.69818601	0.994649927	0.528700115	0.77670202
100102	'Pcsk9'	0.6	0.75	0.47	0.6	0.47	0.71	0.58	0.53	0.59	0.49	0.71	0.55	0.606666667	0.566666667	0.593333333	0.583333333	0.009007565	0.00839897	0.009875697	-0.001732484	0.889175077	0.790358495	0.916415776	0.987831578
100113398	'Adat3'	6.17	7.15	7.58	6.35	6.36	7.21	6.3	5.75	5.65	6.51	7.05	7.92	6.966666667	5.9	6.64	7.16	0.144856153	0.068475469	-0.057217705	-0.025957286	0.069451906	0.154134641	0.569854921	0.81694942
100121	'Tdrd7'	9.63	9.77	9.62	9.91	10.37	9.74	9.01	9.09	9.01	9.86	9.26	9.61	9.673333333	9.036666667	10.00666667	9.576666667	0.076083875	0.060906646	0.069338192	0.069891477	0.227476838	0.236265417	0.344784979	0.369388747
100126824	'Sco2'	20.33	18.61	23.45	17.85	19.47	15.01	21.98	21.19	21.2	18.63	17.83	18.65	20.79666667	21.45666667	17.44333333	18.37	-0.154361109	-0.022115228	-0.038618643	-0.168688469	0.030483862	0.676097145	0.666120884	0.089010472
100129	'Gpr153'	1.89	1.75	1.47	1.19	1.19	1.71	1.57	1.72	2.36	1.59	1.22	1.62	1.703333333	1.883333333	1.363333333	1.476666667	-0.1401184	-0.034980976	-0.050885299	-0.169854555	0.074217974	0.437447444	0.623632696	0.150107071
100141474	'4933428G20Rik'	0.22	0.18	0.07	0.04	0.06	0.09	0.03	0	0.03	0.1	0.13	0.03	0.156666667	0.02	0.063333333	0.086666667	0.021323018	0.022448752	-0.021473619	-0.094524733	0.397088867	0.080495049	0.627158032	0.142799948
100163	'Pafah2'	4.18	3.9	4.77	4.67	4.35	3.96	4.05	3.88	3.68	4.17	4.02	4.39	4.283333333	3.87	4.326666667	4.193333333	0.079859698	0.059122683	0.041982448	0.026731297	0.303869988	0.250223625	0.6557308	0.79682549
100169	'Phactr4'	14.98	15.32	14.06	14.71	12.91	17.26	14.17	14.15	14.28	16.83	16.16	16.41	14.78666667	14.2	14.96	16.46666667	0.212201692	0.04994949	-0.111380402	0.035536094	1.76E-05	0.291620266	0.128605521	0.661249389
100169864	'Gm44504'	11.18	17.19	15.18	16.79	13.22	13.72	12.54	13.91	15.94	12.98	11.63	17.25	14.51666667	14.13	14.57666667	13.95333333	-0.004818098	0.014599148	0.053435507	0.022292667	0.951591386	0.7690701	0.590286739	0.839336025
100169868	'Gm3173'	0.19	0.14	0.24	0.14	0.18	0.09	0.15	0.21	0.09	0.16	0.19	0.27	0.19	0.15	0.136666667	0.206666667	0.017311659	0.005504513	-0.047107208	-0.051695628	0.534167184	0.644527538	0.260833778	0.32926197
100169871	'Gm10910'	0.07	0.15	0.21	0.22	0.07	0.08	0.29	0.17	0.07	0.21	0.15	0.07	0.143333333	0.176666667	0.123333333	0.143333333	-0.004999154	-0.002267889	-0.004786754	-0.005610049	0.81200524	0.804513209	0.880087019	0.892339153
100177	'Zmym6'	1.87	1.52	1.84	1.6	1.93	1.9	1.83	1.94	1.73	2.05	1.84	1.96	1.743333333	1.833333333	1.81	1.95	0.058240398	-0.017346168	-0.0473071	0.062382151	0.463766742	0.72298262	0.634343335	0.575984032
100182	'Akna'	0.56	0.76	0.61	0.49	0.49	0.42	0.55	0.7	0.61	0.63	0.54	0.4	0.643333333	0.62	0.466666667	0.523333333	-0.051988715	0.007083314	-0.063770315	-0.180001101	0.469805764	0.85325958	0.520760076	0.129079722
100188919	'Gm45915'	0	0.06	0.09	0.06	0	0.07	0	0.04	0.09	0.06	0	0	0.05	0.043333333	0.043333333	0.02	-0.00742384	0.001102933	0.01249234	-0.004664383	0.582831059	0.87837134	0.577129897	0.896836404
100198	'H6pd'	10.96	11.36	10.55	9.22	9.19	11.45	10.06	10.94	10.04	10.89	10.72	10.8	10.95666667	10.34666667	9.953333333	10.80333333	0.06229021	0.054920816	-0.088304436	-0.095498375	0.270495569	0.268574025	0.236861624	0.239588806
100201	'Tmem64'	10.68	9.99	10.42	9.49	9.99	10.63	10.36	9.9	10.05	10.6	10.25	10.06	10.36333333	10.10333333	10.03666667	10.30333333	0.031109927	0.022648824	-0.018986716	-0.014300963	0.583823097	0.647679945	0.781887604	0.846768716
100206	'Adprhl2'	8.81	10.41	10.92	8.35	9.39	8.19	9.82	9.62	9.47	8.04	9.68	9.16	10.04666667	9.636666667	8.643333333	8.96	-0.055419285	0.02134109	-0.021096181	-0.131398238	0.481298418	0.675798213	0.829624383	0.220915691
100210	'Gpn2'	11.75	9.06	9.76	9.92	9.19	10.38	8.39	10.88	10.04	8.82	9.34	10.5	10.19	9.77	9.83	9.553333333	-0.010508255	0.020167112	0.03560584	-0.016916359	0.894335388	0.687487382	0.71320932	0.874244628
100213	'Rusc2'	8.75	9.15	8.59	6.71	6.79	7.39	7.52	8.58	8.08	8.72	8.27	9.53	8.83	8.06	6.963333333	8.84	0.132522397	0.07604833	-0.295572404	-0.265760903	0.030990795	0.133738512	7.72E-05	7.02E-04
100216455	'Gm14124'	0.02	0.06	0.04	0.02	0.1	0.02	0.06	0.12	0.06	0.1	0.06	0.02	0.04	0.08	0.046666667	0.06	-0.005988918	-0.007716585	-0.009755353	0.010096107	0.810266252	0.450721383	0.787874034	0.817611892
100226	'Stx12'	39.74	38.58	38.85	42.11	42.44	38.9	38.25	39.9	38.63	36.98	37.85	39.01	39.05666667	38.92666667	41.15	37.94666667	-0.024165292	0.002180283	0.123395117	0.099785765	0.610883944	0.961421694	0.038180635	0.117135198
100233175	'Gon7'	5.47	5.44	7.73	5.02	5.67	4.73	5.74	4.84	6.42	4.99	4.76	5.14	6.213333333	5.666666667	5.14	4.963333333	-0.070577164	0.028082889	0.037377769	-0.132371291	0.365185101	0.51374267	0.71856167	0.264068593
100233208	'Gm10778'	0.09	0.15	0.09	0.15	0.17	0.21	0.2	0.19	0.21	0.19	0.19	0.04	0.11	0.2	0.176666667	0.14	-0.037291615	-0.032184224	0.038588825	0.113319763	0.395234902	0.108777436	0.563859384	0.185497601
100270744	'Btbd18'	0	0.02	0	0	0	0	0	0	0	0	0	0	0.006666667	0	0	0		0.001434208		-0.00726279		0.54570846		0.545858125
100271882	'Gm14139'	0	0	0.08	0.04	0	0	0.04	0	0.04	0	0.04	0	0.026666667	0.026666667	0.013333333	0.013333333	-0.003471062	0.001334469	0.00561989	-0.006494254	0.528263329	0.742937881	0.536651379	0.748141297
100273	'Osbpl9'	35.41	35.72	35.55	37.4	36.65	35.45	35.86	35.14	34.8	36.84	34.18	34.63	35.56	35.26666667	36.5	35.21666667	-0.011645604	0.003589943	0.06570038	0.052547947	0.8050995	0.935709586	0.2601205	0.393949907
100303732	'Zfp967'	7.03	7.81	7.13	6	8.41	7.4	8.35	8.53	9.18	7.11	5.36	4.67	7.323333333	8.686666667	7.27	5.713333333	-0.201026471	-0.158005503	0.125682008	0.013812365	0.007175774	0.002733199	0.207497217	0.889638906
100303744	'Sprr2a2'	0.02	0.03	0	0.01	0	0.01	0	0.05	0.02	0.01	0.01	0.02	0.016666667	0.023333333	0.006666667	0.013333333	-0.008197529	-0.002009219	-0.005500111	-0.015203985	0.481477053	0.724376348	0.544996409	0.381271235
100310809	'Gm10509'	0.19	0.11	0.13	0.11	0.06	0.07	0.09	0.02	0.15	0.11	0.02	0.11	0.143333333	0.086666667	0.08	0.08	-0.004693896	0.011403179	0.00317063	-0.062306022	0.858160926	0.406592444	0.94133601	0.342157821
100310872	'Dynlt1a'	1.74	1.69	2.08	2.01	1.95	1.74	1.47	1.81	1.49	1.78	2.27	1.89	1.836666667	1.59	1.9	1.98	0.16449972	0.061485212	-0.024066715	0.053888459	0.039212457	0.202544888	0.809124541	0.625509692
100317	'AU040320'	11.14	11.79	11.76	11.55	11.02	11.49	11.04	11.99	11.99	11.58	11.59	12.02	11.56333333	11.67333333	11.35333333	11.73	0.01899624	-0.006268566	-0.026808185	0.003205778	0.73686271	0.899618667	0.685160499	0.964352559
100328588	'Il4i1b'	0.06	0	0	0	0	0	0	0	0	0	0	0.08	0.02	0	0	0.026666667	0.009559725	0.002731791	-0.015049882	-0.01339231	0.298817668	0.404058672	0.315165267	0.411073259
100336	'Ppp1r8'	53.88	54.75	53.97	52.71	53.71	46.98	52.72	53.43	48.94	50.51	49.69	50.05	54.2	51.69666667	51.13333333	50.08333333	-0.031664413	0.050002148	0.043172463	-0.046543466	0.496853811	0.264024425	0.47419836	0.471760634
100340	'Smpdl3b'	7.31	8.73	8.54	8.64	8.56	7.47	7.04	8.59	9.03	8.97	9.18	8.27	8.193333333	8.22	8.223333333	8.806666667	0.06995045	-0.002161071	-0.057676127	0.030082791	0.363309301	0.966632211	0.529074133	0.766790343
100342	'Tent5b'	0.88	0.88	1.14	0.76	0.84	0.68	0.68	0.72	0.92	1.09	0.8	1.05	0.966666667	0.773333333	0.76	0.98	0.068780526	0.029656062	-0.097425953	-0.10570505	0.278319395	0.335041251	0.296411406	0.349075551
100383	'Bsdc1'	9.41	10.33	9.54	8.96	8.97	8.16	8.77	8.93	10	8.87	9.66	9.15	9.76	9.233333333	8.696666667	9.226666667	0.005411613	0.040646524	-0.052538633	-0.111016659	0.938472209	0.442050375	0.525337629	0.209694155
100416706	'Zfp729b'	1.31	1.29	1.29	1.23	1.34	1.3	1.6	1.4	1.6	1.15	0.94	1.25	1.296666667	1.533333333	1.29	1.113333333	-0.203316425	-0.066518134	0.123550282	0.011863882	0.010337088	0.158294642	0.232459575	0.918106281
100434	'Slc44a1'	31.12	31.74	30.28	30.3	30.9	32.52	32.57	31.1	32.58	32.31	32.29	30.53	31.04666667	32.08333333	31.24	31.71	-0.009070417	-0.04530971	0.003534106	0.04921014	0.8250948	0.275384508	0.947351868	0.397478156
100463512	'Gm20594'	103.94	100.86	103.38	117.26	109.62	109.78	129.59	141.15	101.15	108.41	107.96	117.51	102.7266667	123.9633333	112.22	111.2933333	-0.065798224	-0.087741217	0.022915497	0.136640134	0.407820146	0.075165166	0.81451821	0.206412923
100465	'Mob3c'	5.04	4.69	5.72	10.94	10.5	12.18	6.01	5.76	5.34	8.8	8.18	9.82	5.15	5.703333333	11.20666667	8.933333333	0.467376272	-0.060701626	0.276201975	0.946883662	2.33E-10	0.243800148	8.00E-04	6.18E-24
100494	'Zfand2a'	27.84	27.4	29.02	24.79	24.59	26.17	25.66	24.93	27.08	26.83	27.71	28.09	28.08666667	25.89	25.18333333	27.54333333	0.087496802	0.085016187	-0.102497279	-0.116619839	0.073070121	0.066814335	0.083617487	0.071919
100502698	'Rubcn'	15.69	15.48	13.77	14.32	13.71	15.37	14.63	14.92	15.61	15.61	15.61	15.61	14.98	15.05333333	14.46666667	15.61	0.052772842	-0.010589971	-0.078193796	-0.009304799	0.272452463	0.824313376	0.198698621	0.895044185
100502736	'Gm19345'	0.08	0	0	0	0	0	0	0	0	0	0.08	0	0.026666667	0	0	0.026666667	0.003391807	0.001432932	-0.005502715	-0.007255209	0.536829552	0.545890457	0.544899379	0.54607295
100502766	'Kifc1'	31.5	33.83	33.35	26.92	29.28	24.75	27.67	30.3	29.22	30.34	30.2	30.94	32.89333333	29.06333333	26.98333333	30.49333333	0.070270642	0.126111195	-0.138772503	-0.226538006	0.178774995	0.008523451	0.03738179	0.00172059
100502825	'Rpl37rt'	5.36	3.28	6.03	4.19	3.35	6.74	2.77	3.7	5.57	7.33	3.7	2.47	4.89	4.013333333	4.76	4.5	0.027446434	0.023641016	0.020670678	-9.27E-04	0.622167134	0.414148012	0.809545188	0.993342958
100502841	'Epg5'	2.82	2.98	2.32	1.87	2.26	2.43	3.67	2.8	2.75	2.18	2.62	1.96	2.706666667	3.073333333	2.186666667	2.253333333	-0.217818031	-0.084453901	-0.11356953	-0.231657567	0.001117684	0.106275332	0.165096574	0.007516803
100502876	'Kcnmb3'	0	0.02	0.01	0	0.01	0	0.02	0	0.02	0	0.02	0.01	0.01	0.013333333	0.003333333	0.01	0.003402644	0.001383436	-0.016696485	-0.021784821	0.818945682	0.83118418	0.413313205	0.41836253
100502940	'Colca2'	0.35	0.64	0.17	0.22	0.52	0.34	0.3	0.6	0.53	0.52	0.68	0.4	0.386666667	0.476666667	0.36	0.533333333	0.010017385	-0.006638969	-0.056633163	-0.020866942	0.798075273	0.674892476	0.323572402	0.754905704
100502941	'Gm17353'	0	0.04	0	0.03	0	0	0	0	0	0	0	0.03	0.013333333	0	0.01	0.01	0.003375862	0.001434208	1.41E-04	2.42E-04	0.537787886	0.54570846	0.991329807	0.98866075
100503000	'Zfp993'	0.08	0.13	0.11	0.07	0.15	0.12	0.08	0.02	0.11	0.08	0.11	0.12	0.106666667	0.07	0.113333333	0.103333333	0.023382257	0.012843029	0.017588572	0.010388059	0.471789243	0.384104907	0.764230845	0.892030994
100503041	'Pdzd7'	0.11	0.06	0.19	0.11	0.23	0.21	0.18	0.15	0.18	0.18	0.22	0.16	0.12	0.17	0.183333333	0.186666667	0.021143824	-0.009864846	-0.013273484	0.062853727	0.623931161	0.558301809	0.844004587	0.412751504
100503043	'Armcx4'	8.65	9.18	8.29	6.87	6.84	7.58	8.67	8.61	8.45	8.89	8.53	8.16	8.706666667	8.576666667	7.096666667	8.526666667	0.001476213	0.01416026	-0.218968472	-0.236098348	0.976886389	0.764177959	7.47E-04	8.35E-04
100503085	'Klhl3'	0.07	0.02	0.06	0.01	0.03	0.02	0.01	0.01	0	0.02	0.01	0.06	0.05	0.006666667	0.02	0.03	0.031716348	0.023699075	-0.020389388	-0.074049016	0.116309873	0.028112723	0.594749482	0.19741078
100503185	'Btbd8'	0.53	0.53	0.39	0.65	0.33	0.45	0.59	0.61	0.67	0.58	0.46	0.33	0.483333333	0.623333333	0.476666667	0.456666667	-0.026962068	-0.010709647	0.006004155	0.00230469	0.487995251	0.544342347	0.916999897	0.97545185
100503240	'Trpc5os'	0	0	0.1	0.02	0.02	0	0.2	0	0	0.02	0	0	0.033333333	0.066666667	0.013333333	0.006666667	-0.003491631	-0.00149262	0.006257708	0.008335915	0.712256337	0.714016678	0.701616409	0.697433449
100503353	'Gm14440'	4.55	4.77	3.5	3.49	4.34	3.76	4.57	4.6	4.65	3.85	4.07	4.07	4.273333333	4.606666667	3.863333333	3.996666667	-0.126621529	-0.04383043	-0.021782035	-0.08111004	0.095798455	0.397169215	0.81805539	0.447446065
100503361	'Tmem95'	0.64	0.67	1.4	0.65	0.64	0.67	0.85	0.7	0.68	0.34	0.6	0.76	0.903333333	0.743333333	0.653333333	0.566666667	-0.022998542	0.011864781	0.030298855	-0.05658701	0.573678813	0.548072813	0.635716991	0.511613607
100503481	'4930453H23Rik'	0	0	0.05	0.05	0.05	0	0	0	0	0	0	0	0.016666667	0	0.033333333	0		0.001427053	0.01201006	0.008335915		0.546730578	0.36539592	0.697433449
100503545	'Nuggc'	0.03	0.04	0.05	0.02	0	0	0	0	0.03	0	0	0.03	0.04	0.01	0.006666667	0.01	-9.00E-05	0.004831229	1.41E-04	-0.023608267	0.990949694	0.39392675	0.991329807	0.400396855
100503572	'Bbip1'	6.89	6.31	8.17	7.24	7.77	6.72	7.19	7.37	6.9	6.76	5.68	7.25	7.123333333	7.153333333	7.243333333	6.563333333	-0.075169242	0.002818564	0.134376364	0.050006505	0.329142567	0.956962177	0.152650438	0.620768467
100503583	'Fsbp'	0.78	1.07	0.59	0.53	0.69	0.87	1.1	0.37	0.64	0.9	0.99	0.64	0.813333333	0.703333333	0.696666667	0.843333333	0.026737471	0.009104902	-0.104252525	-0.092288148	0.57412421	0.666995739	0.300782048	0.434035516
100503584	'Zfp534'	0.21	0.35	0.08	0.19	0.19	0.27	0.11	0.12	0.25	0.34	0.18	0.21	0.213333333	0.16	0.216666667	0.243333333	0.01810668	0.007274082	-0.015195257	-0.017045439	0.615220136	0.642025271	0.797959533	0.819145128
100503659	'Cbarp'	2.42	2.39	2.1	2	1.74	1.92	1.53	1.86	2.19	2.02	2.08	2.13	2.303333333	1.86	1.886666667	2.076666667	0.034020572	0.06227362	-0.04290264	-0.163053196	0.665012773	0.160303485	0.678041367	0.162249625
100503670	'Rpl5'	719.09	713.97	801.86	866.31	863.97	705.37	734.54	727.56	706.59	640.69	686.21	728.21	744.9733333	722.8966667	811.8833333	685.0366667	-0.059372613	0.02855294	0.233172982	0.148941448	0.083642803	0.48605891	1.73E-04	0.030276753
100503733	'LOC100503733'	0.02	0	0	0.07	0.04	0	0.04	0.04	0	0	0	0.02	0.006666667	0.026666667	0.036666667	0.006666667	-0.003422646	-0.001465433	0.01201006	0.015779547	0.531165769	0.536840503	0.36539592	0.366198527
100503879	'Gm5901'	0	0.07	0	0	0.06	0	0.06	0	0	0.06	0	0.13	0.023333333	0.02	0.02	0.063333333	0.00720334	-3.14E-05	-0.011389793	1.98E-04	0.525471028	0.992657871	0.539097069	0.99070668
100503884	'Ccdc149'	0.02	0.02	0	0.02	0	0	0	0	0.02	0.02	0	0.02	0.013333333	0.006666667	0.006666667	0.013333333	0.003623348	0.001519708	-0.005743836	-0.007437713	0.716559724	0.724469621	0.724949649	0.728889137
100503890	'Pet100'	3.53	2.36	3.92	3.25	3.68	3.7	3.4	2.34	2.26	3.4	2.55	2.72	3.27	2.666666667	3.543333333	2.89	0.031502604	0.035513335	0.122198029	0.06675166	0.649423455	0.306766413	0.228276876	0.574407378
100503915	'Smpd5'	0	0.11	0	0	0	0.04	0	0.12	0.04	0	0	0.07	0.036666667	0.053333333	0.013333333	0.023333333	-0.007948121	-0.001876575	-0.004759609	-0.012507874	0.561838163	0.763229571	0.762482998	0.590581425
100503924	'Fcor'	1.04	0	0	0	0.36	0	0.35	0.39	0.36	0	0	0.35	0.346666667	0.366666667	0.12	0.116666667	-0.008513809	-2.64E-04	1.06E-04	-0.013096957	0.477215997	0.965099295	0.993442957	0.5678357
100503949	'Zfp965'	2.14	1.36	1.1	1.13	1.39	2.26	3.9	2.17	1.25	1.15	1.18	1	1.533333333	2.44	1.593333333	1.11	-0.334608221	-0.165479708	0.07346091	0.034702643	2.55E-05	3.15E-04	0.474018818	0.763699249
100504112	'Ccer2'	0	0.04	0.13	0.07	0	0	0.07	0	0	0	0.09	0	0.056666667	0.023333333	0.023333333	0.03	0.003355498	0.004368285	-0.005219757	-0.021235406	0.723660405	0.416386092	0.736280893	0.425509232
100504116	'Brd3os'	4.31	3.78	3.73	4.19	4.44	3.24	4.01	3.84	3.58	3.77	3.22	3.73	3.94	3.81	3.956666667	3.573333333	-0.030463991	0.010600308	0.082905713	0.027098744	0.700014736	0.816939763	0.423084482	0.816242323
100504195	'Micalcl'	0.22	0.38	0.42	0.35	0.35	0.28	0.43	0.37	0.47	0.29	0.19	0.35	0.34	0.423333333	0.326666667	0.276666667	-0.056367704	-0.014572657	0.030610412	-0.005575589	0.228333481	0.508268011	0.657413711	0.950503505
100504221	'Efcab8'	0.07	0.06	0.06	0.07	0.04	0.08	0.07	0.08	0.1	0.09	0.05	0.07	0.063333333	0.083333333	0.063333333	0.07	-0.015523223	-0.003939197	0.008095278	-0.00189189	0.693034882	0.825563765	0.893369009	0.980695787
100504234	'Ccdc170'	0.07	0.05	0.03	0.05	0.03	0.05	0.04	0.01	0.08	0.07	0.05	0.03	0.05	0.043333333	0.043333333	0.05	0.009382579	0.002371675	-0.027114201	-0.026633251	0.734709009	0.84307175	0.54474867	0.641785733
100504263	'2210418O10Rik'	6.61	5.9	2.77	0.42	4.63	0.83	0.25	1.03	6.53	0	2.86	5.8	5.093333333	2.603333333	1.96	2.886666667	8.40E-04	0.007178006	-0.005459207	-0.067014829	0.943193121	0.438377343	0.793360338	0.208937366
100504285	'Abhd12b'	0.02	0	0	0	0	0	0	0	0.02	0	0	0	0.006666667	0.006666667	0	0	-0.003471062	-4.97E-05		-0.007255209	0.528263329	0.988397794		0.54607295
100504309	'Smim27'	8.04	9.65	6.67	4.62	10.75	8.32	6.8	5.32	7.71	3.76	10.18	7.57	8.12	6.61	7.896666667	7.17	0.009945353	0.010410171	0.01922381	0.001899969	0.811727366	0.599446786	0.774227149	0.982844213
100504446	'Prr22'	0.74	0.53	0.57	0.79	0.68	0.48	0.69	0.36	0.59	0.68	0.85	0.74	0.613333333	0.546666667	0.65	0.756666667	0.042049984	0.00551145	-0.028749065	0.020546614	0.359585459	0.780152472	0.696625781	0.818490909
100504491	'Dcdc2b'	0.03	0.06	0	0.06	0.04	0.08	0.04	0.03	0.11	0.03	0.18	0.03	0.03	0.06	0.06	0.08	0.007071296	-0.003726111	-0.017625066	0.00998652	0.702083813	0.557846136	0.540986425	0.73120139
100504608	'Eef1akmt3'	0.13	0.27	0.26	0	0.4	0.15	0.13	0.15	0	0.26	0.13	0.13	0.22	0.093333333	0.183333333	0.173333333	0.007466924	0.004765518	0.001080601	-0.005891834	0.609144076	0.48409187	0.967768458	0.873420898
100504663	'Atg14'	3.27	3.11	3.45	3.47	3.4	3.7	2.82	2.57	3.11	3.22	3.79	3.51	3.276666667	2.833333333	3.523333333	3.506666667	0.178687344	0.071239447	0.015975503	0.099493811	0.023688891	0.157962538	0.867063426	0.34074477
100504715	'Tmppe'	4.21	3.98	3.82	2.93	3.06	3.14	4.32	4.19	4	3.84	3.82	3.57	4.003333333	4.17	3.043333333	3.743333333	-0.11174135	-0.035226674	-0.230264257	-0.307799721	0.094594774	0.501286247	0.004689075	3.98E-04
100505397	'Gm20385'	0.01	0.02	0	0	0	0	0	0	0.01	0	0	0	0.01	0.003333333	0	0		0.001434208		-0.00726279		0.54570846		0.545858125
100515	'Zfp518b'	1.31	1.13	1.08	0.75	0.92	0.86	1.06	1.17	0.99	1.04	1	0.87	1.173333333	1.073333333	0.843333333	0.97	-0.064771209	0.037153376	-0.095605069	-0.277083132	0.416217438	0.437386883	0.353951431	0.016037214
100529082	'Gm11127'	0.49	0.67	0.81	0.66	0.43	0.78	0.4	0.41	0.55	0.74	0.39	0.73	0.656666667	0.453333333	0.623333333	0.62	0.035447388	0.018468097	-7.73E-04	-0.011271139	0.388402477	0.329105512	0.990972316	0.898105712
100532	'Rell1'	19.19	17.89	19.15	19.7	21.28	20.25	19.5	18.64	17.9	18.67	20.13	19.22	18.74333333	18.68	20.41	19.34	0.049490819	8.18E-04	0.084699611	0.138721643	0.359928219	0.986603037	0.184963358	0.045701257
100534273	'Fer1l5'	0.04	0.05	0.02	0.01	0.02	0	0.01	0.01	0.04	0.03	0.03	0.05	0.036666667	0.02	0.01	0.036666667	0.017971036	0.007462319	-0.047441623	-0.06021307	0.447843614	0.467793357	0.174415226	0.183096948
100534287	'Dchs2'	0.01	0.01	0.02	0	0	0	0.01	0.01	0.01	0.01	0.01	0.02	0.013333333	0.01	0	0.013333333	0.01512591	0.004766149	-0.034943823	-0.038029695	0.417015637	0.53982385	0.188740933	0.247475548
100535	'Oas1d'	0	0	0.04	0	0	0	0	0	0	0	0	0	0.013333333	0	0	0		0.001427053		-0.007221667		0.546730578		0.547025189
100561	'Slc15a4'	13.03	12.9	12.39	13.07	13.95	14.02	11.16	11.11	11.05	13.03	14.27	13.47	12.77333333	11.10666667	13.68	13.59	0.250887781	0.119756036	0.006222478	0.109790226	7.21E-05	0.020471172	0.931483328	0.157675135
100604	'Lrrc8c'	19.89	19.1	17.61	19.09	18.68	19.59	19.98	21.36	18.64	18.51	18.82	18.92	18.86666667	19.99333333	19.12	18.75	-0.068940448	-0.045955449	0.053191843	0.044856414	0.186071959	0.350913152	0.377805793	0.520804351
100608	'Noc4l'	31.6	30.32	32.39	42.54	44.6	42.44	28.75	31.09	32.29	37.51	34.59	38.87	31.43666667	30.71	43.19333333	36.99	0.239463012	0.021942772	0.21706834	0.449566664	1.70E-05	0.655026285	5.12E-04	1.18E-11
100609	'Nsun5'	13.14	14.89	14.85	13.12	10.74	11.7	12.56	14.73	13.83	12.58	11.8	12.98	14.29333333	13.70666667	11.85333333	12.45333333	-0.094735387	0.031618937	-0.050093419	-0.202360093	0.164594235	0.548103003	0.544799369	0.022049651
100637	'N4bp2l1'	0.18	0.39	0.17	0.49	0.17	0.36	0.17	0.2	0.39	0.38	0.39	0.42	0.246666667	0.253333333	0.34	0.396666667	0.043414112	-0.001659601	-0.02378899	0.057827462	0.284602083	0.915873595	0.720372611	0.447507594
100678	'Psph'	55.83	51.96	61.32	65.94	70.94	53.13	57.55	60.45	56.55	48.34	54.9	53.25	56.37	58.18333333	63.33666667	52.16333333	-0.128241162	-0.028177568	0.254718969	0.170835933	0.017262965	0.569239925	8.24E-04	0.040953517
100683	'Trrap'	22.26	22.24	20.79	18.48	18.08	21.2	21.8	22.1	22.27	22.98	21.16	21.17	21.76333333	22.05666667	19.25333333	21.77	-0.007599298	-0.016601386	-0.14658603	-0.135343337	0.832629819	0.662255494	0.011205431	0.030399733
100689	'Spon2'	1.45	1.41	1.91	1.1	1.66	1.42	1.36	1.47	1.12	1.46	1.46	1.31	1.59	1.316666667	1.393333333	1.41	0.043707644	0.038007521	-3.30E-04	-0.05500323	0.532547964	0.283105877	0.997370864	0.64154382
100702	'Gbp6'	0.09	0.09	0.07	8.45	7.67	8.65	0.22	0.18	0.16	3.62	3.5	4.16	0.083333333	0.186666667	8.256666667	3.76	1.557332595	-0.037330959	0.910930546	3.431231098	2.86E-85	0.044296434	8.38E-28	1.14E-206
100705	'Acacb'	0.15	0.13	0.14	0.22	0.15	0.21	0.31	0.14	0.15	0.18	0.15	0.15	0.14	0.2	0.193333333	0.16	-0.048939551	-0.034435406	0.07066266	0.13890062	0.391125306	0.190630482	0.424913974	0.195252277
100710	'Pds5b'	24.2	23.85	21.83	23.44	24.39	25.22	25.39	24.04	24.15	25.64	25.27	25.02	23.29333333	24.52666667	24.35	25.31	0.050984001	-0.059267922	-0.040305256	0.082035965	0.175696479	0.159674901	0.419144391	0.161423639
100715	'Tent2'	20.82	21.67	20.27	20.59	20.93	20.53	22.48	20.78	21.5	20.59	21.63	21.54	20.92	21.58666667	20.68333333	21.25333333	-0.01272252	-0.033081727	-0.032769275	-0.002693817	0.801187192	0.481050143	0.591241758	0.967445843
100732	'Mapre3'	11.7	11.18	10.58	9.68	8.77	11.16	10.53	12.07	10.26	11.37	12.08	11.71	11.15333333	10.95333333	9.87	11.72	0.078947693	0.022012381	-0.190931575	-0.14467568	0.273931534	0.677564199	0.029355861	0.130774822
100737	'Dcun1d4'	8.51	7.9	7.61	8.18	8.52	8.62	7.26	8.06	6.89	8.41	7.78	7.45	8.006666667	7.403333333	8.44	7.88	0.07801812	0.066133641	0.095790492	0.087599867	0.242736618	0.207039592	0.202040197	0.273511303
100756	'Usp30'	12.42	12.03	11.15	10.85	10.37	11.08	11.92	12.88	13.45	12.25	12.34	10.71	11.86666667	12.75	10.76666667	11.76666667	-0.07715234	-0.050008046	-0.109048236	-0.123607499	0.233072869	0.334509366	0.156317885	0.128796956
100763	'Ube3c'	27.33	27.35	26.56	26.14	27.31	26.6	29.03	27.81	27.56	28.27	28.56	27.13	27.08	28.13333333	26.68333333	27.98666667	9.23E-04	-0.046747854	-0.047951963	0.009099079	0.982017523	0.261567049	0.357926822	0.872434986
100764	'Rita1'	6.66	5.54	6.16	6.51	5.95	4.57	5.58	5.5	5.61	5.51	4.67	5.83	6.12	5.563333333	5.676666667	5.336666667	-0.026391093	0.04097518	0.063310088	-0.049424821	0.740820243	0.400042788	0.53716156	0.664008137
100855	'Tbc1d14'	10.29	9.98	9.77	8.63	8.97	8.98	9.84	8.9	9.56	10.37	9.54	8.82	10.01333333	9.433333333	8.86	9.576666667	0.022074056	0.046697704	-0.086492561	-0.129169983	0.729815438	0.36017878	0.249755118	0.092008113
100859931	'Gm20604'	3.03	3.27	3.14	2.97	2.95	2.61	3.17	2.95	3.32	2.34	3.12	3.15	3.146666667	3.146666667	2.843333333	2.87	-0.073804726	-5.76E-04	0.007916248	-0.084749074	0.351127014	0.991083801	0.936335633	0.419481899
100861615	'LOC100861615'	0.05	0.01	0.06	0	0.06	0.06	0.06	0.06	0	0	0.03	0	0.04	0.04	0.04	0.01	-0.007931635	-2.42E-04	0.012643936	0.001325295	0.33962285	0.962285739	0.352931385	0.958520128
100861708	'Gm21154'	0.11	0.04	0.07	0.13	0.03	0.04	0.04	0.12	0.11	0.14	0.04	0.15	0.073333333	0.09	0.066666667	0.11	0.002239303	-0.003880279	-0.026706112	-0.012362512	0.920562242	0.653517323	0.368050541	0.701034375
100861753	'Gm21188'	0.04	0	0	0	0	0	0	0	0	0	0.04	0	0.013333333	0	0	0.013333333	0.003391807	0.001432932	-0.005502715	-0.007255209	0.536829552	0.545890457	0.544899379	0.54607295
100861814	'LOC100861814'	0.02	0.09	0.09	0.04	0.07	0.05	0	0.2	0.07	0	0.05	0.05	0.066666667	0.09	0.053333333	0.033333333	-0.008543195	-0.00368589	2.92E-04	6.36E-04	0.54823909	0.549657096	0.987891672	0.979887303
100861880	'Gm21293'	0	0	0.03	0	0.01	0.09	0.12	0	0.14	0.04	0.07	0.05	0.01	0.086666667	0.033333333	0.053333333	-0.007534562	-0.004692185	6.17E-04	0.008035812	0.508246541	0.268528839	0.96302575	0.52007529
100861891	'Gm21304'	0	0	0.03	0	0.01	0.09	0.09	0.16	0.14	0.04	0.02	0.05	0.01	0.13	0.033333333	0.036666667	-0.02062354	-0.00877463	0.006102157	0.008035812	0.12227918	0.129658613	0.519613944	0.52007529
100861898	'Gm21936'	0	0	0.19	0	0.4	0	0	0	0	0	0	0	0.063333333	0	0.133333333	0			0.00560722	0.00745008			0.537105526	0.535725675
100861908	'Gm21319'	0	0.02	0	0	0	0	0	0.08	0	0.04	0	0	0.006666667	0.026666667	0	0.013333333	-0.004162595	-0.003142714	-0.005486676		0.671212314	0.365590406	0.545497531
100861969	'LOC100861969'	0	0.01	0.01	0.02	0.01	0.02	0.02	0	0	0	0.01	0	0.006666667	0.006666667	0.016666667	0.003333333
100862067	'Btbd35f29'	0	0.04	0	0	0	0	0	0	0	0	0	0	0.013333333	0	0	0		0.001434208		-0.00726279		0.54570846		0.545858125
100862072	'Gm21451'	1.98	4.45	2.7	3.15	2.73	4.55	3.97	4	2.57	3.75	3.43	2.82	3.043333333	3.513333333	3.476666667	3.333333333	-0.034559056	-0.015711181	0.040003145	0.059354687	0.663143712	0.558434134	0.69895472	0.56986523
100862085	'Gm16867'	0.59	0.45	0.44	0.23	0.34	0.43	0.45	0.35	0.38	0.56	0.38	0.37	0.493333333	0.393333333	0.333333333	0.436666667	0.012591679	0.02484917	-0.044772506	-0.127873547	0.811568631	0.340428113	0.565965866	0.206992771
100862203	'Gm6712'	2.22	2.13	2.74	1.86	2.04	2.09	1.94	1.97	2.11	1.64	1.7	2.18	2.363333333	2.006666667	1.996666667	1.84	-0.033867817	0.043769615	0.055306132	-0.112606372	0.647656483	0.28028149	0.588979707	0.345254665
100862261	'Fam205a3'	0	0.01	0.01	0.01	0	0.01	0.01	0.01	0.01	0.03	0	0	0.006666667	0.01	0.006666667	0.01	0.003236591	-0.001663738	-0.01493153	-0.00726279	0.792160422	0.699813589	0.317089207	0.545858125
100862348	'Gm9295'	0	0.02	0	0.05	0.1	0.07	0	0.07	0.03	0	0.04	0.04	0.006666667	0.033333333	0.073333333	0.026666667	0.003387668	-0.001621345	0.026735174	0.050705884	0.738373413	0.515889027	0.328810937	0.101945355
100862375	'Entpd4b'	9.91	10.49	10.2	9.77	9.94	9.03	10.25	9.67	10.72	10.56	8.27	10.37	10.2	10.21333333	9.58	9.733333333	-0.045381449	-0.004363716	-0.004491468	-0.049201112	0.51816066	0.933384667	0.957520129	0.554672726
100862433	'LOC100862433'	0	0.15	0	0	0	0	0	0	0	0	0.17	0	0.05	0	0	0.056666667	0.003391807	0.001434208	-0.005502715	-0.00726279	0.536829552	0.54570846	0.544899379	0.545858125
100862446	'LOC100862446'	7.59	6.76	8.06	7.86	7.2	8.5	8.83	4.77	6.53	8.78	9.44	6.39	7.47	6.71	7.853333333	8.203333333	0.105503392	0.028393406	-0.025499692	0.062687631	0.165719441	0.493818647	0.805618211	0.592223544
100862455	'LOC100862455'	788.27	808.63	992.53	957.26	953.48	852.26	824.52	762.91	757.53	739.36	733.43	800.14	863.1433333	781.6533333	921	757.6433333	-0.021660373	0.06242131	0.280536146	0.124830639	0.601690023	0.235313134	1.40E-07	0.089650366
100862468	'LOC100862468'	144.27	118.57	185.57	180.18	177.57	147.17	159.04	148.82	168.75	136.82	153.05	166.39	149.47	158.87	168.3066667	152.0866667	-0.039412612	-0.019598309	0.142179631	0.123717115	0.507057701	0.656264872	0.054627044	0.292406381
100862470	'LOC100862470'	0.06	0	0	0	0.02	0	0.03	0	0	0	0.06	0	0.02	0.01	0.006666667	0.02	0.003355498	0.001380329	-0.010355713	-0.01339231	0.723660405	0.734998618	0.405440094	0.411073259
100862473	'LOC100862473'	0	0.02	0	0.27	0.18	0.22	0.04	0.02	0.02	0.08	0.02	0.09	0.006666667	0.026666667	0.223333333	0.063333333	0.028744355	-0.005277049	0.176838499	0.322626999	0.204832067	0.358299671	0.005013323	1.40E-05
100900	'Hscb'	4.15	4.82	6.31	6.69	4.99	5.75	4.22	3.67	2.92	3.02	5.29	6.06	5.093333333	3.603333333	5.81	4.79	0.084073597	0.056201519	0.115000942	0.102075574	0.197801029	0.094825625	0.245205737	0.389332656
100910	'Chpf2'	14.76	15.36	14.81	13.54	12.43	13.25	13.97	14.04	14.93	14.04	14.97	14.19	14.97666667	14.31333333	13.07333333	14.4	0.014611052	0.043370966	-0.107077017	-0.148224059	0.793193403	0.374410883	0.112308052	0.038829748
100929	'Tyw1'	9.27	9.03	9.86	9.98	8.75	9.27	10.16	11.03	10.01	9.51	9.24	10.03	9.386666667	10.4	9.333333333	9.593333333	-0.084392597	-0.088222694	-0.021984709	0.018242084	0.201630803	0.09231255	0.782171877	0.83160015
100952	'Emilin1'	51.45	50.26	50.13	45.91	44.5	49.92	49.13	51.23	49.82	50.34	49.48	50.15	50.61333333	50.06	46.77666667	49.99	0.01281619	0.018417795	-0.077511307	-0.083762905	0.727829899	0.641538431	0.153170951	0.161782757
100972	'Rab28'	53.61	54.68	57.43	56.15	51.83	50.11	56.98	52.43	53.31	52.48	48.91	49.94	55.24	54.24	52.69666667	50.44333333	-0.10073245	-0.016534263	0.088329002	0.008083505	0.06408954	0.733221143	0.176893495	0.908298974
100978	'Nfxl1'	11.11	10.22	10.93	10.88	9.98	9.54	10.88	11.09	11.39	10.3	10.19	10.81	10.75333333	11.12	10.13333333	10.43333333	-0.081346368	-0.038193691	-0.010261826	-0.042340808	0.180910427	0.453565298	0.890207712	0.595461337
100986	'Akap9'	4.25	4.24	3.67	3.78	3.91	4.16	3.87	3.84	4.1	3.99	4.32	4.28	4.053333333	3.936666667	3.95	4.196666667	0.085651423	0.02673751	-0.070886026	-0.016388405	0.127260547	0.59556438	0.291637135	0.82903
101023	'Zfp513'	11.25	10.79	10.96	10.97	9.61	11.83	11.66	10.2	10.8	12.28	11.1	11.63	11	10.88666667	10.80333333	11.67	0.069944611	0.007697923	-0.069700447	-0.004894557	0.318141345	0.884272414	0.412271664	0.95738291
101055663	'LOC101055663'	0	0.04	0	0	0	0.08	0.13	0	0	0	0	0.07	0.013333333	0.043333333	0.026666667	0.023333333	-5.35E-05	-0.001465433	6.24E-04	0.008035812	0.994608583	0.536840503	0.962604045	0.52007529
101055670	'Heatr4'	0.01	0.01	0	0.04	0.04	0.01	0	0	0.04	0	0	0.02	0.006666667	0.013333333	0.03	0.006666667	-0.001012169	-0.001575183	0.030392307	0.042493948	0.877510418	0.767310849	0.275501445	0.258549761
101055758	'LOC101055758'	0.08	0.03	0.08	0.13	0	0	0.2	0	0	0.09	0	0.08	0.063333333	0.066666667	0.043333333	0.056666667	-0.003582337	-1.23E-04	0.01093767	0.008210428	0.770536549	0.983580333	0.612112347	0.793456545
101055874	'Gm29737'	0.27	0.38	0.04	0.26	0.32	0.23	0.42	0.22	0.19	0.34	0.05	0.4	0.23	0.276666667	0.27	0.263333333	-0.002244853	-0.00394363	-0.001164323	0.01296461	0.943363661	0.772532808	0.981778182	0.840821376
101055907	'Gm15246'	1.4	1.13	1.13	1.19	1.41	1.5	1	0.94	1.08	1.22	1.13	1.42	1.22	1.006666667	1.366666667	1.256666667	0.075408654	0.026840528	0.052568749	0.095090951	0.290021569	0.456630135	0.605115444	0.424027844
101055939	'Gm4869'	0	0	0.02	0.02	0.02	0.07	0	0	0	0.04	0.02	0.02	0.006666667	0	0.036666667	0.026666667	0.015533788	0.001427053	0.008648914	0.035088979	0.185119943	0.546730578	0.767734714	0.259898075
101055987	'Gm29758'	0	0.17	0	0.07	0	0.04	0	0.12	0.1	0	0.05	0.15	0.056666667	0.073333333	0.036666667	0.066666667	-4.64E-04	0.001228023	-0.005205687	-0.013114348	0.967501726	0.818797973	0.736844259	0.568063821
101056017	'Gm28802'	0.03	0.03	0.05	0.05	0.03	0.12	0	0.03	0.14	0.11	0.05	0.05	0.036666667	0.056666667	0.066666667	0.07	0.006114188	-0.003442504	-0.00287074	0.028791755	0.767973695	0.654521599	0.937599029	0.491702472
101056047	'Gm28455'	0.02	0.02	0.03	0	0.03	0.02	0.03	0.05	0	0.03	0.03	0	0.023333333	0.026666667	0.016666667	0.02	-0.004618811	-4.27E-04	-0.00578473	-0.015998783	0.725227093	0.946321119	0.722840659	0.528768555
101056073	'Zfp990'	0.16	0.19	0.42	0.45	0.27	0.46	0.21	0.29	0.31	0.31	0.36	0.37	0.256666667	0.27	0.393333333	0.346666667	0.029472454	-5.76E-04	0.026450784	0.087039477	0.467638438	0.971828999	0.700425019	0.281870979
101056084	'Gm29776'	0	0.04	0	0	0	0	0	0	0	0	0	0	0.013333333	0	0	0		0.001434208		-0.00726279		0.54570846		0.545858125
101056159	'LOC101056159'	0	0	0.07	0	0	0	0	0	0	0	0	0	0.023333333	0	0	0
101056205	'Gm29797'	0.03	0.03	0	0	0	0.06	0.03	0.03	0	0.06	0.02	0.03	0.02	0.02	0.02	0.036666667	0.003338138	0.00129053	-0.003711156	-0.004171921	0.830151155	0.843398154	0.880243784	0.893135156
101056296	'LOC101056296'	0.05	0.05	0	0	0	0	0	0	0	0.05	0	0	0.033333333	0	0	0.016666667
101056300	'LOC101056300'	0.05	0.05	0	0	0	0	0	0	0	0.05	0	0	0.033333333	0	0	0.016666667
101095	'Zfp282'	5.99	6.65	6.46	5.18	5.72	5.72	7.11	6.87	6.67	5.77	5.23	5.76	6.366666667	6.883333333	5.54	5.586666667	-0.159239019	-0.050372932	-0.019029931	-0.120550102	0.019026078	0.335754075	0.818842095	0.164859822
101100	'Ttll3'	2.5	2.41	2.96	2.38	2.3	2.91	1.7	1.92	2.51	2.93	3.32	2.89	2.623333333	2.043333333	2.53	3.046666667	0.242141779	0.074620287	-0.125077287	0.008639779	0.002167921	0.089493644	0.22268099	0.940704581
101113	'Snx21'	11.84	12.24	13.19	11.86	10.12	9.58	11.61	12.91	12.16	12.07	12.06	12.32	12.42333333	12.22666667	10.52	12.15	0.032222939	0.027412429	-0.155184554	-0.169276614	0.655236653	0.604613443	0.080805975	0.081174261
101118	'Tmem168'	9.93	9.76	10.09	8.83	10.19	9.15	10.67	11.09	10.84	9.27	9.71	10.53	9.926666667	10.86666667	9.39	9.836666667	-0.100756313	-0.089528194	-0.051766329	-0.039209255	0.086222605	0.072694262	0.487033307	0.618384069
101122	'Rpusd3'	2.41	2.3	1.84	1.3	2.72	1.62	2.34	1.31	2.03	2.31	1.9	1.95	2.183333333	1.893333333	1.88	2.053333333	0.024127764	0.019420606	-0.029149732	-0.060473912	0.709924348	0.543967948	0.754111548	0.59284208
101142	'Itfg2'	10.59	11.08	10.73	9.86	10.14	10.04	10.86	11.49	10.69	11.22	11.44	10.81	10.8	11.01333333	10.01333333	11.15666667	0.023266868	-0.015918521	-0.114454891	-0.066306954	0.734845634	0.762880185	0.159342294	0.448640644
101148	'Bmt2'	8.17	8.33	8.05	7.83	7.82	8.05	8.26	8.33	8.27	8.4	8.37	7.68	8.183333333	8.286666667	7.9	8.15	-0.011873668	-0.012803044	-0.023647839	-0.017334944	0.851302475	0.803289521	0.751957475	0.826215631
101185	'Pot1a'	4.97	3.8	3.46	3.58	2.91	2.87	3.84	4.2	4.68	3.8	3.84	3.08	4.076666667	4.24	3.12	3.573333333	-0.138453942	-0.018265563	-0.103093498	-0.236125197	0.080247079	0.713660941	0.304485642	0.035630976
101187	'Parp11'	2.25	2.37	2.81	2.95	3.18	3.36	2.68	2.38	2.35	2.57	2.44	2.86	2.476666667	2.47	3.163333333	2.623333333	0.053661425	0.002250815	0.20860314	0.295702207	0.500890111	0.963287357	0.034141984	0.006275292
101197	'Zfp956'	1.22	1.41	0.97	0.98	0.61	1.02	0.73	1.11	1.31	0.98	1.16	1.04	1.2	1.05	0.87	1.06	0.004472561	0.023588738	-0.087533393	-0.171440437	0.948553425	0.501509999	0.371166539	0.142631917
101206	'Tada3'	15.25	14.24	15.77	16.04	15.93	14.32	14.52	15.23	14.38	13.92	13.54	13.34	15.08666667	14.71	15.43	13.6	-0.053723836	0.054754604	0.162331871	0.027115098	0.426210319	0.297272861	0.039819019	0.748041777
101214	'Tra2a'	78.2	80.62	84.88	89.36	93.11	86.74	86.57	81.4	81.91	75.38	82.84	81.38	81.23333333	83.29333333	89.73666667	79.86666667	-0.035828749	-0.028276307	0.168136334	0.169266128	0.408362879	0.515497845	0.001806847	0.00385566
101240	'Wdr91'	4.47	5.81	6.17	5.48	5.17	5.05	5.51	5.21	6.07	6.02	5.48	5.66	5.483333333	5.596666667	5.233333333	5.72	0.025557202	-0.01198674	-0.080575649	-0.026405506	0.738461715	0.814635113	0.383621549	0.802590119
101314	'Brk1'	84.63	82.56	96.94	97.57	99.62	74.82	88.25	85.12	87.8	77.05	77.86	85.97	88.04333333	87.05666667	90.67	80.29333333	-0.093188437	0.009919544	0.163337006	0.066034545	0.068498461	0.839273308	0.032191971	0.432247947
101320	'Dyrk4'	0.06	0	0.06	0.06	0.03	0.07	0	0.04	0.03	0	0.06	0	0.04	0.023333333	0.053333333	0.02	-4.40E-04	0.002875144	0.019447644	0.010814588	0.969217116	0.638333901	0.438330486	0.773348903
101351	'Eogt'	7.65	8.23	7.62	7.32	7.7	8.02	7.78	8.03	7.97	8.55	7.64	8.93	7.833333333	7.926666667	7.68	8.373333333	0.065008557	-0.010233738	-0.088461979	-0.00406845	0.314186832	0.843418046	0.250608507	0.960136451
101358	'Fbxl14'	15.01	14.52	15.46	12.89	12.45	13.56	15.21	15.46	15.19	15.44	14.82	14.92	14.99666667	15.28666667	12.96666667	15.06	-0.010933855	-0.021241462	-0.177677778	-0.162565225	0.832096419	0.654942665	0.005746718	0.020096756
101359	'Prrt4'	0.04	0.05	0.12	0.05	0.05	0.08	0.13	0.11	0.06	0.08	0.13	0.07	0.07	0.1	0.06	0.093333333	0.001116186	-0.006086182	-0.032593784	-0.009275234	0.971911232	0.635922895	0.492472603	0.869144268
101401	'Adamts9'	4.79	5.1	4.51	4.44	4.65	4.86	5.46	5.31	5.78	5.71	4.87	4.81	4.8	5.516666667	4.65	5.13	-0.077073196	-0.131198416	-0.105888164	-0.01210755	0.218221406	0.009832093	0.160720652	0.876850064
101437	'Dhx32'	8.84	9.3	10.26	8.83	8.23	9.33	10.41	10.24	9.48	9.79	9.74	9.43	9.466666667	10.04333333	8.796666667	9.653333333	-0.036204711	-0.048590285	-0.095002409	-0.060035831	0.585554933	0.356360604	0.233423744	0.496131836
101471	'Phrf1'	19.47	20.22	18.16	16.71	15.74	18.28	18.09	18.57	18.56	19.44	18.57	18.62	19.28333333	18.40666667	16.91	18.87666667	0.042809196	0.051112212	-0.129363897	-0.146170831	0.336639136	0.255230014	0.034041789	0.032452578
101476	'Plekha1'	15.78	15.48	15.05	15.87	14.68	15.07	15.93	16.05	15.77	14.46	14.43	15.04	15.43666667	15.91666667	15.20666667	14.64333333	-0.100060722	-0.034200403	0.063293433	0.005999484	0.061276759	0.475796528	0.331660514	0.931446274
101488212	'Evi2'	0.05	0.07	0	0	0	0	0	0.08	0	0	0	0.05	0.04	0.026666667	0	0.016666667	-0.001009821	0.003166184	-0.015049882	-0.048819175	0.877725728	0.67212303	0.315165267	0.112981704
101489	'Ric8a'	12.83	12.49	12.62	11.98	12.96	10.66	12.44	11.99	12.76	11.48	12.14	12.47	12.64666667	12.39666667	11.86666667	12.03	-0.02821504	0.016031756	-1.64E-04	-0.050247996	0.6521729	0.754089068	0.998311977	0.540606776
101490	'Inpp5f'	4.76	5.22	4.66	4.47	4.27	3.9	4.88	4.77	4.43	5.11	4.58	4.72	4.88	4.693333333	4.213333333	4.803333333	0.03490942	0.028891847	-0.132627702	-0.143703805	0.622064375	0.585210014	0.11939559	0.116733228
101497	'Plekhg2'	9.9	10.16	9.13	8.95	9.16	10.4	9.52	9.81	10.29	9.77	9.35	9.84	9.73	9.873333333	9.503333333	9.653333333	-0.020172538	-0.014235141	-0.007203263	-0.007146036	0.72081344	0.774961207	0.917527844	0.925314664
101502	'Hsd3b7'	3.84	3.23	4.53	3.14	4	3.89	3.54	3.05	3.23	3.64	3.41	3.29	3.866666667	3.273333333	3.676666667	3.446666667	0.035133538	0.053731716	0.059028745	-0.02382934	0.655970856	0.227289966	0.568003545	0.838904263
101513	'Mob2'	8.91	9.97	9.34	8.59	8.35	8.6	8.53	8.82	9.65	8.11	8.3	9.04	9.406666667	9	8.513333333	8.483333333	-0.042849698	0.021328481	0.010062151	-0.082445802	0.584691242	0.678425141	0.916810515	0.429814405
101533	'Klk9'	0.06	0	0	0.05	0	0.07	0.09	0.11	0	0	0	0.09	0.02	0.066666667	0.04	0.03	-0.007758305	-0.0049968	7.68E-04	0.009008703	0.572085172	0.369067822	0.967071544	0.680249293
101540	'Prkd2'	1.88	2.06	1.84	1.69	1.97	1.82	1.48	1.91	2.02	1.97	1.9	2.22	1.926666667	1.803333333	1.826666667	2.03	0.095292059	0.028403079	-0.088493508	-0.034496751	0.229425665	0.532413101	0.389208836	0.765490985
101543	'Wtip'	11.32	10.84	11.19	11.94	11.41	11.45	11.07	12.21	12.06	11.74	12.55	11.84	11.11666667	11.78	11.6	12.04333333	0.031156418	-0.042964453	-0.028276669	0.077958012	0.660744996	0.41718784	0.734596377	0.388045614
101544	'Zfp575'	0.1	0.03	0	0	0.02	0	0.09	0.09	0.04	0.02	0.06	0.11	0.043333333	0.073333333	0.006666667	0.063333333	-0.001436655	-0.003688194	-0.041573004	-0.034967453	0.947327705	0.664363566	0.092934814	0.18152748
101565	'Ccp110'	7.17	7.52	7.31	7.22	7.61	7.48	7.82	7.61	7.8	7.94	7.73	7.7	7.333333333	7.743333333	7.436666667	7.79	-0.007469194	-0.03652909	-0.046576326	-0.003176509	0.902152089	0.473851696	0.522224836	0.967717502
101568	'Vrk3'	7.23	6.94	7.01	8.01	7.08	7.63	6.29	6.21	6.44	7.19	6.3	7.88	7.06	6.313333333	7.573333333	7.123333333	0.107859471	0.05724084	0.071717911	0.103593782	0.171873721	0.261818664	0.457678288	0.320270154
101592	'Efl1'	7.58	7.31	6.59	7.41	6.96	7.17	7.35	7.47	7.3	7.07	7.05	7.87	7.16	7.373333333	7.18	7.33	0.001387852	-0.024604956	-0.010251503	0.030505957	0.983684721	0.640512677	0.89864297	0.725534236
101602	'AI467606'	0.56	0.62	0.75	0.37	0.39	0.24	0.46	0.52	0.75	0.42	0.37	0.49	0.643333333	0.576666667	0.333333333	0.426666667	-0.052578697	0.00602587	-0.035659903	-0.166798656	0.297940602	0.810995062	0.617792159	0.08413211
101604	'E430018J23Rik'	0.7	0.67	0.44	0.51	0.27	0.31	0.41	0.64	0.65	0.47	0.44	0.57	0.603333333	0.566666667	0.363333333	0.493333333	-0.026204243	0.002397904	-0.068374735	-0.139497112	0.620652083	0.924367427	0.360996507	0.147060571
101612	'Grwd1'	44.32	41.66	43.64	39.74	39.18	41.14	45.33	40.85	43.38	40.99	42.06	43.03	43.20666667	43.18666667	40.02	42.02666667	-0.029993652	-0.003305381	-0.049874071	-0.07481321	0.552868736	0.944036921	0.407608646	0.252297951
101613	'Nlrp6'	0.01	0	0	0	0	0	0	0	0	0	0	0	0.003333333	0	0	0		0.001432932		-0.007255209		0.545890457		0.54607295
101631	'Pwwp2b'	8.48	8.94	8.89	9.15	8.46	8.38	8.16	8.51	8.81	9.18	7.85	8.82	8.77	8.493333333	8.663333333	8.616666667	0.006858535	0.023789248	0.023404152	-0.003996158	0.924536419	0.653266723	0.785925156	0.964965878
101685	'Spty2d1'	11.25	11.3	10.57	9.85	10.35	10.13	11.61	11.11	10.17	10.68	10.37	10.16	11.04	10.96333333	10.11	10.40333333	-0.05676356	0.005069865	-0.021328445	-0.086667829	0.313914095	0.918271062	0.742536005	0.213877386
101700	'Trim68'	0.81	0.84	1.03	0.88	1.01	1.08	0.84	1.32	0.99	0.72	0.76	0.92	0.893333333	1.05	0.99	0.8	-0.076439725	-0.022477179	0.097849127	0.065884303	0.23865829	0.486810417	0.303442396	0.567480829
101706	'Numa1'	29.46	29.28	25.61	26.79	26.17	29.48	27.32	28.15	26.18	29.15	29.1	27.98	28.11666667	27.21666667	27.48	28.74333333	0.082761144	0.034247554	-0.045477836	-0.002899172	0.028536008	0.441691322	0.394058367	0.964550201
101739	'Psip1'	135.54	135.4	124.43	136.8	141.68	143.61	141.42	133.24	133.41	132.24	139.48	135.79	131.79	136.0233333	140.6966667	135.8366667	0.00111763	-0.053955582	0.057421021	0.1225887	0.974047637	0.180881407	0.198265652	0.021842207
101772	'Ano1'	0.06	0.05	0.12	0.06	0.03	0.05	0.12	0.07	0.09	0.09	0.03	0.03	0.076666667	0.093333333	0.046666667	0.05	-0.032040922	-0.00623632	-0.00293407	-0.040120424	0.283463801	0.662289089	0.942350765	0.491946156
101809	'Spred3'	3.65	3.96	3.41	2.67	2.72	2.9	2.75	3.5	3.19	3.93	3.79	3.84	3.673333333	3.146666667	2.763333333	3.853333333	0.130222965	0.064877963	-0.302647509	-0.287803586	0.095447765	0.204501587	0.001377897	0.005729918
101831	'Faap24'	1.96	2.01	2.43	1.98	1.83	1.84	1.77	2.12	2.34	1.82	1.74	1.58	2.133333333	2.076666667	1.883333333	1.713333333	-0.075408275	0.006075178	0.058728523	-0.069129107	0.296019166	0.873885224	0.560500488	0.561702055
101835	'AW146154'	0.29	0.15	0.18	0.13	0.13	0.17	0.13	0.17	0.09	0.16	0.09	0.09	0.206666667	0.13	0.143333333	0.113333333	-0.007684443	0.019572378	0.024416453	-0.071813935	0.827155217	0.275712271	0.671385683	0.381093447
101861	'Ints4'	8.37	9.04	8.64	8.21	7.85	8.4	8.92	7.77	10.09	8.13	8.64	8.46	8.683333333	8.926666667	8.153333333	8.41	-0.058067068	-0.02295173	-0.023626581	-0.051628078	0.408025877	0.664457496	0.765261378	0.542838919
101867	'Rrp8'	19.04	18.37	18.76	18.41	19.99	18.01	20.38	19.01	20.42	18.1	20.32	18.79	18.72333333	19.93666667	18.80333333	19.07	-0.047590043	-0.064851293	-0.001509146	0.034667262	0.400858432	0.184867357	0.982509476	0.630315802
101869	'Unc45a'	8.64	9.28	7.84	8.67	8.31	7.98	8.61	9.12	8.5	8.5	8.15	8.9	8.586666667	8.743333333	8.32	8.516666667	-0.017799332	-0.0157422	-0.009461844	-0.003502436	0.789870105	0.76500409	0.904803311	0.967785016
101883	'Igflr1'	0.69	1.38	1.46	1.11	1.18	0.85	0.81	1	1.08	1.78	2	1.31	1.176666667	0.963333333	1.046666667	1.696666667	0.1178574	0.014973375	-0.145720332	-0.029474994	0.036031663	0.52472792	0.088782972	0.765692735
101943	'Sf3b3'	122.94	124.02	117.74	119.78	119.14	122.21	119.19	118.64	119.4	125.43	126.71	127.6	121.5666667	119.0766667	120.3766667	126.58	0.094090681	0.024034702	-0.052665949	0.016239023	4.82E-04	0.489193121	0.205224033	0.739355337
101966	'D8Ertd738e'	228.34	234.26	280.51	294.64	282.01	211.05	244.35	221.55	246.54	212.56	216.5	217.43	247.7033333	237.48	262.5666667	215.4966667	-0.113183109	0.03856987	0.255986258	0.103247494	0.01562138	0.441083389	6.58E-04	0.234820581
101985	'Usb1'	19.18	19.55	20.4	19.43	18.51	19.98	20.74	20.43	21.5	16.99	17.46	19.28	19.71	20.89	19.30666667	17.91	-0.164759586	-0.051625056	0.099460508	-9.47E-04	0.011224445	0.318068422	0.202836381	0.990749931
101994	'Champ1'	17.99	16.98	18.37	14.12	14.78	14.58	18.69	19.38	18.09	16.12	16.29	15.46	17.78	18.72	14.49333333	15.95666667	-0.194806494	-0.0556732	-0.109675022	-0.240248086	1.43E-04	0.239034031	0.081679895	4.17E-04
102032	'Smim19'	5.17	7.21	6.9	5.91	5.97	6.17	6.21	7.03	5.55	5.77	6.05	6.58	6.426666667	6.263333333	6.016666667	6.133333333	-0.008245385	0.010217167	-0.005276492	-0.040029637	0.917663523	0.826460554	0.958575853	0.727017292
102058	'Exoc8'	2.68	2.64	2.26	1.82	2.14	2.18	3.13	2.84	2.77	2.16	2.14	2.07	2.526666667	2.913333333	2.046666667	2.123333333	-0.314701028	-0.101414277	-0.027913809	-0.214358	1.58E-05	0.055397582	0.75848322	0.029302885
102060	'Gadd45gip1'	22.68	24.44	25.64	24.72	25.54	21.88	24.62	24.62	24.5	21.69	23.77	23.49	24.25333333	24.58	24.04666667	22.98333333	-0.071199542	-0.013389158	0.071785277	0.018833089	0.247022043	0.794155822	0.340987038	0.817166991
102075	'Plekhg4'	2.93	3.31	2.88	2.43	2.85	3.19	2.46	2.27	2.7	3.26	2.72	3.07	3.04	2.476666667	2.823333333	3.016666667	0.161942347	0.104823159	-0.057704066	-0.061524622	0.03846428	0.04200794	0.546186565	0.552541343
102093	'Phkb'	9.27	9.22	9.6	8.75	9.42	9.15	9.5	10.21	9.06	9.85	9.68	10	9.363333333	9.59	9.106666667	9.843333333	0.052913616	-0.011430575	-0.085628399	-0.013790949	0.360338672	0.81940249	0.206901278	0.850207195
102098	'Arhgef18'	10.32	10.06	9.87	10.21	9.87	10.72	8.71	9.56	9.61	10.86	11.26	10.7	10.08333333	9.293333333	10.26666667	10.94	0.210225478	0.079325078	-0.067741242	0.049691391	1.70E-04	0.108407883	0.295531934	0.479662409
102103	'Mtus1'	0.41	0.41	0.4	0.3	0.39	0.37	0.28	0.49	0.32	0.42	0.56	0.47	0.406666667	0.363333333	0.353333333	0.483333333	0.096850692	0.020784929	-0.118623064	-0.046291429	0.154976981	0.52998829	0.232670808	0.692662826
102115	'Dohh'	37.96	40.32	44.35	42.49	41.66	40.02	40.09	40.35	43.02	41.02	37.95	43.04	40.87666667	41.15333333	41.39	40.67	-0.004767291	-0.006344413	0.037180777	0.043545963	0.934121279	0.900222775	0.586677318	0.564028732
102122	'Fam192a'	26.66	26.99	26.21	27.22	27.94	25.42	26.23	24.61	26.73	23.18	25.6	27.8	26.62	25.85666667	26.86	25.52666667	-0.008401151	0.026425552	0.079143674	0.040006483	0.892578917	0.599127789	0.283443971	0.590324658
102124	'Enkd1'	38.57	37.17	38.13	36.19	37.42	31.88	34.74	35.02	36.17	35	35.66	35.45	37.95666667	35.31	35.16333333	35.37	0.012092303	0.067562565	0.009101206	-0.066649782	0.839310659	0.179640875	0.901024454	0.39242005
102141	'Snx25'	22.79	21.16	21.84	22.11	22.85	22.16	21.57	21.5	21.94	22.75	21.88	22.07	21.93	21.67	22.37333333	22.23333333	0.033159674	0.016992653	0.014304925	0.02980449	0.506729839	0.714797424	0.811385658	0.644866641
102162	'Taf5l'	24.21	22.95	23.78	24.16	23.25	24.19	23.54	23.7	23.98	22.74	23.38	23.63	23.64666667	23.74	23.86666667	23.25	-0.018422917	-0.00577052	0.049693492	0.040775877	0.714372302	0.901876196	0.415122486	0.537269703
102182	'Prmt9'	5.41	5.74	5.21	5.33	5.67	5.07	5.71	5.61	5.82	5.08	5.52	5.21	5.453333333	5.713333333	5.356666667	5.27	-0.070658961	-0.030933313	0.032207061	0.007225028	0.350924038	0.556131263	0.726090764	0.942080459
102193	'Zdhhc7'	14.37	14.34	15.32	14.93	13.51	14.89	15.44	14.44	15.36	14.14	15.22	15.07	14.67666667	15.08	14.44333333	14.81	-0.015424801	-0.030462951	-0.020364002	0.006909014	0.796357919	0.548190798	0.776550689	0.928866055
102209	'Snapc2'	18.46	18.14	18	17.77	15.93	14.07	16.69	17.94	19.03	17.88	18.39	19.2	18.2	17.88666667	15.92333333	18.49	0.045091269	0.006516153	-0.149129794	-0.114635362	0.519973157	0.901943494	0.082642277	0.214921725
102216272	'Ak6'	59.97	61.5	69.6	72.54	75.9	59.76	66.9	60.24	58.82	56.19	56.94	58.68	63.69	61.98666667	69.4	57.27	-0.084966302	0.023275725	0.251248228	0.136924944	0.15127657	0.650477178	7.30E-04	0.097878125
102247	'Gpat4'	46.08	45.84	45.87	44.58	46.12	45.08	45.73	45.86	47.9	46.27	45.88	46.71	45.93	46.49666667	45.26	46.28666667	-0.00104899	-0.018671361	-0.010877838	0.01154895	0.97731215	0.636766525	0.822469825	0.829085696
102294	'Cyp4v3'	0.66	0.61	0.55	0.91	0.69	0.75	0.87	0.78	0.82	0.62	0.59	0.74	0.606666667	0.823333333	0.783333333	0.65	-0.070680726	-0.044861677	0.082486437	0.138007209	0.282664046	0.161806694	0.383825203	0.225103552
102323	'Dcun1d2'	7.68	7.66	7.3	8.01	8.81	8.4	8.19	7.94	7.6	8.59	7.75	8.28	7.546666667	7.91	8.406666667	8.206666667	0.026196186	-0.050325508	0.040668986	0.154145575	0.708912487	0.341536029	0.62182917	0.082604241
102334	'Ankrd10'	20.69	20.5	21.59	19.16	18.58	20.85	18.69	17.07	18.13	20.29	20.89	20.01	20.92666667	17.96333333	19.53	20.39666667	0.154549944	0.137569078	-0.046235307	-0.066948638	0.008668136	0.006232008	0.507120702	0.372102733
102339	'Cog4'	27.12	29.06	28.58	29.51	29.29	29.7	27.52	27.13	28.1	26.45	26.61	27.82	28.25333333	27.58333333	29.5	26.96	-0.021598147	0.02379039	0.13439035	0.08628167	0.663723149	0.609551718	0.023803623	0.182195703
102371	'Myzap'	0.71	0.89	0.81	0.65	0.62	0.39	0.99	0.69	0.61	0.67	0.69	0.57	0.803333333	0.763333333	0.553333333	0.643333333	-0.038915062	0.005451385	-0.040874981	-0.139244927	0.508567632	0.851840508	0.629449427	0.194820465
102414	'Clk3'	17.59	18.18	19.81	19.66	20.18	18.95	17.19	17.53	17.34	18.69	17.37	19.81	18.52666667	17.35333333	19.59666667	18.62333333	0.09215744	0.064496393	0.068459226	0.078627217	0.135587406	0.211137711	0.33759823	0.313477992
102423	'Hinfp'	8.48	7.8	7.57	7.46	7.29	7.38	7.36	7.88	8.57	8.56	8.28	8.9	7.95	7.936666667	7.376666667	8.58	0.102645715	0.035107057	-0.124491489	-0.064970472	0.097650756	0.495914875	0.088384659	0.414571974
102436	'Lars2'	8.68	9.71	9.39	8.74	8.61	9.76	8.8	8.94	8.8	9.93	9.39	10.12	9.26	8.846666667	9.036666667	9.813333333	0.129701269	0.039764458	-0.087101793	-0.005312482	0.036089695	0.441233876	0.242203574	0.948148629
102442	'Dennd4a'	6.1	6.13	5.74	6.25	6.69	6.76	5.78	6.59	5.94	6.68	6.68	6.23	5.99	6.103333333	6.566666667	6.53	0.094733512	-0.018343541	0.011553481	0.139635066	0.10004659	0.713650984	0.859917136	0.047865154
102443350	'Xndc1'	5.47	4.82	4.87	4.11	4.15	4.7	4.58	4.9	4.75	4.74	4.11	4.7	5.053333333	4.743333333	4.32	4.516666667	-0.039238844	0.039337462	-0.034949818	-0.151729179	0.606737735	0.454385374	0.708040837	0.128986139
102448	'Xylb'	2.63	2.59	2.33	2.44	2.57	2.08	2.04	2.18	2.37	2.33	2.15	2.11	2.516666667	2.196666667	2.363333333	2.196666667	6.16E-04	0.035605415	0.083818213	0.011934858	0.993837294	0.456217056	0.40917022	0.915057007
102462	'Imp3'	26.28	31.88	32.3	32.37	33.54	26.02	27.34	32.24	28.35	25.87	28.93	34.4	30.15333333	29.31	30.64333333	29.73333333	0.023162293	0.018562525	0.047269921	0.047719653	0.75831281	0.72488716	0.606461191	0.626473618
102502	'Pls1'	0.35	0.31	0.36	0.27	0.35	0.31	0.15	0.19	0.25	0.43	0.39	0.33	0.34	0.196666667	0.31	0.383333333	0.11371946	0.038623592	-0.065505939	-0.02802311	0.029931524	0.100411653	0.440153231	0.78603738
102545	'Cmtm7'	17.93	21.55	20.86	20.4	20.14	18.28	21.2	18.27	18.92	18.6	19.99	20.82	20.11333333	19.46333333	19.60666667	19.80333333	0.023316222	0.020934751	0.004717203	-0.00297245	0.75244495	0.691368489	0.957092066	0.975324494
102566	'Ano10'	15.92	16.24	16.51	15.47	16.27	16.68	16.4	14.89	15.52	16.93	15.42	16.5	16.22333333	15.60333333	16.14	16.28333333	0.055902537	0.029642372	-0.003055067	0.01852074	0.360843742	0.559562654	0.965968342	0.806387049
102570	'Slc22a13'	0.1	0.17	0.08	0.21	0.29	0.39	0.1	0.08	0.2	0.16	0.13	0.38	0.116666667	0.126666667	0.296666667	0.223333333	0.030423274	-0.00244139	0.029100942	0.115460218	0.322481315	0.831951652	0.615597908	0.090719823
102580	'Alg9'	9.74	8.91	10.42	8.82	8.27	10.18	9.39	8.37	9.34	9.26	9.67	9.65	9.69	9.033333333	9.09	9.526666667	0.061975867	0.052951241	-0.061553274	-0.075993238	0.370017004	0.316877712	0.456164215	0.401739797
102595	'Plekho2'	30.72	29.1	29.76	23.8	24.42	25.47	33.14	31.23	32.07	28.14	27.21	26.48	29.86	32.14666667	24.56333333	27.27666667	-0.201135508	-0.087377217	-0.124506898	-0.225694371	6.85E-06	0.042751123	0.031944422	2.48E-04
102607	'Snx19'	5.29	5	4.77	4.19	4.29	4.54	4.77	4.5	4.99	4.92	4.14	5.02	5.02	4.753333333	4.34	4.693333333	-0.014980664	0.041808931	-0.071030091	-0.15222991	0.827342468	0.427683104	0.387628108	0.083363996
102614	'Rpp25'	0.11	0	0	0.05	0	0.06	0	0	0	0.1	0	0	0.036666667	0	0.036666667	0.033333333	0.006529796	0.002731791	8.39E-04	0.001185967	0.390989176	0.404058672	0.963992	0.961279922
102626	'Mapkapk3'	1.42	1.06	1.05	1.5	0.98	1.25	1.28	0.89	1.27	1.4	1.18	0.87	1.176666667	1.146666667	1.243333333	1.15	0.018790621	0.011431679	0.036533026	0.039599452	0.787391557	0.750513934	0.713884338	0.738146787
102631705	'Gm29975'	0	0	0.01	0	0.01	0.01	0	0.01	0.01	0	0.01	0	0.003333333	0.006666667	0.006666667	0.003333333	-0.016504367	-0.002518703	0.01335008	-0.00403874	0.443591648	0.808110142	0.677309513	0.931173273
102631730	'4930512M02Rik'	0.81	0.41	0	0.12	0.12	0.28	0.37	0	0.75	0.12	0.12	0.37	0.406666667	0.373333333	0.173333333	0.203333333	-0.014387952	-3.08E-04	-0.0046226	-0.033049903	0.483076215	0.974001297	0.874079172	0.435550731
102631909	'Gm30124'	0.44	0.4	0.29	0.35	0.24	0.33	0.37	0.37	0.56	0.35	0.27	0.53	0.376666667	0.433333333	0.306666667	0.383333333	-0.020220656	-0.011593229	-0.048688065	-0.053028021	0.679288597	0.608113238	0.491524844	0.55511183
102632	'Acad11'	2.23	2.08	2.81	2.8	2.44	2.62	2.31	2.76	2.85	3.03	2.73	2.65	2.373333333	2.64	2.62	2.803333333	0.051685037	-0.042036954	-0.050597624	0.112746673	0.516624014	0.375843909	0.612387778	0.320354816
102632102	'LOC102632102'	0.37	0.37	0.33	0.3	0.04	0.13	0.19	0.37	0.45	0.54	0.32	0.07	0.356666667	0.336666667	0.156666667	0.31	-0.002561168	1.86E-04	-0.044487206	-0.070316122	0.930001576	0.98919532	0.235182841	0.179947181
102632467	'Gm30531'	0.19	0.1	0.18	0.09	0.09	0.11	0.38	0.11	0.19	0.09	0.1	0.09	0.156666667	0.226666667	0.096666667	0.093333333	-0.016655047	-0.003822843	0.001061413	-0.015061052	0.3724498	0.665842995	0.965516139	0.679568512
102632483	'Gm17330'	0.41	0.32	0.35	0.29	0.38	0.38	0.47	0.32	0.34	0.3	0.29	0.39	0.36	0.376666667	0.35	0.326666667	-0.032064152	-0.00528763	0.020498432	-0.011692796	0.568573213	0.844907138	0.807614706	0.911684721
102632737	'Gm30732'	0.04	0.04	0.02	0	0.05	0.04	0.04	0.02	0.02	0.04	0.02	0.02	0.033333333	0.026666667	0.03	0.026666667	-6.78E-04	0.001359462	0.007677688	0.002665409	0.968140479	0.861770576	0.786887568	0.945573866
102633001	'Gm30933'	0	0	0.09	0	0	0	0	0	0	0	0	0	0.03	0	0	0		0.001427053		-0.007221667		0.546730578		0.547025189
102633075	'Gm30990'	0.02	0	0	0	0	0	0.02	0.01	0.01	0.01	0	0.01	0.006666667	0.013333333	0	0.006666667	-0.008633928	-0.003463475	-0.011657792	-0.01339231	0.554929496	0.572543743	0.377539706	0.411073259
102633156	'LOC102633156'	2.73	1.75	1.96	2.67	2.44	1.88	2.45	1.88	2.05	1.94	1.67	1.79	2.146666667	2.126666667	2.33	1.8	-0.150645028	0.021007913	0.292632634	0.068161111	0.058619393	0.657850801	0.003461539	0.550233309
102633345	'Gm9922'	0.03	0	0.11	0.08	0.06	0.1	0.11	0.1	0.06	0.06	0.06	0.06	0.046666667	0.09	0.08	0.06	-0.013616083	-0.006953204	0.015571264	0.026578097	0.55349172	0.450600445	0.668328269	0.541603585
102633424	'Gm31255'	0.01	0	0	0.01	0.01	0	0.01	0	0.01	0.02	0.02	0	0.003333333	0.006666667	0.006666667	0.013333333	0.013632521	-0.005878681	-0.022133136	0.032431578	0.538880776	0.377373953	0.551285926	0.348918233
102633458	'Gm11100'	0	0.03	0.03	0	0	0	0.03	0.08	0	0	0.07	0.03	0.02	0.036666667	0	0.033333333	-7.91E-04	-0.002009864	-0.017149084	-0.015094353	0.955459082	0.723803804	0.283688392	0.383003363
102633679	'Gm31445'	0.01	0	0.09	0	0.07	0.08	0.01	0.16	0.02	0.21	0.07	0.07	0.033333333	0.063333333	0.05	0.116666667	-0.001101591	-0.002149884	-0.017638692	-0.013594075	0.953167627	0.775981983	0.487984838	0.649679121
102633740	'Gm31493'	2.27	1.89	1.79	1.5	1.72	1.71	1.74	2.17	2.09	1.81	1.42	1.46	1.983333333	2	1.643333333	1.563333333	-0.087677676	-7.50E-04	0.028890532	-0.105413724	0.210117093	0.983801318	0.768491254	0.372351536
102633750	'Gm10130'	2.19	2.22	1.83	1.68	2.07	2.07	1.72	2.37	2.65	1.7	2.38	2.24	2.08	2.246666667	1.94	2.106666667	-0.027369923	-0.019928727	-0.04566941	-0.036338786	0.716445948	0.62311493	0.65769121	0.760646134
102633763	'Gm31513'	0.09	0.11	0.09	0.02	0.09	0.15	0.09	0.08	0.07	0.14	0.04	0.07	0.096666667	0.08	0.086666667	0.083333333	0.001392672	4.22E-04	-2.72E-04	6.62E-04	0.962215331	0.974743652	0.995219871	0.991279109
102633888	'Gm31606'	0.02	0.02	0.02	0.02	0.02	0.04	0.02	0.02	0.01	0.04	0.02	0.03	0.02	0.016666667	0.026666667	0.03	0.10699064	0.030783664	-0.048770144	0.015830461	0.042584792	0.207959036	0.547019208	0.875799386
102633951	'Gm31649'	0	0.09	0.09	0	0.28	0	0	0	0.09	0	0	0	0.06	0.03	0.093333333	0	-0.003471062	0.001503137	0.015366235	0.007695948	0.528263329	0.726847828	0.305753773	0.769940791
102633986	'Gm31679'	0.34	0.35	0.2	0.48	0.18	0.3	0.24	0.48	0.35	0.3	0.24	0.27	0.296666667	0.356666667	0.32	0.27	-0.039660986	-0.011818154	0.035150293	0.02127494	0.410465291	0.593092283	0.623736352	0.814389617
102634072	'Gm38457'	0.12	0.09	0.08	0.08	0.11	0.17	0.05	0.13	0.12	0.15	0.06	0.13	0.096666667	0.1	0.12	0.113333333	0.016673437	-0.003252471	0.011958694	0.064552677	0.702308497	0.866582365	0.86616376	0.467219523
102634078	'LOC102634078'	1.89	1.38	1.41	1.36	1.55	1.71	1.31	1.4	1.4	1.45	1.58	1.34	1.56	1.37	1.54	1.456666667	0.027014409	0.02456213	0.036192463	0.00577847	0.701901894	0.492974462	0.718706829	0.961077242
102634333	'1110002E22Rik'	0.06	0.09	0.06	0.08	0.12	0.1	0.1	0.12	0.14	0.11	0.11	0.11	0.07	0.12	0.1	0.11	-0.012445573	-0.037607518	-0.028153389	0.097286801	0.820612279	0.107945695	0.727999308	0.302413957
102634715	'Gm32234'	0.05	0.02	0.05	0.01	0.01	0.04	0.03	0.05	0.02	0.04	0.04	0.01	0.04	0.033333333	0.02	0.03	-0.003617986	0.007066036	-0.034641232	-0.083239809	0.91324569	0.652214562	0.47358792	0.213588711
102634746	'Gm13201'	0.09	0.06	0	0.03	0.04	0.03	0.16	0.02	0.03	0.14	0.06	0.13	0.05	0.07	0.033333333	0.11	0.02338468	-0.006058936	-0.065018937	0.002664679	0.392798477	0.491348584	0.129686435	0.945629979
102634841	'Gm38469'	0.06	0	0.03	0.09	0.06	0.03	0.12	0.1	0.06	0.03	0.03	0.06	0.03	0.093333333	0.06	0.04	-0.021445642	-0.010566655	0.014147532	0.026016307	0.315817596	0.230411285	0.644517893	0.486223687
102635315	'Gm32687'	0.37	0.38	0.28	0.44	0.53	0.46	0.7	0.33	0.26	0.31	0.69	0.38	0.343333333	0.43	0.476666667	0.46	-0.010747411	-0.015622296	0.005485886	0.053223273	0.845166885	0.545108204	0.94925739	0.61666348
102635360	'Gm32719'	0.3	0.22	0.07	0.22	0	0	0.18	0.19	0.12	0.15	0.28	0.15	0.196666667	0.163333333	0.073333333	0.193333333	0.01326108	0.005026762	-0.043197607	-0.049925839	0.652759838	0.685334942	0.262079148	0.294931515
102635552	'Gm32856'	1.15	1.04	1.14	0.82	1.26	1.23	1.24	1.47	1.44	1.03	0.95	0.75	1.11	1.383333333	1.103333333	0.91	-0.214913974	-0.064830837	0.119740271	-0.001447096	0.005681613	0.145893066	0.245028654	0.99029761
102635566	'LOC102635566'	0	0.01	0.01	0	0.01	0.01	0.02	0.01	0.01	0	0.02	0.02	0.006666667	0.013333333	0.006666667	0.013333333	0.00318477	-0.002002207	-0.016589319	-0.006421195	0.85427302	0.766996338	0.500628409	0.818074297
102635595	'Gm32886'	0	0.65	0	0	0	0	0	0.72	0	0	0	0	0.216666667	0.24	0	0	-0.003853217	-1.70E-04		-0.00726279	0.50629125	0.961380803		0.545858125
102635781	'Gm38481'	13.3	10.45	14.9	12.82	13.51	14.37	11.79	13.04	8.81	14.49	12.4	13.92	12.88333333	11.21333333	13.56666667	13.60333333	0.128205347	0.03589838	0.010556043	0.085590855	0.10583234	0.378695095	0.892923264	0.364745652
102635802	'Gm33049'	0.91	0.45	1.31	0.78	0.45	0.64	0.68	0.78	0.57	0.45	0.69	0.45	0.89	0.676666667	0.623333333	0.53	-0.014759484	0.0091493	0.01681592	-0.048131484	0.646193293	0.561227423	0.739509712	0.500140904
102635879	'4933407O12Rik'	0.07	0	0.06	0	0.07	0	0.13	0.15	0.07	0.13	0	0.07	0.043333333	0.116666667	0.023333333	0.066666667	-0.008797339	-0.005582009	-0.011352399	-0.007367003	0.597946907	0.416617534	0.54008842	0.730404385
102635944	'Gm33153'	0.04	0.03	0.02	0.03	0.03	0.04	0.01	0.03	0.06	0.01	0.04	0.03	0.03	0.033333333	0.033333333	0.026666667	-0.008654489	5.68E-04	0.021482432	0.006209285	0.72647002	0.961592747	0.614965614	0.917306645
102636082	'Ccdc168'	0.02	0.04	0.04	0.02	0.05	0.04	0.02	0.02	0.02	0.03	0.05	0.04	0.033333333	0.02	0.036666667	0.04	0.085356344	0.027293112	-0.028730371	0.004164681	0.057137438	0.158721315	0.69739742	0.963198883
102636203	'4930519L02Rik'	1.04	0.16	0.47	0.95	0.32	0.71	0.16	0.37	0.16	0.17	0.49	0.56	0.556666667	0.23	0.66	0.406666667	0.010827285	0.008973365	0.014582981	-0.00271854	0.580655095	0.336532443	0.696098904	0.957737928
102636256	'Gm33373'	0.33	0.22	0.2	0.14	0.2	0.35	0.26	0.12	0.3	0.32	0.25	0.2	0.25	0.226666667	0.23	0.256666667	0.025944831	0.008219411	-0.037609567	-0.031448185	0.641052478	0.750423598	0.652290651	0.75964911
102636907	'Gm4275'	0	0.04	0.02	0.02	0	0	0	0	0.04	0	0	0.04	0.02	0.013333333	0.006666667	0.013333333	-9.00E-05	0.001503137	1.41E-04	-0.007345186	0.990949694	0.726847828	0.991329807	0.731575167
102636909	'Gm33851'	0.91	0.78	0.34	0.49	0.35	0.71	0.49	0.72	0.57	0.34	0.49	0.84	0.676666667	0.593333333	0.516666667	0.556666667	-0.00445057	0.005357275	-0.009371565	-0.043286209	0.907376331	0.762812671	0.872940409	0.576734431
102636989	'Acte1'	0.05	0	0	0	0	0.06	0	0	0	0	0	0	0.016666667	0	0.02	0		0.001432932	0.006102157	9.19E-04		0.545890457	0.519613944	0.958095234
102637020	'Gm33933'	0.06	0	0.03	0	0.03	0	0.07	0	0	0.04	0.03	0	0.03	0.023333333	0.01	0.023333333	-1.13E-04	0.001376792	-0.00578473	-0.014644647	0.992006077	0.796771544	0.722840659	0.54669533
102637087	'Gm33989'	0.9	0.95	0.78	0.84	0.84	0.96	0.92	0.89	0.94	0.91	0.97	0.84	0.876666667	0.916666667	0.88	0.906666667	-0.003278318	-0.031378615	-0.025746054	0.027621554	0.965433957	0.549091461	0.779308242	0.784566333
102637099	'Gm38495'	12.73	11.62	10.69	10.37	10.49	11.38	11.87	12.23	11.65	12.79	12.6	11.75	11.68	11.91666667	10.74666667	12.38	0.058270935	-0.022258313	-0.170568833	-0.081413094	0.219993386	0.641485856	0.00477304	0.249873349
102637572	'Gm38499'	0.35	0.61	0.59	0.55	0.5	0.63	0.4	0.46	0.36	0.4	0.66	0.91	0.516666667	0.406666667	0.56	0.656666667	0.052032773	0.010475383	-0.027599108	0.02185746	0.219978845	0.5660456	0.693852281	0.800004075
102637782	'Gm34507'	0	0.06	0.03	0.03	0.03	0.1	0	0.03	0.06	0.06	0.09	0.06	0.03	0.03	0.053333333	0.07	0.014822719	-2.93E-04	-0.010093033	0.019061609	0.42258915	0.96162444	0.762412612	0.591794649
102637808	'Gm21976'	0	0	0.05	0.05	0	0.11	0	0	0	0	0	0	0.016666667	0	0.053333333	0		0.001427053	0.018846555	0.017351048		0.546730578	0.255987794	0.487659981
102637839	'Gm10476'	0	0	0.07	0	0	0	0.09	0	0.07	0.06	0.08	0	0.023333333	0.053333333	0	0.046666667	-1.75E-04	-0.001681989	-0.01166653	-0.007221667	0.988116438	0.696013232	0.377360256	0.547025189
102637947	'LOC102637947'	1.94	0.79	0.38	2.29	0.8	0.41	0	2.64	1.6	1.48	0.78	0.39	1.036666667	1.413333333	1.166666667	0.883333333	-0.012472145	-0.003920339	0.013273451	0.010125195	0.580309591	0.694623281	0.71670651	0.834718882
102637973	'Gm34653'	0.04	0	0	0	0.04	0	0	0	0	0	0	0	0.013333333	0	0.013333333	0		0.001432932	0.00560722	2.18E-04		0.545890457	0.537105526	0.989779988
102638047	'LOC102638047'	0.04	0.07	0	0.08	0.03	0	0	0.1	0	0.1	0	0	0.036666667	0.033333333	0.036666667	0.033333333	6.37E-04	-3.44E-04	-0.004563963	5.13E-04	0.921467379	0.944772553	0.810914381	0.983038229
102638085	'LOC102638085'	0.01	0.01	0	0.01	0.01	0.03	0.02	0.01	0.02	0	0.02	0	0.006666667	0.016666667	0.016666667	0.006666667	-0.027262989	-0.010443623	0.031411662	0.035131446	0.152418522	0.235108428	0.262766048	0.371404766
102638120	'Gm34758'	0	0	0.04	0.06	0.06	0.02	0	0.05	0	0	0.06	0.04	0.013333333	0.016666667	0.046666667	0.033333333	0.008476018	-5.69E-04	0.007059436	0.040141678	0.597590274	0.841932831	0.830911694	0.270939299
102638268	'1700014D04Rik'	0.06	0.05	0.08	0.07	0.04	0.1	0.02	0.04	0.12	0.1	0.02	0.07	0.063333333	0.06	0.07	0.063333333	0.001348949	0.001871934	0.011181005	0.009172547	0.963054795	0.888304971	0.82185847	0.890096684
102638541	'Gm35078'	0	0	0.23	0	0	0	0	0	0	0.23	0	0	0.076666667	0	0	0.076666667	0.003356507	0.001427053	-0.005486676	-0.007221667	0.538955307	0.546730578	0.545497531	0.547025189
102638546	'Gm35083'	0.08	0.2	0.37	0.46	0.61	0.52	0.08	0.26	0.16	0.23	0.46	0.15	0.216666667	0.166666667	0.53	0.28	0.017450008	0.004017577	0.058147975	0.090908306	0.463087957	0.679690522	0.252409391	0.152083336
102638555	'Gm38510'	0	0	0.02	0	0	0	0.03	0	0	0.04	0	0	0.006666667	0.01	0	0.013333333	-6.81E-05	-0.001465433	-0.005486676		0.993128863	0.536840503	0.545497531
102638674	'Gm14428'	0.32	0.48	0.62	0.78	0.64	0.18	1.07	0	0.32	0.61	0.32	0.31	0.473333333	0.463333333	0.533333333	0.413333333	-0.003891294	-3.49E-04	0.019440608	0.01899285	0.853542837	0.971097093	0.608927898	0.712498679
102638847	'Gm35315'	0.35	0.34	0.31	0.24	0.25	0.28	0.31	0.62	0.41	0.22	0.3	0.4	0.333333333	0.446666667	0.256666667	0.306666667	-0.096591783	-0.02932473	-0.013640568	-0.081646293	0.084370343	0.283280419	0.862701985	0.421209306
102638882	'Gm35339'	0.14	0.23	0.23	0.09	0.06	0.12	0.05	0.06	0.1	0.11	0.18	0.16	0.2	0.07	0.09	0.15	0.084539713	0.050359878	-0.091904516	-0.17091694	0.039132522	0.010534292	0.172293017	0.055218733
102638888	'LOC102638888'	0.46	0.33	0.7	0.32	0.13	0.59	0.46	0.23	0.2	0.19	0.2	0.33	0.496666667	0.296666667	0.346666667	0.24	-0.009468362	0.014445283	0.028632862	-0.045252467	0.736206039	0.327012055	0.537474404	0.512649138
102638918	'Gm35364'	0	0.01	0.01	0	0.01	0.02	0.01	0	0	0	0	0.01	0.006666667	0.003333333	0.01	0.003333333	-5.35E-05	0.00151762	0.006746009	0.001305027	0.994608583	0.723842003	0.68463465	0.959166959
102638978	'Gm35410'	0.11	0.04	0	0.07	0	0.04	0.04	0.04	0	0	0.07	0	0.05	0.026666667	0.036666667	0.023333333	-4.03E-04	0.002868198	0.006394187	-0.005885008	0.971736886	0.636202362	0.754939348	0.8539554
102639021	'LOC102639021'	0.11	0.98	0.67	0.61	0.29	0.19	0.19	0.2	0.46	0.43	0.5	0.5	0.586666667	0.283333333	0.363333333	0.476666667	0.039166141	0.018432344	-0.030808932	-0.053752666	0.211667891	0.161490501	0.564833849	0.411418785
102639087	'Gm35486'	0.19	0.19	0.11	0.19	0.23	0.15	0.17	0.15	0.14	0.17	0.13	0.1	0.163333333	0.153333333	0.19	0.133333333	-0.021027397	0.003875794	0.088223028	0.054704906	0.666335053	0.867199506	0.257078068	0.58151242
102639132	'Gm21885'	0	0	0.02	0	0.02	0	0	0	0	0	0	0	0.006666667	0	0.006666667	0		0.001427053	0.00560722	3.04E-04		0.546730578	0.537105526	0.985678857
102639145	'LOC102639145'	0.09	0.09	0.18	0.11	0.17	0.21	0.13	0.24	0.13	0.2	0.02	0.19	0.12	0.166666667	0.163333333	0.136666667	-0.013967161	-0.010505893	0.021652104	0.048034185	0.693607938	0.525657849	0.701035761	0.525344795
102639437	'Gm35751'	0.05	0	0	0.05	0	0	0	0	0	0.05	0.06	0	0.016666667	0	0.016666667	0.036666667	0.007376349	0.001432932	-0.005751161	2.62E-04	0.362079323	0.545890457	0.724672557	0.98773402
102639598	'Gm14296'	0.17	0.38	3.5	5.18	0.89	4.63	6.88	6.14	0	6.44	3.26	0.35	1.35	4.34	3.566666667	3.35	-0.002104898	-0.003542741	0.003324976	0.042466476	0.862320457	0.488770109	0.926309713	0.311641168
102639653	'Gm2007'	0.76	0.66	1.23	0	0.15	0.41	0.24	0.92	0.29	0.63	0.46	0.62	0.883333333	0.483333333	0.186666667	0.57	0.01541013	0.019391914	-0.032054093	-0.052701726	0.662657707	0.215544814	0.285413832	0.178997667
102639700	'LOC102639700'	0.14	0.14	0.09	0.05	0.03	0.12	0.21	0.14	0.07	0.06	0.12	0.11	0.123333333	0.14	0.066666667	0.096666667	-0.044356389	-0.007334533	-0.039018895	-0.105702846	0.287905689	0.716093025	0.482188616	0.170850845
102640003	'Gm36182'	0.07	0.06	0.06	0.08	0.08	0.11	0.08	0.11	0.07	0.07	0.07	0.08	0.063333333	0.086666667	0.09	0.073333333	-0.008748733	-0.012475005	0.020110812	0.064776448	0.826952895	0.466133733	0.752696733	0.408644227
102640165	'Gm36298'	0.21	0.2	0.33	0.19	0.22	0.27	0.5	0.26	0.34	0.24	0.2	0.28	0.246666667	0.366666667	0.226666667	0.24	-0.047357797	-0.019532103	-0.004322735	-0.009887958	0.26640936	0.308623704	0.944165196	0.900183073
102640263	'Gm36375'	0.01	0	0	0	0	0.02	0	0.01	0	0.01	0	0.01	0.003333333	0.003333333	0.006666667	0.006666667	0.006830724	-0.001857287	0.008761518	0.030339146	0.681975373	0.733963132	0.774042127	0.355858116
102640387	'Gm36457'	0.13	0.07	0.32	0	0.07	0	0.07	0.15	0.13	0.13	0.2	0.13	0.173333333	0.116666667	0.023333333	0.153333333	0.006914661	0.00424778	-0.036553546	-0.051961896	0.737580566	0.640784255	0.173428953	0.150003931
102640586	'LOC102640586'	0.25	0.09	0.31	0.19	0.09	0.14	0.25	0.25	0.19	0.25	0.22	0.31	0.216666667	0.23	0.14	0.26	0.011210983	-0.002011283	-0.065712216	-0.050193527	0.769345787	0.899505061	0.236636927	0.451507546
102640673	'LOC102640673'	1.8	1.38	1.53	1.43	1.56	1.4	1.79	1.33	1.72	1.15	1.46	1.24	1.57	1.613333333	1.463333333	1.283333333	-0.095029381	-0.006772827	0.076634191	-0.039850173	0.192938915	0.86197965	0.450452358	0.738329708
102640710	'Gm36712'	0	0.04	0	0.04	0.02	0	0.04	0	0.05	0.02	0.04	0	0.013333333	0.03	0.02	0.02	-0.003945301	-0.003059807	4.45E-04	0.007827904	0.792874386	0.601224725	0.984471196	0.76877214
102640717	'Gm36718'	0	0.09	0	0	0.09	0	0.64	0.21	0	0	0.09	0	0.03	0.283333333	0.03	0.03	-0.02684431	-0.011391603	9.95E-05	1.98E-04	0.113326857	0.12123433	0.993865101	0.99070668
102640722	'Gm36722'	0.02	0.09	0.02	0.09	0.03	0.05	0.04	0.02	0.05	0.09	0.04	0.04	0.043333333	0.036666667	0.056666667	0.056666667	0.018073124	-0.001451536	0.001421906	0.044784253	0.623452422	0.924455263	0.981577369	0.549565987
102640804	'Gm21818'	0.09	0	0	0	0	0.1	0	0	0	0	0	0.17	0.03	0	0.033333333	0.056666667	0.003375862	0.001432932	6.24E-04	9.19E-04	0.537787886	0.545890457	0.962604045	0.958095234
102640920	'Pvrig'	0.04	0.04	0.03	0.06	0.06	0.07	0.05	0.09	0.07	0.05	0	0.12	0.036666667	0.07	0.063333333	0.056666667	-0.012751423	-0.010018752	0.002995022	0.021419674	0.656959216	0.450597762	0.94545186	0.718931967
102641031	'LOC102641031'	1.93	2.06	1.78	6.8	6.93	7.35	2.46	1.75	2	4.97	4.53	3.91	1.923333333	2.07	7.026666667	4.47	0.693527414	-0.015493033	0.523727068	1.534830226	1.72E-18	0.743513754	1.21E-09	2.10E-55
102641068	'Gm38529'	0.06	0.05	0.04	0.07	0.05	0	0.06	0.03	0.04	0.1	0.13	0	0.05	0.043333333	0.04	0.076666667	0.013063297	0.001216134	-0.024748838	-0.013876706	0.552356549	0.895777817	0.45854324	0.742853588
102641086	'LOC102641086'	0.44	0	0.54	0	0	0	0	0	0	0	0	0.41	0.326666667	0	0	0.136666667	0.003375862	0.003068586	-0.005500111	-0.015069281	0.537787886	0.376795687	0.544996409	0.38340098
102641157	'Gm38538'	0.1	0	0	0.19	0.36	0	0.31	0.07	0	0.06	0.09	0.06	0.033333333	0.126666667	0.183333333	0.07	-0.014362666	-0.007356816	0.033882816	0.050233156	0.358300213	0.239086009	0.233506568	0.149758781
102643076	'Gm38655'	0.02	0	0	0	0	0	0	0.03	0	0.02	0.02	0	0.006666667	0.01	0	0.013333333	0.003372053	-1.73E-04	-0.01166653	-0.007255209	0.739350022	0.960591732	0.377360256	0.54607295
102643210	'Gm38664'	0.14	0.14	0.2	0.1	0.04	0.19	0.08	0.09	0.1	0.12	0.12	0.14	0.16	0.09	0.11	0.126666667	0.020840205	0.016748886	-0.01640201	-0.053320214	0.523097661	0.275662812	0.753237141	0.449834309
102644	'Oaf'	61.27	62.68	74.21	57.38	55.11	53.92	65.01	64.3	65.92	56.55	57.39	55.72	66.05333333	65.07666667	55.47	56.55333333	-0.180378203	0.014003032	-0.008855855	-0.198848174	5.97E-06	0.770278076	0.868217397	0.004769502
102657	'Cd276'	19.83	19.46	18.61	16.84	17.18	17.82	19.26	18.99	19.46	19	17.23	18.53	19.3	19.23666667	17.28	18.25333333	-0.057562014	0.001463887	-0.055123045	-0.116462142	0.289130458	0.975564068	0.405167789	0.092853209
102693	'Phldb1'	63.68	65.83	61.4	51.36	49.84	56.23	62.07	65.42	65.33	60.13	57.63	57.08	63.63666667	64.27333333	52.47666667	58.28	-0.129062286	-0.01873758	-0.118214009	-0.222597152	1.25E-04	0.623356491	0.02291831	1.27E-04
102747	'Lrrc49'	7.11	7.38	7.64	7.4	8.3	7.71	7.18	7.07	7.38	7.19	7.13	7.57	7.376666667	7.21	7.803333333	7.296666667	0.018973035	0.012268217	0.085284825	0.092440604	0.791244936	0.816814013	0.313573043	0.310935647
102774	'Bbs4'	2.2	2.56	2.78	2.48	2.84	2.84	2.69	2.29	2.43	3.01	2.36	2.45	2.513333333	2.47	2.72	2.606666667	0.036307288	0.004815228	0.043447624	0.088865571	0.646269979	0.915290268	0.673384682	0.443983888
102791	'Tcta'	4.48	5.19	4.42	3.98	5.07	4.07	4.47	4.75	4.73	3.94	4.06	4.37	4.696666667	4.65	4.373333333	4.123333333	-0.079462019	0.003513903	0.059066352	-0.044964443	0.319184923	0.94175179	0.564686983	0.694193801
102857	'Slc6a8'	58.26	55.97	54.06	50.96	51.23	52.87	49.89	51.53	51.08	55.88	57.05	58.68	56.09666667	50.83333333	51.68666667	57.20333333	0.170076691	0.116097832	-0.121701803	-0.082089808	1.85E-06	0.003449328	0.011339532	0.132315944
102866	'Pls3'	107.16	104.56	103.22	109.83	116.63	108.13	110.88	109.4	106.17	104.97	110.2	109.11	104.98	108.8166667	111.53	108.0933333	-3.74E-04	-0.046807049	0.059289554	0.113105068	0.990823752	0.204063094	0.214049437	0.031105312
102871	'Radx'	0.23	0.22	0.05	0.19	0.26	0.11	0.19	0.23	0.03	0.08	0.1	0.15	0.166666667	0.15	0.186666667	0.11	-0.020791	0.003887856	0.076878999	0.027066509	0.555739314	0.8088532	0.21776134	0.737099699
102902673	'Gm21992'	0.53	0.74	1.04	0.19	0.23	0	0.3	0	0.54	0.56	1.2	0.33	0.77	0.28	0.14	0.696666667	0.018611913	0.010455454	-0.070508377	-0.42876813	0.325148433	0.251231711	0.067235189	7.77E-06
102920	'Cenpi'	27.23	28.27	28.41	27.32	30.6	27.56	31.74	27.32	29.49	28.84	29.03	28.22	27.97	29.51666667	28.49333333	28.69666667	0.008055626	-0.020835743	0.001773842	0.039220906	0.875752394	0.661449247	0.976340495	0.545551937
103080	'Sept10'	33.69	34.44	35.33	37.24	36.43	32.06	38.12	35	35.7	34.75	33.19	36.3	34.48666667	36.27333333	35.24333333	34.74666667	-0.038279457	-0.033656458	0.042787962	0.048240213	0.454090986	0.474954618	0.51165249	0.49084611
103098	'Slc6a15'	0.11	0.16	0.05	0.11	0.1	0.09	0.15	0.25	0.2	0.09	0.07	0.15	0.106666667	0.2	0.1	0.103333333	-0.060379258	-0.024475153	-0.001516567	-0.007855353	0.119257188	0.156428205	0.976931413	0.907475318
103135	'Pan2'	9.19	9.54	8.98	8.44	9.02	9.64	8.71	8.47	8.53	8.73	9.52	8.81	9.236666667	8.57	9.033333333	9.02	0.069191916	0.069486566	0.015265889	-0.002839849	0.255856907	0.170195597	0.834338962	0.970751652
103136	'Pwp1'	25.47	26.21	27.41	25.34	25.49	22.95	28.08	26.56	27.28	24.89	25.7	25.61	26.36333333	27.30666667	24.59333333	25.4	-0.084314119	-0.038293482	-0.024594722	-0.061000065	0.100985472	0.42163242	0.70357359	0.386328279
103140	'Gstt3'	0.68	0.57	0.87	1.06	0.71	0.57	0.68	0.9	0.83	0.99	0.86	0.79	0.706666667	0.803333333	0.78	0.88	0.022437783	-0.012050263	-0.032673371	0.043492193	0.702182611	0.648292477	0.70499147	0.673331021
103142	'Rdh9'	0	0	0.05	0.02	0	0.03	0	0.03	0.05	0	0.07	0	0.016666667	0.026666667	0.016666667	0.023333333	-4.86E-04	-0.001764625	-0.00468546	0.001359683	0.971127902	0.744211794	0.817186803	0.955482407
103161	'Apof'	0	0.03	0	0.28	0.17	0.13	0	0.1	0	0.33	0.17	0.25	0.01	0.033333333	0.193333333	0.25	0.081501178	-0.003235762	-0.033544962	0.149663036	0.006081051	0.500823614	0.573620975	0.005907142
103172	'Chchd10'	0.09	0.14	0.27	0.19	0.14	0.21	0.14	0.16	0.14	0.28	0.28	0.19	0.166666667	0.146666667	0.18	0.25	0.025528748	0.002340121	-0.02646658	0.006090307	0.379664606	0.83678528	0.584699838	0.914581783
103199	'Fig4'	2	2.08	1.95	1.98	2.4	1.75	2.37	2.03	2.16	1.87	1.98	1.97	2.01	2.186666667	2.043333333	1.94	-0.075705165	-0.034153866	0.051514687	0.037449978	0.341549677	0.466075334	0.617601599	0.747070505
103213	'Traf3ip2'	7.34	6.83	7.03	8.18	7.41	9.29	6.13	7.63	7.78	8.6	8.27	8.81	7.066666667	7.18	8.293333333	8.56	0.167714158	-0.011713475	-0.030487363	0.187153925	0.023137508	0.824266386	0.724313383	0.047413213
103220	'Ttc41'	0.31	0.34	0.22	0.21	0.16	0.37	0.28	0.23	0.22	0.4	0.25	0.25	0.29	0.243333333	0.246666667	0.3	0.007972867	0.002867029	-0.052758885	-0.062830193	0.86943549	0.897101288	0.459473275	0.48440646
103236	'Csnk1g2'	68.78	67.49	67.14	63.7	61.5	65.57	65.19	67.64	65.6	64.8	63.61	63.22	67.80333333	66.14333333	63.59	63.87666667	-0.036145408	0.028171413	0.009255933	-0.057219225	0.363693405	0.491051223	0.860340988	0.318800719
103266	'Tmem263'	13.6	11.96	11.12	11.31	11.2	12.12	12.93	13.72	12.54	12.39	13.05	12.32	12.22666667	13.06333333	11.54333333	12.58666667	-0.036962502	-0.060714165	-0.094637352	-0.045185166	0.521476236	0.237746979	0.169551854	0.572352263
103268	'Cep57l1'	5.92	6.56	6.3	5.99	5.59	5.85	6.03	6.5	6.52	5.95	6.88	5.43	6.26	6.35	5.81	6.086666667	-0.046140678	-0.017981734	-0.029541193	-0.054212443	0.553422553	0.729522874	0.757608765	0.597397041
103284	'Zc3h10'	5.62	5.17	5.57	5.17	4.56	4.7	5.52	4.85	4.9	4.53	5.06	5.31	5.453333333	5.09	4.81	4.966666667	-0.028626995	0.027467788	0.007186467	-0.08215265	0.717567661	0.589064515	0.941836849	0.441913045
103406	'Zfr2'	0.26	0.26	0.36	0.33	0.28	0.43	0.22	0.21	0.27	0.28	0.38	0.3	0.293333333	0.233333333	0.346666667	0.32	0.047347417	0.015575705	0.025162836	0.054386731	0.339886983	0.486220281	0.755265203	0.584370704
103425	'Ncln'	49.6	52.24	48.7	45.04	43.68	48.39	47.62	48.31	50.02	50.05	51.9	48.21	50.18	48.65	45.70333333	50.05333333	0.046528092	0.033535468	-0.105338386	-0.096129879	0.262550536	0.425311301	0.059941462	0.116132697
103466	'Nt5dc3'	14.51	14.32	14.36	14.89	14.61	15.78	15.69	14.89	14.37	17.21	16.57	16.15	14.39666667	14.98333333	15.09333333	16.64333333	0.144437138	-0.045195037	-0.113946748	0.090579505	0.002344697	0.320274804	0.048670193	0.148459721
103468	'Nup107'	35.4	35.31	36.21	34.34	35.33	32.59	35.56	36.94	36.23	34.44	33.19	33.51	35.64	36.24333333	34.08666667	33.71333333	-0.086622927	-0.020681168	0.031125716	-0.029963386	0.04918214	0.63275675	0.583623704	0.623793134
103511	'Calhm5'	0.04	0.11	0.15	0.07	0.04	0.04	0.08	0.09	0.23	0.04	0.11	0.04	0.1	0.133333333	0.05	0.063333333	-0.020146316	-0.003962833	-0.005131121	-0.029601888	0.365464548	0.707471573	0.859910527	0.491264673
103534	'Mgat4b'	52.9	52.64	49.2	43.5	44.39	47.59	48.05	48.77	48.01	52.76	50.46	50.63	51.58	48.27666667	45.16	51.28333333	0.089383662	0.073289481	-0.153135369	-0.1483883	0.037226697	0.090563396	0.006779818	0.017666643
103537	'Mbtd1'	7.66	7.92	7.87	8.3	8.01	7.29	7.59	7.96	7.08	8.55	8.79	8.3	7.816666667	7.543333333	7.866666667	8.546666667	0.152563087	0.028348351	-0.08434614	0.038347023	0.010780522	0.576738215	0.238748786	0.619534387
103551	'Epop'	2.06	2.29	1.95	2.32	1.76	2.31	2.25	1.98	2.46	2.33	2.43	2.34	2.1	2.23	2.13	2.366666667	0.037156449	-0.018454051	-0.068093265	0.026356674	0.63460593	0.666077878	0.511476458	0.824581524
103554	'Psme4'	26.09	26.94	24.85	24.36	25.38	27.26	27.56	26.37	27.14	27.6	27.07	26.65	25.96	27.02333333	25.66666667	27.10666667	0.009652488	-0.051448568	-0.055963162	0.014682748	0.796767097	0.210079795	0.292071922	0.807383345
103573	'Xpo1'	73.22	70.31	65.72	67.53	70.38	72.89	76.5	70.68	71.85	74.01	73.97	69.93	69.75	73.01	70.26666667	72.63666667	6.79E-04	-0.056453572	-0.028653113	0.039480787	0.984810646	0.167456356	0.547709823	0.480932624
103583	'Fbxw11'	35.47	33.86	34.23	34.36	33.07	32.88	34.74	35.26	34.73	34.34	35.65	35.03	34.52	34.91	33.43666667	35.00666667	0.011428013	-0.015287103	-0.044921057	-0.01405658	0.769222298	0.708541241	0.382890413	0.804412713
103677	'Smg6'	11.14	11.7	10.35	11.51	11.18	11.87	11.45	10.38	11.11	12.52	11.61	12.43	11.06333333	10.98	11.52	12.18666667	0.110290826	0.020196378	-0.051939298	0.038077123	0.035824923	0.677318066	0.402404954	0.580608018
103694	'Tmed4'	22.29	23.47	23.82	26.65	22.16	22.37	22.67	23.92	24.02	21.75	22.41	22.16	23.19333333	23.53666667	23.72666667	22.10666667	-0.064047563	-0.014090392	0.100201339	0.05716123	0.311465998	0.785051314	0.203419911	0.499898824
103710	'Slc35e4'	34.66	37.52	37.05	29.18	29.79	29.67	35.18	36.23	36.77	32.75	31.1	32.57	36.41	36.06	29.54666667	32.14	-0.142643229	0.009185395	-0.095709004	-0.250215073	0.001536943	0.836310843	0.09224295	5.92E-05
103711	'Pnpo'	3.61	4.2	4.49	4.05	4.33	3.83	4.01	3.84	4.12	3.71	3.59	4.7	4.1	3.99	4.07	4	0.00572399	0.010631087	0.026762745	0.014943276	0.942774119	0.824148053	0.793188092	0.895002537
103712	'6330403K07Rik'	0.09	0	0	0	0	0	0	0	0	0	0	0	0.03	0	0	0		0.002731791		-0.01339231		0.404058672		0.411073259
103724	'Tbc1d10a'	18.93	19.52	19.65	18.43	17.71	17.88	18.21	20.06	19.81	16.55	17.74	19.19	19.36666667	19.36	18.00666667	17.82666667	-0.086042769	-0.001594706	0.025090354	-0.065006998	0.187925458	0.975352444	0.744084019	0.410359749
103733	'Tubg1'	54.23	54.7	55.7	52.26	52.9	50.98	54.05	54.77	53.87	52.78	51.54	52.65	54.87666667	54.23	52.04666667	52.32333333	-0.037445115	0.009775661	0.008745529	-0.0394534	0.43524607	0.829712279	0.881768748	0.533538999
103737	'Pex12'	2.96	2.09	2.45	2.46	2.58	2.15	2.82	2.92	2.75	2.79	2.84	1.98	2.5	2.83	2.396666667	2.536666667	-0.070945185	-0.045904048	-0.040417847	-0.029131868	0.368440007	0.30793224	0.69672503	0.804995363
103742	'Mien1'	30.07	29.78	37.69	33.54	36.03	32.74	26.14	25.87	28.02	26.16	27.8	29.95	32.51333333	26.67666667	34.10333333	27.97	0.047590774	0.109630236	0.225675138	0.079340731	0.533888707	0.034543907	0.012032157	0.426931388
103743	'Tmem98'	11.92	11.92	12.19	11.11	12.33	9.23	10.57	11.66	9.42	9.65	11.08	11.8	12.01	10.55	10.89	10.84333333	0.032026295	0.076812624	0.018968026	-0.07934409	0.681066373	0.140444472	0.843318585	0.437597925
103765	'Tmem17'	0.99	0.63	0.91	0.77	0.72	0.35	0.52	0.66	0.63	0.72	0.52	0.83	0.843333333	0.603333333	0.613333333	0.69	0.01918779	0.021773903	-0.018486253	-0.07552024	0.677833493	0.32356735	0.794778167	0.415393823
103784	'Wdr92'	4.29	3.92	4.32	3.89	4.07	3.57	3.54	3.82	3.91	4.25	3.86	4.08	4.176666667	3.756666667	3.843333333	4.063333333	0.076226575	0.061585974	-0.042332065	-0.066295478	0.323164104	0.236601195	0.650824022	0.513638491
103806	'Maml1'	13.86	14.55	13.02	12.74	11.93	13.81	13.62	13.6	13.78	15.31	15.01	13.89	13.81	13.66666667	12.82666667	14.73666667	0.106799444	0.009229514	-0.166219729	-0.069523246	0.031468278	0.843312937	0.010435027	0.32708272
103836	'Zfp692'	7.63	8.47	7.77	6.82	8.19	7.4	7.26	6.49	7	7.48	7.81	8.22	7.956666667	6.916666667	7.47	7.836666667	0.115836953	0.073339169	-0.036830676	-0.034110174	0.131072427	0.159597508	0.691120527	0.735553633
103841	'Cuedc1'	15.12	15.01	14.23	13.99	12.69	14.23	14.76	15.6	14.72	15.22	15.23	14.99	14.78666667	15.02666667	13.63666667	15.14666667	0.017451506	-0.018340623	-0.117086559	-0.074823072	0.760217761	0.713077776	0.09471074	0.32541469
103844	'Inca1'	0.72	0.63	0.44	0.32	0.56	0.15	0.39	0.4	0.4	0.14	0.42	0.52	0.596666667	0.396666667	0.343333333	0.36	-0.006400518	0.017824828	-0.01391161	-0.108152377	0.842637484	0.29322402	0.770681405	0.137274574
103850	'Nt5m'	8.29	10.37	9.26	9.56	7.71	8.36	7.93	8.61	8.57	8.08	8.15	8.88	9.306666667	8.37	8.543333333	8.37	0.006260151	0.049929684	0.031302207	-0.061065458	0.937162189	0.316860163	0.753105379	0.578939469
103889	'Hoxb2'	13.62	13.6	15	13.03	12.83	11.43	13.91	14.31	13.18	13.67	11.73	13.05	14.07333333	13.8	12.43	12.81666667	-0.041202908	0.027009143	-0.029200694	-0.122844483	0.579416947	0.609508784	0.746141485	0.20241991
103963	'Rpn1'	70.18	71.93	78.02	73.97	76.21	73.1	73.27	70.87	74.24	69.62	71.84	72.93	73.37666667	72.79333333	74.42666667	71.46333333	-0.017234208	0.007462671	0.072282217	0.04854571	0.613140912	0.857890325	0.122919379	0.395365757
103967	'Dnm3'	0.34	0.48	0.49	0.56	0.45	0.47	0.62	0.38	0.56	0.36	0.59	0.54	0.436666667	0.52	0.493333333	0.496666667	0.030032288	-0.010292527	-0.038754926	0.042206527	0.641279616	0.739577305	0.680578098	0.708815098
103988	'Gck'	0	0	0.03	0	0	0	0.03	0	0	0	0	0	0.01	0.01	0	0	-0.003422646	-5.01E-05		-0.007221667	0.531165769	0.98822585		0.547025189
104002	'Ctsq'	0	0	0.05	0	0	0	0	0	0	0	0	0	0.016666667	0	0	0		0.001427053		-0.007221667		0.546730578		0.547025189
104009	'Qsox1'	36.08	35.67	37.99	35.37	34.91	35.18	33.9	34.07	33.5	34.73	35.47	36.37	36.58	33.82333333	35.15333333	35.52333333	0.077038089	0.090280292	0.004361467	-0.023139119	0.080593211	0.039984896	0.936347393	0.700398281
104015	'Synj1'	5.45	5.36	4.75	4.56	4.34	5.32	5.38	5.24	5.23	5.49	4.96	5.17	5.186666667	5.283333333	4.74	5.206666667	-0.025485665	-0.003160776	-0.093945757	-0.115977929	0.673088035	0.950650901	0.22216895	0.167133988
104027	'Synpo'	3.13	3.02	2.71	2.69	2.7	3.18	2.84	2.7	2.88	3.13	2.7	2.83	2.953333333	2.806666667	2.856666667	2.886666667	0.035819679	0.032166699	-0.006321702	-0.02033435	0.63971395	0.538726878	0.945960732	0.840701988
104079	'Nxph3'	0.94	0.79	0.96	1.58	1.37	2.02	0.91	0.9	0.95	0.72	1.2	1.04	0.896666667	0.92	1.656666667	0.986666667	0.015790957	-0.002923597	0.255237924	0.347945852	0.803186712	0.924226166	0.008988213	0.002864658
104080	'Nxph4'	1.39	0.86	1.11	0.89	0.89	1.16	1.71	1.36	0.62	1.04	1.11	1.14	1.12	1.23	0.98	1.096666667	-0.024868126	-0.009798767	-0.038309915	-0.049870819	0.672582555	0.721382551	0.669776099	0.647046706
104082	'Wdr7'	4.19	4.83	4.47	4.71	4.53	4.53	4.91	4.77	4.85	5.22	4.94	4.48	4.496666667	4.843333333	4.59	4.88	0.015113385	-0.06532344	-0.058334483	0.052774043	0.813679877	0.208661003	0.443467653	0.519688333
104086	'Cyp27a1'	0.07	0.1	0.06	0	0.1	0	0.03	0.04	0.1	0	0.1	0.03	0.076666667	0.056666667	0.033333333	0.043333333	-0.004374947	0.00291016	-0.004861115	-0.028386277	0.799080523	0.743418071	0.832997581	0.450901119
104111	'Adcy3'	1.54	1.2	1.37	1.25	1.33	1.28	1.65	1.63	1.12	1.45	1.65	1.37	1.37	1.466666667	1.286666667	1.49	0.020811218	-0.011807595	-0.085939674	-0.030085099	0.791989586	0.790114833	0.403077182	0.795335419
104112	'Acly'	86.14	89.83	87.12	84.22	83.6	85.19	85.17	89.42	85.99	90.18	90.13	88.62	87.69666667	86.86	84.33666667	89.64333333	0.052464842	0.010003926	-0.067447783	-0.024323107	0.090213893	0.786024687	0.116021794	0.623581676
104130	'Ndufb11'	84.59	79.17	92.93	98.76	97.97	71.87	78.5	77.2	79.9	67.75	71.5	80.52	85.56333333	78.53333333	89.53333333	73.25666667	-0.077488842	0.076162577	0.247237289	0.085061468	0.192365194	0.129642497	0.002710969	0.332566643
104156	'Etv5'	10.81	10.17	10.56	8.69	8.8	9.42	10.16	11.23	10.84	10.34	9.71	10.2	10.51333333	10.74333333	8.97	10.08333333	-0.063957285	-0.020481083	-0.132569344	-0.17449057	0.295713268	0.687611817	0.07012793	0.025228474
104174	'Gldc'	0.08	0.02	0.05	0.06	0.06	0.04	0.02	0.08	0.02	0.05	0.05	0.05	0.05	0.04	0.053333333	0.05	0.009709181	0.003773007	0.008837216	0.011811187	0.666880756	0.693975701	0.831229343	0.822443188
104175	'Sbk1'	2.12	2.27	2.09	1.77	1.82	2.13	2.14	2.22	2.25	2.36	2.15	1.98	2.16	2.203333333	1.906666667	2.163333333	-0.00733581	-0.009846813	-0.106525333	-0.104555725	0.92647871	0.843675628	0.289717567	0.346612995
104184	'Blmh'	30.02	28.82	29.08	26.17	28.14	27.31	29.66	27.44	28.05	27.34	28.15	32.03	29.30666667	28.38333333	27.20666667	29.17333333	0.041152387	0.030867013	-0.072854677	-0.068686022	0.465762361	0.517314675	0.283805383	0.309780061
104215	'Rhoq'	23.06	23.53	22.67	24.87	24.78	25.8	22.96	23.1	22.28	25.11	24.85	25.47	23.08666667	22.78	25.15	25.14333333	0.138766477	0.013157264	0.01628054	0.144079095	0.001895881	0.766366357	0.76628397	0.017156689
104245	'Slc6a5'	0	0	0.01	0.01	0	0	0	0	0.01	0	0	0	0.003333333	0.003333333	0.003333333	0	-0.003471062	-6.51E-05	0.00561989	3.48E-04	0.528263329	0.984755508	0.536651379	0.983632773
104248	'Cabin1'	20.53	20.25	18.71	17.95	15.73	19.19	18.44	19.79	19.17	20.25	19.13	19.87	19.83	19.13333333	17.62333333	19.75	0.047634972	0.034262326	-0.139583696	-0.131673032	0.264063477	0.434681841	0.024535684	0.055580387
104252	'Cdc42ep2'	4.88	5.13	5.07	67.33	64.36	55.95	5.52	5.11	5.42	35.36	35.03	39.1	5.026666667	5.35	62.54666667	36.49666667	1.927707266	-0.02543859	0.688986119	2.985027005	1.50E-158	0.5896403	2.24E-22	1.65E-239
104263	'Kdm3a'	27.08	27.65	29.36	30.23	30.91	31.82	27.1	27.49	26.96	30.19	29.69	31.66	28.03	27.18333333	30.98666667	30.51333333	0.171886762	0.035280887	0.036533292	0.170333339	2.32E-05	0.410787373	0.473740664	0.003254818
104271	'Tex15'	0	0	0.01	0	0.01	0	0.01	0	0	0	0.02	0	0.003333333	0.003333333	0.003333333	0.006666667	0.006497234	-5.01E-05	-0.010188601	3.04E-04	0.545388456	0.98822585	0.560538407	0.985678857
104303	'Arl1'	132.01	137.32	141	159.4	157.36	123.96	137.05	118.52	133.06	124.82	128.8	135.3	136.7766667	129.5433333	146.9066667	129.64	0.019065733	0.017548663	0.144175217	0.148450213	0.664099923	0.681767732	0.029409132	0.033998756
104318	'Csnk1d'	69.15	72.11	68.62	67.3	68.75	66.4	64.86	61.34	65.94	69.69	68.66	71.52	69.96	64.04666667	67.48333333	69.95666667	0.127174679	0.102861578	-0.033750191	-0.020990438	3.64E-04	0.008916492	0.473646694	0.689537011
104346	'Gas8'	24.9	25.51	26.41	24.45	25.26	24.21	26.71	27.82	24.32	23.03	23.29	24.34	25.60666667	26.28333333	24.64	23.55333333	-0.089875264	-0.014128248	0.052299685	-0.021971703	0.141714644	0.781456289	0.459946779	0.769812777
104348	'Zfp120'	1.96	1.48	1.9	1.58	1.51	1.55	1.91	1.67	1.86	1.8	1.61	1.61	1.78	1.813333333	1.546666667	1.673333333	-0.052405639	-0.007935681	-0.058611269	-0.111980936	0.510982969	0.865690063	0.567850173	0.332605213
104349	'Zfp119a'	2.03	2.4	2.31	1.76	1.55	1.84	2.53	2.38	2.19	1.8	2.11	1.41	2.246666667	2.366666667	1.716666667	1.773333333	-0.156917564	-0.026904288	0.001545791	-0.16333171	0.038262343	0.525494848	0.987912144	0.171041758
104360	'Isl2'	0.67	0.7	0.67	0.14	0.33	0.36	0.51	0.5	0.18	0.37	0.44	0.23	0.68	0.396666667	0.276666667	0.346666667	-0.013518451	0.035596864	-0.04557614	-0.234529195	0.76846394	0.1376559	0.503898104	0.015059789
104362	'Meig1'	0.17	0	0	0.16	0.17	0	0	0.38	0	0	0	0	0.056666667	0.126666667	0.11	0	-0.007466263	-0.001767185	0.01201006	0.008251176	0.354471006	0.676102229	0.36539592	0.700964348
104383	'Rcor2'	16.16	14	15.74	13.7	13.16	13.5	14.48	14.67	13.84	13.66	13.28	13.77	15.3	14.33	13.45333333	13.57	-0.045942889	0.055562907	-0.023521265	-0.149879067	0.460642078	0.28119202	0.750637529	0.06186531
104394	'E2f4'	84.76	85.16	80.58	74.61	72.46	78.44	79.92	82.13	78.9	82.85	81.22	83.37	83.5	80.31666667	75.17	82.48	0.045600954	0.043668666	-0.108480995	-0.111568983	0.245751107	0.291069437	0.040295236	0.058001445
104401	'Pcnx3'	18.52	19.54	17.39	14.82	15.2	17.94	17.76	17.93	18.75	19.48	18.22	17.84	18.48333333	18.14666667	15.98666667	18.51333333	0.034242608	0.008201813	-0.179218884	-0.15461193	0.427518282	0.853091764	0.005442258	0.030949603
104416	'Bap1'	34.72	35.45	34.12	34.43	34.53	34.33	32.55	33.43	34.45	32.47	34.47	33.16	34.76333333	33.47666667	34.43	33.36666667	0.003956021	0.041092367	0.058404254	0.016547324	0.928247373	0.340081628	0.278588117	0.77544318
104418	'Dgkz'	25.39	26.33	24.66	21.89	22.82	23.61	23.13	26.69	26.51	25.75	25.18	25.37	25.46	25.44333333	22.77333333	25.43333333	0.00759137	0.003212705	-0.137591532	-0.133025498	0.881480723	0.946122472	0.017829457	0.037080284
104444	'Rexo2'	96.81	93.38	100.07	107.8	106.37	85.69	97.08	97.58	96.98	76.86	91.64	93.96	96.75333333	97.21333333	99.95333333	87.48666667	-0.128936051	-0.010555099	0.188159871	0.080133321	0.017682049	0.817562249	0.012197039	0.289208031
104445	'Cdc42ep1'	33.01	35	34.65	27.25	27.47	29.21	35.33	34.28	35.46	32.17	32.18	31.32	34.22	35.02333333	27.97666667	31.89	-0.113598573	-0.0271924	-0.155734649	-0.237695463	0.016979453	0.550318648	0.010142461	3.17E-04
104457	'0610010K14Rik'	50.4	49.74	53.55	45.32	51.03	46.01	49.66	46.66	42.07	48.06	43.09	47.06	51.23	46.13	47.45333333	46.07	0.014631784	0.085929747	0.051653524	-0.061060962	0.83425938	0.103318335	0.526332447	0.474707765
104458	'Rars'	117.76	120.55	121.73	138.34	138.46	126.97	124.98	121.35	120.98	121.59	124.69	128.74	120.0133333	122.4366667	134.59	125.0066667	0.037518625	-0.026472627	0.116813326	0.186628341	0.278641377	0.488897309	0.021491276	7.54E-04
104479	'Ccdc117'	9.64	10.02	9.21	8.85	8.86	8.73	9.26	9.46	9.5	10.09	9.37	9.63	9.623333333	9.406666667	8.813333333	9.696666667	0.042498979	0.018033534	-0.101184998	-0.082111298	0.507326823	0.728051371	0.181729609	0.312013966
104570	'Ppp4r3b'	24.44	23.73	21.81	22.96	23.53	23.3	24.47	24.3	23.84	24.53	24.88	22.89	23.32666667	24.20333333	23.26333333	24.1	0.001144135	-0.047151085	-0.032552201	0.027222307	0.978964485	0.289842383	0.552163739	0.66198476
104601	'Mycbpap'	0	0	0.04	0	0.02	0.09	0	0.02	0.02	0.02	0	0.02	0.013333333	0.013333333	0.036666667	0.013333333	-5.10E-04	-2.55E-04	0.019455293	0.023939977	0.965707399	0.958431941	0.431167309	0.442413105
104625	'Cnot6'	32.02	31.75	28.01	25.78	27.41	30.07	32.96	32.23	32.19	31.47	32.4	30.79	30.59333333	32.46	27.75333333	31.55333333	-0.031189923	-0.068984869	-0.154374385	-0.100926109	0.397377442	0.113268377	0.006567414	0.134308981
104662	'Tsr1'	72.21	70.01	70.71	73.7	73.75	71.22	73.33	73.27	76.17	72.28	72.76	73.38	70.97666667	74.25666667	72.89	72.80666667	-0.018569652	-0.057307919	0.018499165	0.066517274	0.58192032	0.13203817	0.690751022	0.201399608
104681	'Slc16a6'	0.04	0.04	0.06	0.03	0.03	0.03	0.08	0.05	0.05	0.03	0.07	0.01	0.046666667	0.06	0.03	0.036666667	-0.021007759	-0.004377399	-0.004227754	-0.028428146	0.405925372	0.71402035	0.902585195	0.566467342
104709	'Pik3r6'	0	0	0.02	0	0	0	0	0	0	0	0	0	0.006666667	0	0	0		0.001427053		-0.007221667		0.546730578		0.547025189
104718	'Ttc7b'	6.31	5.71	5.67	5.66	5.97	6.12	5.75	6.4	5.84	6.21	5.97	6.03	5.896666667	5.996666667	5.916666667	6.07	0.02163211	-0.011862116	-0.016047243	0.029420675	0.762711734	0.822761282	0.849202683	0.749181098
104721	'Ddx1'	118.57	114.54	117.15	124.09	126.62	111.83	121.42	122.66	115.87	115.08	114.35	118.49	116.7533333	119.9833333	120.8466667	115.9733333	-0.037391126	-0.035158364	0.0722117	0.07694333	0.276738061	0.359664949	0.171646305	0.182010579
104725	'Sptssa'	36.98	38.43	39.08	39.36	40.28	30.67	35.72	32.55	37.51	31.53	35.95	34.87	38.16333333	35.26	36.77	34.11666667	-0.031101083	0.07062926	0.104403688	-0.015651769	0.618991044	0.165217411	0.19613795	0.853362618
104732	'Tedc1'	6.14	5.85	5.63	5.26	4.86	5.6	5.4	5.58	6.31	6.22	5.76	5.69	5.873333333	5.763333333	5.24	5.89	0.027639772	0.011351856	-0.117123388	-0.10825298	0.70668124	0.830111237	0.182651064	0.252908404
104759	'Pld4'	0	0	0.03	0	0	0	0.13	0.08	0.03	0.07	0.07	0.03	0.01	0.08	0	0.056666667	-0.01286462	-0.010137315	-0.024700608	-0.007221667	0.509837382	0.155221722	0.197515938	0.547025189
104771	'Jkamp'	4.82	5.27	5.62	4.41	4.31	3.85	5.13	5.25	6.12	4.13	4.64	4.59	5.236666667	5.5	4.19	4.453333333	-0.15511181	-0.025892766	-0.036287521	-0.18493523	0.051507154	0.603232247	0.720455614	0.097108582
104776	'Aldh6a1'	1.39	1.3	1.78	1.55	1.55	1.5	1.39	1.4	1.52	1.6	1.55	1.42	1.49	1.436666667	1.533333333	1.523333333	0.036894515	0.00938419	0.012539202	0.040994783	0.636850359	0.825731111	0.903707695	0.729217433
104799	'Vipas39'	4.54	5.58	4.66	4.87	5.05	5.66	4.89	5.38	4.95	4.71	4.11	4.87	4.926666667	5.073333333	5.193333333	4.563333333	-0.083121333	-0.016433431	0.13671673	0.077763261	0.288632724	0.748446666	0.155309096	0.460405843
104806	'Fancm'	2.94	2.86	2.78	2.84	2.87	3.12	2.75	2.92	2.98	2.98	2.8	2.71	2.86	2.883333333	2.943333333	2.83	-0.00814614	-0.005356782	0.052825764	0.056309392	0.907986906	0.919323259	0.524563905	0.525348376
104831	'Ptpn23'	27.48	27.85	24.43	23.21	22.86	26.7	24.32	25.45	24.34	27.98	26.22	26.66	26.58666667	24.70333333	24.25666667	26.95333333	0.125302948	0.079504481	-0.124320932	-0.093719951	0.002701265	0.076359788	0.03951015	0.176670938
104836	'Cbll1'	4.72	4.95	4.53	3.76	3.21	4.19	5.1	4.47	5.11	4.38	4.81	4.89	4.733333333	4.893333333	3.72	4.693333333	-0.042688383	-0.028393484	-0.218721909	-0.231372332	0.558178718	0.591762496	0.016867511	0.019598298
104859	'Tecpr2'	2.17	2.23	1.97	1.85	1.91	1.71	2.06	2.26	2.34	2.04	1.99	2.22	2.123333333	2.22	1.823333333	2.083333333	-0.055699022	-0.02738706	-0.124851256	-0.148327613	0.455291994	0.603865317	0.168949987	0.129694283
104871	'Spata7'	1.5	1.93	1.91	1.91	2.12	1.64	1.79	1.62	2.07	1.95	1.47	1.48	1.78	1.826666667	1.89	1.633333333	-0.050846487	-0.01360675	0.10341936	0.082955461	0.48670718	0.723551421	0.310961631	0.486831689
104884	'Tdp1'	12.44	11.54	12.49	11.53	11.8	11.3	11.43	12.12	12.64	12.32	10.8	10.97	12.15666667	12.06333333	11.54333333	11.36333333	-0.047184345	0.009164428	0.025686405	-0.039623558	0.505829198	0.862344719	0.759322621	0.652548792
104885	'Tmem179'	0	0.03	0.08	0.05	0	0	0.03	0.09	0.03	0.03	0.05	0	0.036666667	0.05	0.016666667	0.026666667	-0.008897307	-0.002224233	-0.005206395	-0.01309237	0.592034316	0.766921071	0.797285722	0.646301498
104886	'Rab15'	0.02	0.02	0.04	0.09	0.04	0	0.11	0.05	0.07	0	0.07	0.02	0.026666667	0.076666667	0.043333333	0.03	-0.023367986	-0.010784172	0.011410714	0.016819984	0.273338712	0.261119472	0.685160445	0.661026868
104910	'Slc25a47'	0.44	0.53	0.62	0.55	0.65	0.77	0.39	0.5	0.58	0.69	0.56	0.39	0.53	0.49	0.656666667	0.546666667	0.015777541	0.004861224	0.044158021	0.066229916	0.7264727	0.812343934	0.553516238	0.479959597
104923	'Adi1'	15.33	15.1	14.7	12.99	12.53	14.64	14.74	14.5	13.74	15	14.2	14.89	15.04333333	14.32666667	13.38666667	14.69666667	0.034924006	0.035758837	-0.095667957	-0.114929887	0.620265252	0.498991356	0.261457314	0.208180089
104943	'Fam110c'	1.08	1.18	1.66	1.09	0.87	1.12	1.1	1.51	1.46	0.99	1.01	1.22	1.306666667	1.356666667	1.026666667	1.073333333	-0.091536071	-0.007566639	-0.01709276	-0.134305882	0.202861022	0.838282603	0.863492128	0.255097888
105000	'Dnal1'	2.59	2.54	2.21	2.18	2.48	2.22	2.15	2.48	2.88	2.32	2.32	2.51	2.446666667	2.503333333	2.293333333	2.383333333	-0.041595379	-0.008502764	-0.053899	-0.087874268	0.591368992	0.868601625	0.564073266	0.396208322
105005	'Lratd1'	0.07	0.04	0.05	0.02	0.02	0.02	0.09	0.04	0.07	0.02	0.06	0.06	0.053333333	0.066666667	0.02	0.046666667	-0.016811746	-0.00416436	-0.024223028	-0.047093051	0.494236112	0.714591734	0.428345953	0.279159214
105014	'Rdh14'	3.62	2.82	2.74	3.39	3.54	2.7	3.94	3.06	3.96	2.95	3.2	3.04	3.06	3.653333333	3.21	3.063333333	-0.088777926	-0.047819239	0.039741951	0.053450353	0.246217437	0.241960484	0.700339795	0.654253823
105083	'Pelo'	8.94	9.58	10.46	10.88	9.83	9.72	9.3	9.14	9.02	9.26	9.85	9.44	9.66	9.153333333	10.14333333	9.516666667	0.042292455	0.030588063	0.080723312	0.079542178	0.582721998	0.555685339	0.383937388	0.433983907
105148	'Iars'	83.63	88.63	81.47	82.6	86.1	84.36	87.02	87.13	85.15	83.33	83.69	84.27	84.57666667	86.43333333	84.35333333	83.76333333	-0.035144405	-0.02873007	0.026405289	0.025928101	0.236724787	0.449021097	0.545510695	0.622766872
105171	'Arrdc3'	8.86	8.49	8.97	6.31	5.47	5.36	8.4	8.46	9.25	6.18	7.24	6.27	8.773333333	8.703333333	5.713333333	6.563333333	-0.304489254	0.005571616	-0.145774703	-0.498988352	5.62E-06	0.913928468	0.083482175	3.96E-09
105180375	'Tmem265'	8.05	7.3	5.15	5.7	5.71	9.22	5.75	6.4	6.1	6.43	7.6	6.18	6.833333333	6.083333333	6.876666667	6.736666667	0.072463645	0.038515514	0.022288568	0.022345269	0.361937297	0.390597549	0.829784699	0.850812135
105203	'Tasor2'	18.45	18.07	16.72	20.58	21.6	22.33	19.8	20.14	19.55	22.19	21.53	21.43	17.74666667	19.83	21.50333333	21.71666667	0.122010167	-0.131561293	-0.004756648	0.270848396	0.001071886	0.00176875	0.92582934	6.07E-06
105239	'Rnf44'	29.26	28.72	27.16	23.92	23.72	27.93	26.79	27.41	27.32	29.6	28.75	27.92	28.38	27.17333333	25.19	28.75666667	0.08284956	0.045410296	-0.156678923	-0.127098311	0.060307536	0.300753062	0.013400416	0.067516995
105242418	'Gm38690'	0.44	0.94	0.42	0.43	0.29	0.44	0.42	0.56	0.73	0.34	0.25	0.63	0.6	0.57	0.386666667	0.406666667	-0.02936649	0.001635851	-0.004010037	-0.067710538	0.469671575	0.932354175	0.946830626	0.404263838
105242430	'Gm38699'	0.78	1.16	1.23	0.95	1.12	1.15	1.02	1.39	0.71	0.96	1.33	0.65	1.056666667	1.04	1.073333333	0.98	-0.008480155	3.65E-04	0.018837413	0.005805483	0.827565375	0.983949357	0.763829035	0.94396166
105242433	'Gm38702'	0.04	0.22	0.03	0.15	0.25	0.09	0.22	0.02	0	0.13	0.14	0.03	0.096666667	0.08	0.163333333	0.1	0.005645262	0.002136019	0.036784424	0.044034912	0.78091308	0.799864746	0.404959719	0.423349407
105242435	'Gm38704'	0.63	0.64	0.57	0.56	0.21	0.21	0.33	0.63	0.38	0.22	0.53	0.18	0.613333333	0.446666667	0.326666667	0.31	-0.025049947	0.014078731	0.008719354	-0.100617233	0.426572277	0.417439738	0.849835618	0.173227681
105242449	'LOC105242449'	0.05	0	0	0	0	0	0	0	0	0	0	0	0.016666667	0	0	0		0.001432932		-0.007255209		0.545890457		0.54607295
105242736	'LOC105242736'	0	0.13	0.24	0.25	0.38	0.28	0.25	0.14	0.51	0.12	0.38	0.26	0.123333333	0.3	0.303333333	0.253333333	-0.004754593	-0.006870227	0.008359258	0.035221502	0.820848558	0.386226527	0.809928564	0.374111269
105242869	'Gm38958'	0.16	0	0	0	0	0	0	0	0	0	0	0	0.053333333	0	0	0		0.001432932		-0.007255209		0.545890457		0.54607295
105243	'Slc9a3'	0.01	0	0.01	0	0	0	0	0	0	0	0.01	0	0.006666667	0	0	0.003333333	0.003391807	0.003068586	-0.005502715	-0.015069281	0.536829552	0.376795687	0.544899379	0.38340098
105243312	'Gm39270'	0	0.08	0	0.08	0	0	0.08	0.09	0	0	0	0.08	0.026666667	0.056666667	0.026666667	0.026666667	-0.004208552	-0.001797713	1.41E-04	2.42E-04	0.677987302	0.681588864	0.991329807	0.98866075
105243585	'Gm39469'	0.58	0.67	0.67	0.66	0.7	0.46	0.75	0.67	0.94	0.61	0.71	0.49	0.64	0.786666667	0.606666667	0.603333333	-0.073834991	-0.0314246	0.007389494	-0.006215138	0.249860661	0.322304167	0.935365873	0.955639064
105244006	'Gm39701'	28.52	27.9	20.95	16.67	16.43	27.99	24.23	25.53	24.68	27.13	24.25	22.62	25.79	24.81333333	20.36333333	24.66666667	0.001375883	0.030902284	-0.101530926	-0.125724209	0.980499522	0.553769069	0.315654038	0.283629791
105244150	'LOC105244150'	1.64	1.56	1.91	1.62	1.3	1.29	0.74	1.12	1.16	0.72	1.64	1.55	1.703333333	1.006666667	1.403333333	1.303333333	0.037119987	0.039827242	0.021329156	-0.060189342	0.431181126	0.095111042	0.783593617	0.558474142
105244208	'LOC105244208'	1423.49	1466.27	1664.54	1739.59	1714.2	1415.17	1474.69	1431.4	1476.08	1339.84	1366.76	1427.82	1518.1	1460.723333	1622.986667	1378.14	-0.068335611	0.042534919	0.23191266	0.119819864	0.012661548	0.323576178	8.08E-05	0.087673026
105244343	'Gm39972'	77.54	76.6	69.31	57.93	63.5	74.23	80.21	79.26	72.33	74.44	68.91	67.34	74.48333333	77.26666667	65.22	70.23	-0.116906695	-0.040910098	-0.088576102	-0.154863513	0.005868168	0.345051946	0.174319181	0.029910233
105244402	'LOC105244402'	0.05	0.3	0.15	0.11	0.2	0	0.24	0.22	0.16	0.1	0.13	0.34	0.166666667	0.206666667	0.103333333	0.19	-0.008802432	-8.31E-04	-0.010451916	-0.029025502	0.680451457	0.935134126	0.712926583	0.488480896
105244600	'Gm40190'	0	0.03	0	0.03	0	0	0	0	0	0.09	0.03	0	0.01	0	0.01	0.04	0.013991486	0.001434208	-0.016539738	2.42E-04	0.208434308	0.54570846	0.416965833	0.98866075
105244717	'Gm40275'	0.12	0.04	0.16	0	0.04	0.09	0.2	0.09	0.16	0.16	0.2	0.04	0.106666667	0.15	0.043333333	0.133333333	-0.005152187	-0.005704713	-0.038599513	-0.035555998	0.843238478	0.603395801	0.244459302	0.379826656
105244808	'Gm40353'	0.06	0.06	0	0	0.06	0.14	0	0.07	0.13	0.06	0.06	0	0.04	0.066666667	0.066666667	0.04	-0.004367579	-0.001882633	0.007462636	0.009940183	0.737918487	0.739123885	0.728658089	0.725063171
105244826	'Gm40363'	0.81	1.21	0.13	0.23	0.06	0.98	0.78	0.76	0.27	0.52	0.33	0.02	0.716666667	0.603333333	0.423333333	0.29	-0.016760157	0.003027236	0.008123384	-0.021626806	0.405136413	0.79095281	0.740235694	0.590534886
105244829	'Gm40365'	0.5	0.31	0.72	0.1	0.38	0.45	0.59	0.38	0.35	0.51	0.28	0.64	0.51	0.44	0.31	0.476666667	0.016350849	0.012931929	-0.09498052	-0.137785687	0.759657414	0.608419976	0.19271162	0.138493636
105244831	'Gm40367'	1.51	1.43	1.56	0.99	0.78	0.78	2.45	1.66	1.96	0.71	1.03	0.42	1.5	2.023333333	0.85	0.72	-0.326935017	-0.069015528	0.061735211	-0.310086036	9.98E-07	0.07412379	0.474114422	0.007779103
105244833	'Gm40369'	0.59	0	0.39	0.78	0.56	0.64	0	0.52	1.14	0.61	0.49	1.05	0.326666667	0.553333333	0.66	0.716666667	0.004635685	-0.00168543	-0.025757561	0.038981945	0.792237349	0.733325141	0.758650601	0.397063264
105244887	'Gm40415'	0.15	0.07	0.21	0	0	0.33	0.07	0.25	0.15	0.21	0.15	0.29	0.143333333	0.156666667	0.11	0.216666667	0.010197652	-7.61E-04	-0.024036613	-0.00995474	0.653776552	0.931984918	0.455332613	0.788718221
105244925	'Gm40447'	0.03	0	0	0	0	0	0	0	0.03	0.03	0	0	0.01	0.01	0	0.01	-1.05E-04	-4.97E-05	-0.005486676	-0.007255209	0.98946987	0.988397794	0.545497531	0.54607295
105244931	'Gm40453'	0.19	0.12	0	0	0	0	0	0	0.16	0.08	0	0.29	0.103333333	0.053333333	0	0.123333333	9.44E-04	0.001366116	-0.015049882	-0.022236095	0.885608551	0.798967431	0.315165267	0.288627742
105244947	'Gm40469'	0.04	0.51	0.08	0.33	0.17	0.1	0.13	0.19	0.26	0.25	0.21	0.21	0.21	0.193333333	0.2	0.223333333	0.009111875	0.001674017	-0.008376362	-0.002189091	0.769030573	0.889583999	0.865737484	0.969415901
105244999	'Gm40514'	1.39	1.38	1.15	1.33	1.02	1.28	1.28	1.28	1.44	1.17	1.23	1.43	1.306666667	1.333333333	1.21	1.276666667	-0.019497859	-0.005098363	-0.026089722	-0.043313663	0.79705875	0.900671136	0.799673331	0.716678699
105245	'Txndc5'	171.46	172.75	183.01	177.67	176.72	170.31	171.02	173.25	174.17	171.82	172.99	174.46	175.74	172.8133333	174.9	173.09	0.011547723	0.018839751	0.031363432	0.023826189	0.683489462	0.61387021	0.470642177	0.646948327
105245011	'Gm40525'	2.15	2.47	2.55	2.75	2.91	3.83	2.41	2.33	2.97	3.57	2.1	2.96	2.39	2.57	3.163333333	2.876666667	0.070692822	-0.024904072	0.07754876	0.265349163	0.36601186	0.582707432	0.454379985	0.022298524
105245043	'LOC105245043'	0.27	0.15	0.38	0.25	0.05	0.08	0.24	0.27	0.16	0.45	0.15	0.15	0.266666667	0.223333333	0.126666667	0.25	0.018776222	0.001591346	-0.086864363	-0.081488467	0.665609774	0.932082493	0.146575879	0.264956919
105245047	'Gm40556'	0.1	0.14	0.1	0.1	0.03	0.08	0.17	0.08	0.11	0.1	0.04	0.14	0.113333333	0.12	0.07	0.093333333	-0.009002219	-8.04E-04	-0.010076098	-0.028570692	0.712797971	0.943940441	0.775715866	0.564707334
105245097	'Gm40595'	247.32	272.96	233.43	181.77	184.33	194.94	257.04	276.11	269.48	244.62	237.92	250.98	251.2366667	267.5433333	187.0133333	244.5066667	-0.113097101	-0.073442189	-0.347515855	-0.364274768	0.00109003	0.090568688	8.95E-13	3.32E-09
105245342	'Gm40814'	0	0	0.56	0.43	0.99	0.17	0.31	0.41	0	0.56	0.16	0.13	0.186666667	0.24	0.53	0.283333333	0.001428197	-1.95E-04	0.028363236	0.013194362	0.926391481	0.952805146	0.404347162	0.578840667
105245369	'Gm40835'	0.02	0	0	0.02	0.02	0.08	0.04	0.03	0	0.09	0.02	0.07	0.006666667	0.023333333	0.04	0.06	0.018064774	-0.003327926	-0.015620008	0.034996186	0.341894963	0.502970475	0.646545358	0.26155537
105245381	'Gm40847'	0.98	1.41	1.12	1.26	0.88	0.95	1.06	1.45	0.86	1.29	1.31	0.96	1.17	1.123333333	1.03	1.186666667	0.020608688	0.005452409	-0.059041105	-0.055566222	0.73912965	0.8543421	0.514936479	0.614486918
105245382	'LOC105245382'	0.06	0.03	0	0	0.06	0.06	0.03	0.07	0.19	0.07	0.05	0.09	0.03	0.096666667	0.04	0.07	-0.012418368	-0.009805231	-0.023885624	-0.006598175	0.573617523	0.249769003	0.379187698	0.813550186
105245383	'Gm40848'	0.2	0.09	0.17	0.22	0.35	0.11	0.19	0.25	0.14	0.16	0.21	0.22	0.153333333	0.193333333	0.226666667	0.196666667	0.005229392	-0.004636484	0.008871571	0.042390883	0.859968678	0.699282427	0.856062681	0.472860667
105245389	'Gm40853'	0.11	0.24	0.38	0.26	0.28	0.38	0.17	0.13	0.4	0.46	0.21	0.29	0.243333333	0.233333333	0.306666667	0.32	0.016528228	-8.16E-04	-0.007189983	0.029291133	0.554745548	0.940378115	0.8822348	0.608279338
105245400	'Gm40862'	0.25	0.29	0.29	0.13	0.2	0.25	0.23	0.17	0.2	0.15	0.15	0.37	0.276666667	0.2	0.193333333	0.223333333	0.012156474	0.01503533	-0.030656415	-0.079991247	0.772617102	0.471368689	0.633133983	0.363663747
105245402	'Gm40864'	0.06	0.05	0.07	0.02	0.02	0.05	0.02	0.02	0.05	0.1	0.03	0.04	0.06	0.03	0.03	0.056666667	0.014486495	0.007982367	-0.02232694	-0.037452146	0.470045759	0.388449682	0.495246299	0.406659775
105245406	'Gm5954'	0.04	0.02	0	0.05	0.02	0.02	0	0.07	0	0	0.04	0	0.02	0.023333333	0.03	0.013333333	-3.60E-04	-1.73E-04	1.34E-04	2.62E-04	0.964712878	0.960591732	0.991751968	0.98773402
105245424	'Gm40881'	0.09	0.06	0.08	0.09	0.12	0	0.26	0.26	0.1	0.17	0.09	0.09	0.076666667	0.206666667	0.07	0.116666667	-0.029376757	-0.019438506	-0.021735403	0.001902225	0.337049947	0.123414349	0.573074245	0.966207168
105245453	'LOC105245453'	0.68	1.19	1.25	0.93	0.69	1.76	1.14	0.9	0.84	1.32	1.25	1.09	1.04	0.96	1.126666667	1.22	0.028626745	-0.004026566	0.015191952	0.080880991	0.655523817	0.893675044	0.872794882	0.473178159
105245580	'A930018O16Rik'	0	0	0.06	0	0	0	0.13	0	0	0.13	0	0.07	0.02	0.043333333	0	0.066666667	0.003346366	-0.00149262	-0.017048041	-0.007221667	0.787110944	0.714016678	0.285122291	0.547025189
105245682	'Gm41099'	0.04	0	0	0	0	0	0.02	0.03	0.04	0	0.02	0	0.013333333	0.03	0	0.006666667	-0.008502147	-0.001870745	-0.005502715	-0.01339231	0.478004311	0.740425798	0.544899379	0.411073259
105245911	'Gm41291'	2.07	1.94	2.2	1.49	1.17	1.71	1.5	2.22	1.86	2.59	1.94	1.93	2.07	1.86	1.456666667	2.153333333	0.055900097	0.019276447	-0.17513769	-0.182995027	0.415764065	0.577886574	0.069949782	0.11451964
105246	'Brd9'	22.09	22.2	21.74	21.93	23.21	20.4	23.2	20.49	20.55	20.23	22.65	21.2	22.01	21.41333333	21.84666667	21.36	0.023467834	0.037721353	0.046056762	0.024214483	0.689294575	0.448407004	0.507257726	0.738537223
105246049	'Gm41408'	0.13	0.19	0.13	0.22	0.09	0.3	0.21	0.17	0.06	0.09	0.17	0.28	0.15	0.146666667	0.203333333	0.18	0.019128848	9.98E-04	0.019166871	0.061684641	0.608908486	0.951587611	0.76137069	0.442058397
105246303	'Gm41607'	0	0	0	0	0	0	0.01	0.01	0.01	0	0	0	0	0.01	0	0	-0.024915812	-0.005831298	-0.005788841	-0.031462725	0.183385257	0.533410462	0.723248512	0.303994432
105246320	'Gm26637'	0.05	0.08	0.11	0.05	0.07	0.09	0.05	0.04	0.13	0.15	0.05	0.07	0.08	0.073333333	0.07	0.09	0.006819142	0.001207275	-0.010436281	-0.005094645	0.734387134	0.886630167	0.752713312	0.903320985
105246572	'Gm41844'	1.45	0.99	1.05	1.08	1.12	1.39	1.85	1.67	1.54	1.5	0.78	1.53	1.163333333	1.686666667	1.196666667	1.27	-0.076551276	-0.052318469	-0.027344791	0.013097921	0.231700516	0.098699983	0.760738512	0.905586496
105246618	'Gm41885'	126	122.66	124.11	115.35	107.08	118.9	123.99	130.24	133.25	115.7	127.7	109.82	124.2566667	129.16	113.7766667	117.74	-0.10402045	-0.049555785	-0.030126892	-0.090416568	0.076026888	0.193740471	0.599429086	0.103313397
105246807	'Gm42031'	0.75	1.12	0.97	0.62	0.44	0.86	0.64	1.02	0.74	0.31	0.41	0.16	0.946666667	0.8	0.64	0.293333333	-0.115206412	0.015930056	0.127567918	-0.119446204	0.009147769	0.528666146	0.050536711	0.229811008
105246824	'Gm42048'	3.35	3.42	3.59	2.92	2.9	3.41	2.9	2.96	3.38	3.2	3.43	3.46	3.453333333	3.08	3.076666667	3.363333333	0.097551952	0.085256496	-0.089625642	-0.115947024	0.16507188	0.106996367	0.282915268	0.195595965
105246825	'Gm42049'	0.26	0.23	0.29	0.15	0.28	0	0.31	0.18	0.26	0.61	0	0.46	0.26	0.25	0.143333333	0.356666667	0.015080789	8.94E-04	-0.042352161	-0.036532896	0.555496036	0.936408589	0.242934784	0.43518942
105246904	'Gm42102'	553.24	558.06	490.32	392.34	393.58	482.32	545.63	537.05	522.9	542.77	500.16	482.32	533.8733333	535.1933333	422.7466667	508.4166667	-0.057755079	-0.005150222	-0.222123043	-0.275114901	0.246522592	0.897269869	4.87E-04	9.41E-05
105246961	'AB010352'	0.38	0.31	0.32	0.23	0.22	0.21	0.32	0.32	0.46	0.24	0.21	0.27	0.336666667	0.366666667	0.22	0.24	-0.165083927	-0.020102287	-0.038953034	-0.252257186	0.021597792	0.60343503	0.692046527	0.033375659
105246978	'Gm42166'	0.02	0.08	0.06	0.02	0	0.11	0	0	0.02	0.06	0.02	0.05	0.053333333	0.006666667	0.043333333	0.043333333	0.025940143	0.013713384	-0.001386014	-0.013781101	0.130429501	0.090826582	0.967572924	0.766741073
105247050	'Gm42226'	122.74	125.25	118.18	114.22	110.41	116.92	116.25	122.26	124.29	123.4	120.28	118.94	122.0566667	120.9333333	113.85	120.8733333	0.008182905	0.009376054	-0.06552979	-0.065712754	0.800731908	0.802540553	0.14558328	0.20043896
105247109	'Gm42267'	0.26	0.32	0.37	0.16	0.16	0	0.12	0.16	0.13	0.06	0.17	0	0.316666667	0.136666667	0.106666667	0.076666667	-0.008372455	0.012767771	0.011383188	-0.059987202	0.557486995	0.211861253	0.606400507	0.214617376
105247198	'Gm42337'	0	0.15	0.15	0	0	0	0.07	0	0.08	0.07	0.22	0.07	0.1	0.05	0	0.12	0.011485491	0.003020082	-0.030210746	-0.029125056	0.458395787	0.619036454	0.153415822	0.223638615
105247207	'Gm42346'	0.46	0.39	0.61	0.36	0.51	0.4	0.39	0.51	0.5	0.52	0.42	0.67	0.486666667	0.466666667	0.423333333	0.536666667	0.018160467	0.001142561	-0.043605186	-0.025142519	0.704541325	0.957553886	0.550415333	0.781508269
105247220	'Gm42355'	0	0.03	0.01	0.03	0	0.05	0.01	0.06	0.04	0.03	0.01	0	0.013333333	0.036666667	0.026666667	0.013333333	-0.012980945	-0.005593345	0.007497761	0.01007445	0.412185925	0.416002171	0.727573913	0.72136822
105247234	'Gm42368'	14.57	13.82	11.54	11.01	11.2	13.64	11.86	11.8	13.87	14.51	11.8	12.35	13.31	12.51	11.95	12.88666667	0.037293434	0.044507905	-0.066218847	-0.09696939	0.600642893	0.400696137	0.440996442	0.301003292
105247240	'Gm42372'	0.01	0	0.01	0.02	0	0.02	0	0	0.02	0.01	0	0.01	0.006666667	0.006666667	0.013333333	0.006666667	-1.98E-04	-1.17E-04	8.63E-04	0.00137062	0.985994021	0.980792501	0.964581946	0.957132758
105247297	'LOC105247297'	0.2	0.37	0.16	0.03	0.19	0.12	0.12	0.22	0.04	0.03	0.08	0.15	0.243333333	0.126666667	0.113333333	0.086666667	-0.012611751	0.011665203	0.006916085	-0.068082174	0.539745153	0.338545834	0.815637738	0.210326365
105278	'Cdk20'	2.12	2.64	2.04	2.36	1.88	1.69	2.07	1.84	2.42	2	2.06	2.02	2.266666667	2.11	1.976666667	2.026666667	-0.01385352	0.015210615	-0.008659292	-0.074503481	0.851816268	0.697291201	0.932363764	0.532042547
105298	'Epdr1'	27.91	29.5	27.5	28.94	30.42	27.82	29.81	27.25	28.84	26.74	28.84	29.12	28.30333333	28.63333333	29.06	28.23333333	-0.010466308	-0.014137122	0.053973292	0.064365036	0.844572685	0.768533354	0.399906517	0.347046738
105348	'Golm1'	22.13	24.62	21.86	23.03	23.11	23.52	24.23	24.03	24.28	23.23	23.1	24.29	22.87	24.18	23.22	23.54	-0.026207186	-0.060668868	-0.002148522	0.049236739	0.578908759	0.195632632	0.970549904	0.460863116
105349	'Akr1c18'	0.07	0	0	0	0	0	0	0	0	0	0	0	0.023333333	0	0	0		0.001432932		-0.007255209		0.545890457		0.54607295
105351	'AW209491'	4.19	3.95	3.49	3.16	3.28	2.64	3.94	4.05	4.21	3.22	2.78	3.18	3.876666667	4.066666667	3.026666667	3.06	-0.184650369	-0.018187863	0.007171113	-0.197582618	0.020284167	0.702680744	0.944789245	0.088656244
105352	'Dusp22'	9.1	10.52	11.07	9.85	11.25	9.34	9.93	9.71	9.68	9.24	9.78	10.3	10.23	9.773333333	10.14666667	9.773333333	-0.009540964	0.032107145	0.059736225	-0.006109192	0.901564407	0.53787002	0.521443145	0.951640798
105355	'Slc17a3'	0.01	0	0	0	0	0	0	0	0	0	0	0	0.003333333	0	0	0		0.001432932		-0.007255209		0.545890457		0.54607295
105372	'Utp15'	19.14	19.81	18.95	17.67	18.32	17.67	21.13	21.18	20.37	18.84	18.95	18.83	19.3	20.89333333	17.88666667	18.87333333	-0.123833967	-0.088106261	-0.054295991	-0.072042354	0.00943501	0.053133664	0.358672639	0.262474496
105377	'Slf1'	8.43	7.63	8.37	8.44	8.39	8.53	8.59	8.65	7.91	8.75	8.6	8.35	8.143333333	8.383333333	8.453333333	8.566666667	0.032919273	-0.018003529	-0.002272178	0.06246733	0.612083491	0.730848509	0.975771592	0.445235532
105387	'Akr1c14'	0	0	0.03	0	0	0	0	0	0.03	0.03	0	0.03	0.01	0.01	0	0.02	0.003623348	-6.51E-05	-0.011657792	-0.007221667	0.716559724	0.984755508	0.377539706	0.547025189
105418	'E330034G19Rik'	0	0.05	0.05	0	0	0	0	0	0	0	0.05	0	0.033333333	0	0	0.016666667	0.003391807	0.003072906	-0.005502715	-0.015094353	0.536829552	0.376460246	0.544899379	0.383003363
105428	'Fam149b'	11.8	11.91	10.82	10.63	11.54	11.91	10.5	12.75	10.99	10.55	10.79	12.56	11.51	11.41333333	11.36	11.3	-0.009868193	0.021882654	0.046151927	0.002817283	0.892294492	0.679472371	0.591114177	0.975285872
105440	'Kctd9'	26.09	26.53	27.9	26.64	25.81	24.51	30.46	29.08	28.17	28.45	28.5	27.41	26.84	29.23666667	25.65333333	28.12	-0.048551624	-0.086095474	-0.091759084	-0.033565416	0.308693881	0.06282101	0.121822487	0.608466948
105445	'Dock9'	7.51	7.76	6.71	6.97	7.07	7.87	8.03	8.13	7.8	7.92	7.45	7.71	7.326666667	7.986666667	7.303333333	7.693333333	-0.039264083	-0.090829649	-0.053265337	0.025700879	0.447232777	0.062974309	0.417314536	0.730703215
105446	'Gmpr2'	10.03	10.53	11.95	11.35	11.93	10.76	10.28	11.44	9.67	9.87	9.56	10.58	10.83666667	10.46333333	11.34666667	10.00333333	-0.030929961	0.021971111	0.144552485	0.074701194	0.687612773	0.672953059	0.115065113	0.453634474
105501	'Abhd4'	17.97	17.96	17.37	17.71	17.94	14.67	16.73	15.64	17.24	16.32	17.2	16.77	17.76666667	16.53666667	16.77333333	16.76333333	0.023296149	0.069413371	0.023738007	-0.043476259	0.705847039	0.173720201	0.757955474	0.595809832
105504	'Exoc5'	21.25	20.54	19.41	20.22	20.47	20.95	22.45	21.1	21.36	21.6	21.46	21.35	20.4	21.63666667	20.54666667	21.47	-0.00317069	-0.067631888	-0.042924452	0.03840795	0.943606173	0.134274965	0.435566691	0.53818101
105513	'Chmp7'	16.74	17.16	15.57	17.28	15.74	15.47	16.8	16.9	16.61	16.08	16.09	17.92	16.49	16.77	16.16333333	16.69666667	0.002564327	-0.017433897	-0.024209295	0.003168593	0.965709153	0.729078274	0.740042315	0.967302491
105518	'A630023A22Rik'	0.11	0	0	0.05	0	0.06	0	0	0.05	0	0.05	0	0.036666667	0.016666667	0.036666667	0.016666667	-7.80E-05	0.001366345	0.006776215	0.001185967	0.992163592	0.738067794	0.683676542	0.961279922
105522	'Ankrd28'	40.54	38.71	36.32	31.52	31.66	33.05	42.57	42.51	42.71	36.2	34.11	34.45	38.52333333	42.59666667	32.07666667	34.92	-0.245379395	-0.115617204	-0.111353271	-0.220628736	1.58E-12	0.003774375	0.023937678	1.05E-04
105559	'Mbnl2'	58.44	56.84	55.77	61.54	65.25	59.03	62.47	61.73	61.3	60.14	60.99	55.01	57.01666667	61.83333333	61.94	58.71333333	-0.062138946	-0.101361856	0.08871226	0.141846818	0.103756749	0.006792478	0.102538651	0.010944817
105638	'Dph3'	10.29	10.41	11.83	13.77	11.96	10.34	11.4	9.6	11.35	10.75	9.67	10.13	10.84333333	10.78333333	12.02333333	10.18333333	-0.111774703	-0.038826835	0.192387388	0.138496056	0.091143383	0.460064053	0.018954772	0.121989613
105651	'Ppp1r3e'	0.33	0.65	0.64	0.11	0.32	0.53	0.61	0.5	0.55	0.54	0.33	0.4	0.54	0.553333333	0.32	0.423333333	-0.038678698	-0.00218972	-0.040502215	-0.104259445	0.41692804	0.922675254	0.52441039	0.215261323
105653	'Phyhip'	0	0.05	0.05	0	0	0	0.02	0	0.05	0.05	0	0	0.033333333	0.023333333	0	0.016666667	-0.00374177	0.001368215	-0.010254256	-0.029125056	0.76319644	0.833116301	0.407758658	0.223638615
105663	'Thtpa'	1.95	1.88	1.79	1.82	1.59	1.7	1.76	1.62	1.9	1.7	1.73	1.76	1.873333333	1.76	1.703333333	1.73	-0.007249415	0.018133058	-0.002296038	-0.059720206	0.925782941	0.67723599	0.982337937	0.613393119
105670	'Rcbtb2'	3.32	3.24	3.69	3.8	3.26	3.43	3.25	3.21	3.04	3.19	2.89	3.27	3.416666667	3.166666667	3.496666667	3.116666667	0.015350621	0.05037669	0.116292241	0.047516055	0.844634452	0.327246813	0.22463075	0.64784383
105675	'Ppif'	22.14	21.87	23.81	17.31	18.75	18.81	22.51	21.68	23.39	19.4	20.75	22.66	22.60666667	22.52666667	18.29	20.93666667	-0.065511579	-0.001056677	-0.158730474	-0.233107114	0.322192788	0.983848071	0.047947432	0.006096056
105689	'Mycbp2'	9.03	9.25	8.77	8.09	8.55	9.87	9.59	8.96	9.56	10.06	9.46	9.08	9.016666667	9.37	8.836666667	9.533333333	0.016410337	-0.04765569	-0.086844075	-0.014496543	0.709427291	0.265265532	0.158921482	0.825949183
105722	'Ano6'	44.4	46.14	41.47	41.24	42.26	44.25	44.48	44.2	45.35	45.65	44.65	44.55	44.00333333	44.67666667	42.58333333	44.95	0.015627256	-0.021229299	-0.057061856	-0.014883742	0.636914405	0.597575055	0.231361342	0.794863847
105727	'Slc38a1'	12.42	12.95	11.44	11.32	11.86	12.1	11.83	11.48	12.01	12.4	12.09	11.83	12.27	11.77333333	11.76	12.10666667	0.043033478	0.044356326	-0.021768916	-0.030866364	0.355474627	0.340058888	0.704392241	0.639748706
105732	'Fam83h'	8.36	8.87	8.02	5.93	6.44	6.6	8.6	8.93	8.36	8.6	8.01	8.15	8.416666667	8.63	6.323333333	8.253333333	-0.045666761	-0.02584173	-0.311174167	-0.330336218	0.454556025	0.613008247	3.56E-05	4.67E-05
105734	'Tigd5'	0.72	0.8	0.77	0.53	0.67	0.54	0.78	0.7	0.67	0.9	0.7	0.71	0.763333333	0.716666667	0.58	0.77	0.03526245	0.014563979	-0.154073136	-0.16992464	0.634760139	0.711930247	0.128603312	0.153572814
105734727	'Gm27021'	5.2	5.69	5.09	6.03	3	4.91	4.24	4.33	3.43	4.13	3.7	2.72	5.326666667	4	4.646666667	3.516666667	-0.043028602	0.071257747	0.141176021	-0.079494344	0.542777843	0.071228432	0.151082607	0.503953191
105782	'Scrib'	50.02	51.51	45.7	45.03	41.89	51.11	45.58	46.98	47.22	50.32	49.9	49.76	49.07666667	46.59333333	46.01	49.99333333	0.105456406	0.058820431	-0.09409964	-0.057039422	0.001312021	0.153071411	0.109761016	0.401735422
105785	'Kdelr3'	65.98	62.09	71.29	65.68	70.38	64.81	62.62	64.06	67.99	60.87	59.53	65.11	66.45333333	64.89	66.95666667	61.83666667	-0.052098121	0.022921006	0.120299327	0.040369363	0.304952938	0.634481062	0.050157841	0.557432129
105787	'Prkaa1'	27.24	27.63	25.92	25.39	25.77	25.21	28.77	28.66	27.02	26.45	27.51	26.2	26.93	28.15	25.45666667	26.72	-0.060632728	-0.052010741	-0.049145049	-0.047305504	0.155054608	0.228471285	0.35354558	0.418610971
105827	'Amigo2'	0	0	0.07	0.11	0.07	0.05	0	0.08	0.02	0.11	0.1	0.04	0.023333333	0.033333333	0.076666667	0.083333333	0.027595267	-0.001933033	-0.009276995	0.05412806	0.221532756	0.755806271	0.831036878	0.204590777
105833	'Ccdc65'	0.17	0.03	0.03	0.03	0.03	0.08	0.14	0.16	0.17	0.03	0.14	0.03	0.076666667	0.156666667	0.046666667	0.066666667	-0.029430868	-0.008994144	-0.004636361	-0.020535882	0.223647315	0.409614082	0.873718986	0.614713001
105835	'Sgsm3'	18.46	17.07	19.13	19.84	19.53	18.91	19.1	18.22	18.35	19.2	18.59	18.41	18.22	18.55666667	19.42666667	18.73333333	0.02088999	-0.023320006	0.054440886	0.109898069	0.704317015	0.638118422	0.402117236	0.126939185
105837	'Mtbp'	32.73	32.59	35	34.94	36.69	31.61	31.8	33.95	30.96	30.31	32.47	32.89	33.44	32.23666667	34.41333333	31.89	-0.012735447	0.020624408	0.104660635	0.070997677	0.784682104	0.64180851	0.083531159	0.267569729
105841	'Dennd3'	2.32	2.5	1.54	3.36	3.45	3.38	2.31	2.34	1.94	2.49	2.93	2.88	2.12	2.196666667	3.396666667	2.766666667	0.182182853	-0.020780841	0.223112023	0.476534209	0.019228174	0.668698244	0.013201237	9.89E-06
105844	'Card10'	3.96	3.99	3.75	2.49	2.81	3.18	4	3.69	4.1	3.43	3.66	3.59	3.9	3.93	2.826666667	3.56	-0.094063536	-0.007168568	-0.231038019	-0.338460453	0.200770932	0.892284535	0.01227326	6.48E-04
105847	'Lmf2'	72.23	71.33	68.43	61.51	61.21	68.57	66.85	69.77	67.84	69.67	69.76	67.9	70.66333333	68.15333333	63.76333333	69.11	0.031829938	0.045276107	-0.092380581	-0.110053535	0.385374501	0.253093821	0.088920472	0.067468353
105855	'Nckap1l'	0.02	0.02	0.05	0.04	0.04	0.06	0.04	0.02	0.01	0.1	0.05	0.05	0.03	0.023333333	0.046666667	0.066666667	0.029740452	0.001183703	-0.014548006	0.036669036	0.223669876	0.887009341	0.746472327	0.455836367
105859	'Csdc2'	3.62	3.81	4.28	3.56	3.32	3.91	3.42	4.04	3.85	3.77	3.87	3.25	3.903333333	3.77	3.596666667	3.63	-0.02300233	0.016038133	0.001001885	-0.062060428	0.772892043	0.744969328	0.992047841	0.575499019
105886298	'Cmc4'	3.38	3.66	4.5	3.48	3.44	2.29	2.94	3.56	2.72	1.56	4	3.03	3.846666667	3.073333333	3.07	2.863333333	-0.021240504	0.036116877	0.038702047	-0.109568734	0.723121524	0.250302579	0.659788692	0.330124224
105940408	'Gm20498'	8.48	5.44	7.54	7.13	7.09	5.18	7.13	7.34	6	7.23	6.3	5.93	7.153333333	6.823333333	6.466666667	6.486666667	-0.048834893	0.014889021	0.04919512	-0.04765598	0.535770743	0.736068487	0.635149896	0.687279473
105943584	'Gm45927'	3.82	4.21	3.79	4.56	3.15	4.63	5.48	4.92	4.07	3.52	3.61	4.24	3.94	4.823333333	4.113333333	3.79	-0.195019205	-0.107003236	0.082150387	0.060871648	0.013617599	0.035337903	0.413720966	0.581695938
105988	'Espl1'	34.64	35.62	31.79	27.96	27.13	29.05	31.6	32.62	33.01	33.83	31.78	31.68	34.01666667	32.41	28.04666667	32.43	0.01010442	0.056126876	-0.18012398	-0.23269148	0.787030252	0.176470477	4.37E-04	7.89E-05
106014	'Tafa5'	0.52	0.49	0.71	0.44	0.3	0.6	0.65	0.62	0.67	0.54	0.37	0.37	0.573333333	0.646666667	0.446666667	0.426666667	-0.131247219	-0.027944047	-0.012569502	-0.126768912	0.044680727	0.394977607	0.887397946	0.251147557
106021	'Topors'	30.65	31.55	30.98	33.33	34.97	33.84	31.29	30.36	30.09	34.04	32.31	32.99	31.06	30.58	34.04666667	33.11333333	0.114197749	0.015921837	0.053709716	0.153629904	0.00729455	0.708920294	0.313915019	0.007965
106025	'Sharpin'	17.35	17.16	19.22	17.46	18.02	15.64	16.33	17.48	17.61	17.47	19.05	17.7	17.91	17.14	17.04	18.07333333	0.088395454	0.048647852	-0.068959937	-0.046601307	0.190232022	0.355924418	0.38871157	0.592443678
106029237	'Gm21761'	0.09	0	0.09	0.09	0	0.1	0	0	0	0.27	0	0.19	0.06	0	0.063333333	0.153333333	0.017474763	0.003068586	-0.016430045	0.00137062	0.159387846	0.376795687	0.504305385	0.957132758
106039	'Gga1'	29.66	29.02	29.12	25.21	25.2	26.88	28.5	28.67	28.9	28.92	28	27.93	29.26666667	28.69	25.76333333	28.28333333	-0.010091739	0.020230425	-0.107317979	-0.141144823	0.83010341	0.651120538	0.070787571	0.027056384
106042	'Prickle1'	0.12	0	0.03	0	0	0	0.03	0.03	0.09	0.04	0.03	0.03	0.05	0.05	0	0.033333333	-0.01295696	-6.60E-04	-0.042779753	-0.063616108	0.587245688	0.948545309	0.088291496	0.069022711
106052	'Fbxo4'	4.52	4.97	5.11	5.04	5.19	4.76	4.54	5.11	4.84	4.75	4.85	4.84	4.866666667	4.83	4.996666667	4.813333333	0.003141366	0.004913385	0.055609258	0.054664765	0.966438769	0.92567483	0.52989824	0.570840246
106064	'AW549877'	11.39	11.57	10.97	10.07	11.48	10.48	11.46	11.57	11.48	11.12	11.66	11.38	11.31	11.50333333	10.67666667	11.38666667	-0.005030517	-0.019344559	-0.065866967	-0.045891368	0.924246779	0.686378598	0.324596753	0.524517462
106068	'Slc45a4'	9.47	9.27	9.2	8.58	8.36	9.95	9.2	9.5	9.94	9.55	9.17	9.28	9.313333333	9.546666667	8.963333333	9.333333333	-0.019047501	-0.028007238	-0.040036346	-0.023416034	0.706809187	0.549546492	0.549679976	0.746024638
106073	'Mfsd5'	62.8	67.28	65.72	62.13	62.46	61.05	62.67	61.32	63.2	61.61	59.49	64.33	65.26666667	62.39666667	61.88	61.81	-0.003337654	0.048273586	0.01810442	-0.040799487	0.94192993	0.276014166	0.750324611	0.504525694
106143	'Cggbp1'	30.32	30.21	30.1	34.88	33.58	34.67	31.62	30.53	30.79	32.33	32.89	31.43	30.21	30.98	34.37666667	32.21666667	0.060548396	-0.031598259	0.103795262	0.204669991	0.133500485	0.444891206	0.043172782	2.63E-04
106200	'Txndc11'	17.66	16.8	18.24	15.27	16.54	17.24	17.72	17.94	17.23	17.81	16.26	17.21	17.56666667	17.63	16.35	17.09333333	-0.028869484	-0.011445839	-0.043366924	-0.057572321	0.611362223	0.816385348	0.532791911	0.436258206
106205	'Zc3h7a'	18.08	17.16	17.4	17.34	17.17	20.74	18.31	16.64	17.1	18.94	19.01	18.7	17.54666667	17.35	18.41666667	18.88333333	0.11538567	0.010006261	-0.018202184	0.088210182	0.025806629	0.834701632	0.789954163	0.239250352
106248	'Qtrt2'	16.14	16.09	16.22	15.71	14.69	14.25	17.5	16.75	18.17	16.05	15.29	15.32	16.15	17.47333333	14.88333333	15.55333333	-0.135214619	-0.080029438	-0.037672668	-0.073874664	0.017773539	0.104739636	0.588480451	0.316444263
106298	'Rrn3'	37.64	36.34	35.91	35.07	35.7	35.43	37.46	36.71	37.05	36.43	36.66	36.37	36.63	37.07333333	35.4	36.48666667	-0.013272935	-0.01623754	-0.024342489	-0.016726351	0.741406405	0.697267176	0.636805264	0.770003923
106326	'Osbpl11'	13.57	13.33	12.84	12.57	12.76	13.14	12.74	13.43	12.7	13.52	13.69	13.02	13.24666667	12.95666667	12.82333333	13.41	0.051484505	0.020936669	-0.04237841	-0.01418203	0.334234694	0.663406101	0.50261446	0.835381951
106338	'Nsun3'	1.27	1.4	1.4	1.18	1.58	1.43	1.46	2.21	2.13	1.56	1.73	1.46	1.356666667	1.933333333	1.396666667	1.583333333	-0.06987433	-0.040391199	-0.027827686	-0.011581557	0.345291442	0.287443534	0.782075581	0.92181649
106344	'Rfc4'	26.66	28.04	31.1	32.87	32.77	28.18	29.31	27.92	31.29	25.98	26.27	28.79	28.6	29.50666667	31.27333333	27.01333333	-0.090339323	-0.02642741	0.18926494	0.138299808	0.177131595	0.615559635	0.017695773	0.110661698
106369	'Ypel1'	0.33	0.12	0.36	0.17	0.24	0.37	0.15	0.2	0.28	0.24	0.28	0.26	0.27	0.21	0.26	0.26	0.009608136	0.001945295	-0.023418125	-0.01898791	0.818690172	0.915562309	0.716789573	0.81325751
106389	'Eaf2'	0.6	1.78	0.89	0.7	0.75	0.93	1.16	1.09	0.63	0.91	0.85	1.03	1.09	0.96	0.793333333	0.93	-0.04314154	-0.007956534	0.028729922	-0.010194532	0.414000399	0.746516214	0.718514744	0.918586509
106393	'Srl'	1.18	0.87	0.93	0.88	0.78	0.8	0.99	0.97	0.89	1.22	0.86	0.69	0.993333333	0.95	0.82	0.923333333	-0.027670397	0.01240805	-0.008060399	-0.080310671	0.722634027	0.780092101	0.938043571	0.495797727
106489	'Sft2d1'	28.26	27.35	31.16	32.03	31.21	30.49	29.53	29.93	28	25.18	29.76	26.32	28.92333333	29.15333333	31.24333333	27.08666667	-0.069146542	-0.006602567	0.18115447	0.122722675	0.326519244	0.900613933	0.027796589	0.159836244
106504	'Stk38'	33.52	31.78	29.79	33.47	32.79	32.45	32.55	32.09	31.37	33.04	31.59	33.36	31.69666667	32.00333333	32.90333333	32.66333333	0.036644609	-0.011507699	0.024076797	0.077191931	0.408878164	0.79840724	0.663179196	0.217637742
106512	'Gpsm3'	0.96	1.55	0.94	0.9	0.74	1.39	1.01	0.92	1.08	1.05	1.18	1.7	1.15	1.003333333	1.01	1.31	0.057379453	0.011910741	-0.075620622	-0.038903887	0.31006216	0.643036264	0.367335721	0.702129905
106522	'Pkdcc'	3.58	4.33	3.74	2.92	3.5	3.35	3.64	4.52	4.27	3.44	2.99	2.89	3.883333333	4.143333333	3.256666667	3.106666667	-0.19862657	-0.031980199	0.052332207	-0.133392547	0.012792518	0.515818299	0.608276252	0.235702759
106529	'Tecr'	208.75	207.78	227.49	214.1	213.51	199.86	212.65	199.5	206.14	198.85	206.35	214.66	214.6733333	206.0966667	209.1566667	206.62	0.012185152	0.04474602	0.032870948	-0.005065442	0.748758429	0.293316569	0.519281696	0.931433396
106557	'Ldhal6b'	0.15	0.15	0.14	0.14	0.14	0.22	0.24	0.17	0.15	0.38	0.24	0.15	0.146666667	0.186666667	0.166666667	0.256666667	0.016899395	-0.004377605	-0.031740586	0.013809309	0.567902327	0.704127058	0.499178461	0.79907952
106564	'Ppcs'	1.8	2.15	1.9	1.52	1.68	1.22	1.36	1.68	2.42	1.67	1.52	2.14	1.95	1.82	1.473333333	1.776666667	5.22E-04	0.011932209	-0.089120568	-0.150102576	0.993603638	0.715061661	0.344155772	0.191188593
106565	'Dlk2'	12.91	14.16	14.73	10.44	11.01	10.58	16.01	14.41	13.71	12.39	13.35	12.8	13.93333333	14.71	10.67666667	12.84666667	-0.13832493	-0.043875416	-0.169249007	-0.260199274	0.058026666	0.407122527	0.057994002	0.00704182
106572	'Rab31'	75.09	75.99	74.4	82.57	82.49	80.86	77.56	74.57	77.51	81.89	81.14	79.26	75.16	76.54666667	81.97333333	80.76333333	0.082026699	-0.024830992	0.037165618	0.149296496	0.014338766	0.5075142	0.413989157	0.003157004
106581	'Fam234a'	30.53	32.27	29.54	30.27	29.42	32.47	28.79	30.48	32.92	30.01	29.05	28.77	30.78	30.73	30.72	29.27666667	-0.051411511	0.00262994	0.078009077	0.02422286	0.318705694	0.95620015	0.194285823	0.715311036
106582	'Nrm'	12.53	12.18	11.5	11.49	12.16	11.57	13.3	12.44	13.48	10.71	10.64	10.68	12.07	13.07333333	11.74	10.67666667	-0.187581692	-0.053895316	0.114078102	-0.005287096	0.012826233	0.306719062	0.211011434	0.956831105
106583	'Scaf8'	30.82	30.48	29.64	27.96	27.12	28.51	31.02	32.1	30.66	30.14	30.3	28.86	30.31333333	31.26	27.86333333	29.76666667	-0.057123424	-0.038092755	-0.072727187	-0.084983149	0.154861569	0.353438903	0.163196664	0.133922968
106585	'Ankrd12'	7.27	7.2	6.5	7.4	6.97	8.17	6.98	6.74	6.49	7.97	7.53	7.67	6.99	6.736666667	7.513333333	7.723333333	0.18680495	0.033674336	-0.017651531	0.132449328	2.88E-04	0.485946403	0.781020352	0.06215539
106618	'Wdr90'	8.77	9.41	8.59	7.44	7.23	8.22	8	8.72	8.07	8.46	7.84	8.77	8.923333333	8.263333333	7.63	8.356666667	0.021782514	0.073694051	-0.099995102	-0.174719076	0.706334103	0.137068822	0.156555939	0.019295708
106628	'Trip10'	43.78	43.94	46.23	43.41	43.93	43.8	43.63	41.31	41.67	44.48	40.38	42.76	44.65	42.20333333	43.71333333	42.54	0.019038487	0.059639928	0.050855829	9.41E-04	0.69440016	0.186862465	0.384682004	0.987792846
106633	'Ift140'	9	9.31	8.05	8.41	7.82	8.61	8.22	9.14	7.98	9.17	8.12	8.56	8.786666667	8.446666667	8.28	8.616666667	0.049238031	0.008060029	-0.02831315	0.013859539	0.403466825	0.872754456	0.696949822	0.859197419
106639	'Vmac'	0.8	0.88	1.32	0.84	0.96	1.06	1.08	0.84	0.94	0.96	0.96	1.07	1	0.953333333	0.953333333	0.996666667	0.016372543	0.004356952	-0.00938148	0.001286914	0.799161418	0.886443055	0.920842277	0.990884817
106672	'AI413582'	32.82	29.74	33.37	37.3	33.56	26.09	26.17	28.36	32.85	25.65	28.31	32.83	31.97666667	29.12666667	32.31666667	28.93	0.008817362	0.048727356	0.11532549	0.045374422	0.911121237	0.34108153	0.241758336	0.669782903
106707	'Rpusd1'	15.8	16.12	16.44	14.2	15.77	13.66	14.15	16.25	14.09	13.52	14.68	14.05	16.12	14.83	14.54333333	14.08333333	-0.048220855	0.065113958	0.068512763	-0.085725559	0.500821144	0.218496269	0.418656152	0.336451173
106757	'Catsperd'	0.17	0.19	0.05	0.28	0.38	0.17	0.17	0.11	0.17	0.27	0.17	0.27	0.136666667	0.15	0.276666667	0.236666667	0.034995082	-0.001104845	0.023240263	0.100115475	0.324607325	0.935038791	0.712932196	0.172128857
106759	'Ticam1'	5.09	4.81	4.61	4.02	3.89	4.62	4.58	4.74	4.8	4.91	4.64	4.39	4.836666667	4.706666667	4.176666667	4.646666667	-0.005672478	0.015551655	-0.095751862	-0.136467805	0.941524422	0.765114852	0.316820494	0.189174922
106763	'Ttbk1'	0.02	0.04	0.02	0.01	0.02	0.07	0.01	0.04	0.01	0.03	0.02	0.02	0.026666667	0.02	0.033333333	0.023333333	0.001552243	5.08E-04	0.021848361	0.02854742	0.947918828	0.960560972	0.5977263	0.592275609
106766	'Stap2'	0.19	0.24	0.19	0.15	0.15	0.22	0.19	0.16	0.12	0.09	0.36	0.27	0.206666667	0.156666667	0.173333333	0.24	0.020067917	0.007306423	-0.024896784	-0.024852536	0.498142165	0.581460697	0.608820161	0.697160927
106794	'Dhx57'	7.76	6.55	6.47	6.61	7.07	6.91	7.14	7.31	6.84	7.44	6.84	6.66	6.926666667	7.096666667	6.863333333	6.98	-0.01302061	-0.025263426	-3.89E-04	0.025005507	0.836237773	0.6292293	0.995836156	0.766763374
106795	'Tcf19'	48.59	53.31	52.42	52.05	49.91	52.18	48.59	52.55	51.98	48.91	50.24	54.98	51.44	51.04	51.38	51.37666667	0.019627461	0.007964047	0.014886533	0.02763473	0.707936363	0.867308044	0.812120954	0.679578455
106821	'Oard1'	7.3	5.92	5.76	7.57	6.65	4.56	6.86	5.37	6.38	5.55	6.1	5.88	6.326666667	6.203333333	6.26	5.843333333	-0.066258223	-0.004968223	0.090624782	0.02825254	0.40363871	0.914572441	0.381920514	0.809807851
106840	'Unc119b'	33.03	34.35	34	32.92	33.69	32.03	34	32.56	33.86	34.25	34.82	33.42	33.79333333	33.47333333	32.88	34.16333333	0.035027303	0.008791154	-0.03453797	-0.007454706	0.405467044	0.836773196	0.518882021	0.8989327
106861	'Abhd3'	0.15	0.25	0.23	0.71	0.52	0.4	0.33	0.37	0.11	0.41	0.61	0.33	0.21	0.27	0.543333333	0.45	0.035958287	-0.006447156	0.068621728	0.188942189	0.340241432	0.650437673	0.327137604	0.020313832
106869	'Tnfaip8'	17.09	16.72	17.73	15.17	15.98	14.99	17.58	16.6	17.04	14.73	14.41	14.59	17.18	17.07333333	15.38	14.57666667	-0.149321371	0.002458504	0.035045225	-0.128056852	0.021017229	0.962102502	0.650263462	0.116029867
106877	'Afap1l1'	0.04	0.04	0.13	0.05	0.07	0.15	0.11	0.08	0.02	0.02	0.07	0.04	0.07	0.07	0.09	0.043333333	-0.016300953	-0.001045597	0.04605652	0.029808365	0.496325234	0.926371351	0.27832938	0.610290388
106878	'Smim3'	12.82	12.9	13.89	16.82	17.66	15.82	14.85	13.55	14.47	12.95	14.48	13.25	13.20333333	14.29	16.76666667	13.56	-0.062702849	-0.062859969	0.256471453	0.294663884	0.359644648	0.233846086	0.001245741	6.32E-04
106894	'Hmgxb3'	17.71	18.4	17.83	15.6	16.39	16.7	17.45	18.2	18.87	18.12	17.71	17	17.98	18.17333333	16.23	17.61	-0.026946764	-0.02821117	-0.087483541	-0.079557465	0.55995869	0.528957195	0.129265457	0.206351357
106931	'Kctd1'	1.07	0.66	0.83	1.32	1.02	0.85	0.88	1.32	1.2	0.81	1.11	1.07	0.853333333	1.133333333	1.063333333	0.996666667	-0.031802603	-0.039626949	-0.034342627	0.035623536	0.666104776	0.292928011	0.735241507	0.764016398
106947	'Slc39a3'	3.92	4.24	3.9	4.02	3.04	3.8	4.3	3.79	4.07	3.54	3.36	3.92	4.02	4.053333333	3.62	3.606666667	-0.103658906	-0.006062095	0.016678067	-0.09146544	0.17733444	0.907961012	0.862525644	0.377923835
106952	'Arap3'	0.08	0.14	0.11	0.1	0.13	0.07	0.06	0.11	0.13	0.06	0.07	0.14	0.11	0.1	0.1	0.09	-0.007607364	0.005446977	0.016315738	-0.018102286	0.838341662	0.760215659	0.785013433	0.823090659
106957	'Slc39a6'	39.88	39.58	38.32	45.17	46.72	45.58	37.83	38.44	38.62	43.37	43.65	43.5	39.26	38.29666667	45.82333333	43.50666667	0.181504129	0.027270894	0.087003784	0.240265275	1.65E-06	0.502487538	0.074588842	1.20E-05
107022	'Gramd3'	3.62	3.7	3.81	3.39	3.25	2.91	3.16	3.67	3.66	2.74	3.28	3.21	3.71	3.496666667	3.183333333	3.076666667	-0.08826461	0.026961645	0.04100833	-0.128770995	0.268598809	0.586054314	0.686057378	0.244455772
107029	'Me2'	15.28	14.54	14.08	15.51	15.79	15.37	15.45	15	14.18	14.71	15.83	15.64	14.63333333	14.87666667	15.55666667	15.39333333	0.052574122	-0.020474286	0.030404072	0.111380359	0.244442248	0.646276391	0.57593902	0.061611374
107035	'Fbxo38'	14.7	14.03	12.98	13.07	12.99	13.61	14.91	14.33	13.8	14.15	14.84	13.66	13.90333333	14.34666667	13.22333333	14.21666667	-0.002983718	-0.034569212	-0.074345665	-0.031095006	0.955409874	0.478652788	0.242266441	0.658663413
107045	'Lars'	70.84	67.89	66.89	71.56	70.08	71.97	71.71	71.04	68.57	71.05	70.17	71.14	68.54	70.44	71.20333333	70.78666667	0.01539866	-0.035435339	0.024554722	0.081971854	0.642409349	0.356434287	0.586676712	0.114754766
107047	'Psmg2'	22.82	24.41	29.08	26.46	24.47	22.39	25.11	23.55	24.86	23.73	23.92	22.73	25.43666667	24.50666667	24.44	23.46	-0.034347822	0.025632562	0.062923416	-0.014695561	0.627334698	0.628066	0.458442211	0.877934093
107065	'Lrrtm2'	0.03	0.01	0	0.78	0.69	0.68	0.03	0.04	0.02	0.29	0.37	0.44	0.013333333	0.03	0.716666667	0.366666667	0.321646988	-0.007118086	0.373627915	1.133069203	1.14E-09	0.414801487	2.15E-04	5.50E-24
107071	'Wdr74'	40.61	40.66	44.41	45.68	43.58	38.72	42.43	43.03	40.22	37.37	38.48	42.75	41.89333333	41.89333333	42.66	39.53333333	-0.058313382	-4.72E-05	0.112038331	0.055799122	0.343797646	0.999260231	0.137386649	0.482869468
107094	'Rrp12'	29.02	30.45	28.14	29.2	28.51	29.3	28.97	30.72	29.72	30.81	28.96	29.46	29.20333333	29.80333333	29.00333333	29.74333333	0.005754901	-0.028951475	-0.01682987	0.02492659	0.889747546	0.497428484	0.749604045	0.670472963
107146	'Glyat'	0.06	0	0	0	0	0	0	0	0	0.11	0	0	0.02	0	0	0.036666667	0.006529796	0.001432932	-0.010254256	-0.007255209	0.390989176	0.545890457	0.407758658	0.54607295
107173	'Gpr137'	7.99	7.93	7.4	6.44	6.84	7.04	7.94	7.21	7.83	8.31	7.22	6.75	7.773333333	7.66	6.773333333	7.426666667	-0.04605677	0.01052269	-0.076308275	-0.160660421	0.559430185	0.837024286	0.439010721	0.133349843
107182	'Btaf1'	16.24	15.42	14.37	14.63	15.36	16.23	16.32	16.03	16.44	17.09	16.53	15.76	15.34333333	16.26333333	15.40666667	16.46	0.023075222	-0.07176837	-0.084702104	0.02524448	0.573724748	0.100633134	0.124806582	0.690552279
107197	'Uqcc3'	11.36	12.04	11.96	10.61	12.13	10.34	10.24	11.37	10.72	10.7	11.92	8.92	11.78666667	10.77666667	11.02666667	10.51333333	-0.009123485	0.034846528	0.048791744	-0.037891184	0.90842412	0.4596843	0.635888963	0.740177217
107227	'Macrod1'	9.84	8.38	12.8	10.33	8.59	8.85	9.68	9.43	9.97	8.24	9.54	10.07	10.34	9.693333333	9.256666667	9.283333333	-0.026409421	0.032989905	0.002712924	-0.097158201	0.738375112	0.50160701	0.978155416	0.387225374
107239	'Carns1'	0.93	0.92	0.91	0.6	0.6	0.62	0.73	0.82	0.85	0.69	0.7	0.84	0.92	0.8	0.606666667	0.743333333	-0.027601858	0.032148605	-0.099879655	-0.25906945	0.702190781	0.407728115	0.315912883	0.029291825
107242	'AI837181'	38.8	39.5	38.37	38.12	37.67	34.95	41.22	39.94	43.01	36.24	34.18	38.64	38.89	41.39	36.91333333	36.35333333	-0.150309983	-0.064485272	0.035698954	-0.03707448	0.008438514	0.184929492	0.60765688	0.603268505
107250	'Kazald1'	0.54	0.17	0.2	0.29	0.2	0.29	0.21	0.12	0.35	0.13	0.25	0	0.303333333	0.226666667	0.26	0.126666667	-0.022010969	0.00652523	0.043081292	-0.021264099	0.389956321	0.637129917	0.317747692	0.750553761
107260	'Otub1'	92.86	94.21	95.93	87.99	100.14	95.18	92.14	94.24	89.99	91.27	94.93	86.16	94.33333333	92.12333333	94.43666667	90.78666667	-0.009526247	0.026074985	0.068183424	0.031815083	0.825405345	0.532314601	0.240825572	0.602709541
107271	'Yars'	86.18	80.2	84.15	91.85	93.22	88.18	83.36	84.59	81.27	79.47	86.61	88.04	83.51	83.07333333	91.08333333	84.70666667	0.035064549	0.004387337	0.114303639	0.148317489	0.383557341	0.91425863	0.030242635	0.007832724
107272	'Psat1'	272.19	279.38	288.11	297.66	300.37	285.58	289.69	284.24	277.31	282.14	289.76	282.16	279.8933333	283.7466667	294.5366667	284.6866667	0.014176235	-0.018939531	0.064009575	0.101007067	0.619727756	0.604020545	0.136200851	0.04485109
107303348	'Gm45935'	0	0.35	0.49	0.88	0.61	0.3	0	0.24	0.4	0.11	0.56	0.56	0.28	0.213333333	0.596666667	0.41	0.011608528	9.27E-04	0.037805447	0.030919706	0.500921049	0.850875484	0.46741294	0.432219304
107305	'Vps37c'	17.71	17.58	18.48	23.1	22.55	24.44	15.97	16.65	18.39	21.29	20.78	20.87	17.92333333	17.00333333	23.36333333	20.98	0.267290221	0.04825113	0.149994862	0.373164762	5.07E-06	0.342289094	0.020290005	1.66E-07
107321	'Lpxn'	0.28	0.47	0.5	0.16	0.2	0.32	0.23	0.37	0.41	0.27	0.24	0.28	0.416666667	0.336666667	0.226666667	0.263333333	-0.019418485	0.010154925	-0.017650991	-0.103195806	0.604247441	0.580783466	0.746831898	0.181549107
107328	'Trpt1'	2.8	3.22	3.86	3.13	3.54	3.03	2.1	2.92	3.73	2.86	3.9	3.39	3.293333333	2.916666667	3.233333333	3.383333333	0.049096841	0.019952014	-0.015308976	-0.00436038	0.484870548	0.56949374	0.879722583	0.97066958
107338	'Gbf1'	29.1	28.61	25.98	25.18	26.48	27.77	27.42	27.97	26.99	29.27	27.97	28.25	27.89666667	27.46	26.47666667	28.49666667	0.02278902	-0.00378638	-0.059828208	-0.030387147	0.539914491	0.929555613	0.240569802	0.619513172
107351	'Kank1'	0.02	0.04	0.02	0.02	0	0	0	0.02	0.02	0	0.01	0.06	0.026666667	0.013333333	0.006666667	0.023333333	0.00684608	0.003109569	-0.016648268	-0.023720837	0.6254377	0.623776145	0.414825909	0.398813221
107358	'Tm9sf3'	68.54	67.66	64.92	66.5	66.59	66.83	72.85	70.92	69.58	68.8	68.78	69.03	67.04	71.11666667	66.64	68.87	-0.036458525	-0.075759258	-0.028754739	0.021296924	0.218068329	0.037478313	0.494047927	0.665111317
107368	'Pdzd8'	20.01	19.41	17.81	16.76	17.62	18.63	21.1	20.6	20.77	21.12	19.13	18.92	19.07666667	20.82333333	17.67	19.72333333	-0.064070567	-0.102052463	-0.129387588	-0.073714428	0.142702082	0.018270031	0.027457415	0.245885245
107371	'Exoc6'	5.55	5.36	5.53	5.18	5.45	4.74	6.03	6.01	6.04	5.42	5.96	6.2	5.48	6.026666667	5.123333333	5.86	-0.031427862	-0.07020519	-0.125107211	-0.047487472	0.67150261	0.183779122	0.168228712	0.629633654
107373	'Fam111a'	69.36	68.88	67.61	90.15	91.02	84.38	71.54	70.91	70.31	74.51	76.97	76.76	68.61666667	70.92	88.51666667	76.08	0.105083908	-0.042119445	0.222957489	0.377620244	0.002073299	0.267875352	5.44E-06	2.97E-12
107375	'Slc25a45'	1.23	1.07	1.42	1.2	1.44	1.1	1.19	1.49	1.46	1.23	0.99	1.51	1.24	1.38	1.246666667	1.243333333	-0.021730623	-0.018884232	-0.002246996	0.023361775	0.760554005	0.604620453	0.982023295	0.843112455
107392	'Brms1'	27.86	26.98	28.39	25.78	25.95	20.15	25.27	25.49	26.13	22.49	22.82	24.85	27.74333333	25.63	23.96	23.38666667	-0.09520275	0.067790599	0.044148676	-0.146971082	0.14797341	0.190607566	0.60035859	0.096260018
107435	'Hat1'	102.07	99.27	105.02	109.81	114.35	97.57	103.4	97.44	99.19	92.22	95.9	103.09	102.12	100.01	107.2433333	97.07	-0.030547307	0.022035861	0.146864763	0.096036857	0.485630719	0.603170577	0.016500326	0.13365761
107449	'Unc5b'	37.18	37.35	35.34	30.36	28.9	33.73	36.68	37.39	40.02	37.77	35.1	37.05	36.62333333	38.03	30.99666667	36.64	-0.042092201	-0.046859982	-0.206122795	-0.19486137	0.288934933	0.250716569	3.35E-04	0.001716046
107476	'Acaca'	23.41	23.74	21.63	20.44	20.71	21.93	23.06	23.79	23.21	24.02	23.11	22.9	22.92666667	23.35333333	21.02666667	23.34333333	0.009672848	-0.025862165	-0.128117595	-0.08683223	0.788133435	0.523897457	0.009966945	0.130274485
107477	'Guca1b'	0.21	0.29	0.16	0.24	0.04	0.34	0.21	0.33	0.25	0.16	0.17	0.25	0.22	0.263333333	0.206666667	0.193333333	-0.018915022	-0.0051507	0.00526809	-0.005870976	0.561294416	0.727509617	0.911240508	0.925421244
107503	'Atf5'	57.11	54.34	56.88	59.4	51.94	61.83	54.04	53.72	54.09	55.43	60.12	56.24	56.11	53.95	57.72333333	57.26333333	0.086604802	0.041400781	0.025717406	0.066220826	0.06823501	0.358434036	0.695043532	0.348606148
107508	'Eprs'	101.57	100.28	93.84	97.52	102.12	99.37	103.73	104.43	99.47	103.24	102.85	100.6	98.56333333	102.5433333	99.67	102.23	0.004312607	-0.050920315	-0.018131946	0.045133633	0.88562294	0.176470991	0.673486345	0.381090481
107513	'Ssr1'	60.48	59.7	57.64	60.79	64.14	58.35	62.1	60.64	61.45	57.61	61.05	58.37	59.27333333	61.39666667	61.09333333	59.01	-0.03473473	-0.040722743	0.05138911	0.06416519	0.269103581	0.261478724	0.286980661	0.229115394
107515	'Lgr4'	5.09	4.5	4.61	4.46	4.62	5.12	5.12	5.11	5.22	4.74	5.05	4.93	4.733333333	5.15	4.733333333	4.906666667	-0.046937262	-0.067865495	-0.029301409	0.024358968	0.487277119	0.198078626	0.719435271	0.784967316
107522	'Ece2'	0	0.2	0.02	0	0.12	0.09	0	0.14	0.08	0.12	0.14	0.12	0.073333333	0.073333333	0.07	0.126666667	0.028171082	1.85E-05	-0.044934128	-0.001668973	0.337655286	0.997269128	0.340569632	0.970997513
107526	'Gimap4'	0.13	0.11	0.07	0.07	0.15	0	0.15	0.06	0.1	0.1	0.05	0.07	0.103333333	0.103333333	0.073333333	0.073333333	-0.004813204	0.002896649	0.006663969	-0.013344531	0.806436785	0.763239151	0.828196843	0.766586223
107527	'Il1rl2'	0.11	0.14	0.14	0.17	0.08	0.12	0.17	0.16	0.32	0.15	0.11	0.11	0.13	0.216666667	0.123333333	0.123333333	-0.064022568	-0.027402969	0.006774757	0.003826581	0.136333664	0.162099358	0.910854907	0.960937061
107528	'Magee1'	9.56	9.2	8.67	8.74	7.81	9.1	8.66	8.15	8.49	10.18	9.5	9.93	9.143333333	8.433333333	8.55	9.87	0.187526017	0.066657855	-0.159060627	-0.056244691	0.003401371	0.200363923	0.039268298	0.503273498
107566	'Arl2bp'	87.04	87.24	86.9	81.13	85.8	83.57	86.67	82.11	84.9	87.94	83.1	86.32	87.06	84.56	83.5	85.78666667	0.028778423	0.031911291	-0.021127316	-0.026422662	0.464860191	0.427353024	0.680497689	0.629874693
107568	'Wwp1'	9.56	9.67	9.51	8.66	9.05	8.66	9.56	9.72	9.94	9.55	10.3	9.24	9.58	9.74	8.79	9.696666667	0.001111471	-0.01877351	-0.109066374	-0.085010286	0.983367985	0.690777575	0.09291914	0.20808759
107569	'Nt5c3'	15.04	13.61	15.34	16.24	16.52	14.4	16.78	15.8	17.71	15.19	15.62	14.92	14.66333333	16.76333333	15.72	15.24333333	-0.096969136	-0.102357015	0.051548792	0.109368425	0.160331844	0.052980954	0.532593047	0.226326647
107581	'Col16a1'	32.79	34.1	31.4	30.84	29.08	34.81	29.63	32.51	31.9	34.04	33.36	34.04	32.76333333	31.34666667	31.57666667	33.81333333	0.111063861	0.048877486	-0.075512706	-0.021036889	0.005772221	0.254553511	0.200846223	0.750572348
107587	'Osr2'	0.28	0.24	0.19	0.08	0.16	0.09	0.31	0.27	0.35	0.31	0.16	0.27	0.236666667	0.31	0.11	0.246666667	-0.018640088	-0.010268727	-0.062540229	-0.073143491	0.609618108	0.526526387	0.18890766	0.230860526
107589	'Mylk'	2.63	2.46	2.76	2.31	2.16	2.73	2.65	2.32	2.31	2.81	2.6	2.53	2.616666667	2.426666667	2.4	2.646666667	0.092189666	0.055205075	-0.093919782	-0.0859406	0.215477853	0.295027475	0.299328821	0.384930755
107605	'Rdh1'	0.02	0	0.02	0.02	0	0	0	0.02	0.02	0.04	0.02	0.03	0.013333333	0.013333333	0.006666667	0.03	0.007429326	-2.58E-04	-0.018332379	-0.007324151	0.611208326	0.959935979	0.392670582	0.732186947
107607	'Nod1'	1.61	2.1	1.78	5.97	5.12	5.55	1.67	1.97	1.55	3.31	2.9	3.51	1.83	1.73	5.546666667	3.24	0.501239285	0.022621433	0.604776293	1.232890299	2.65E-10	0.631580972	1.26E-11	1.50E-33
107626	'Asmt'	0.06	0	0	0.06	0	0	0	0	0	0	0	0	0.02	0	0.02	0		0.001432932	0.00561989	2.62E-04		0.545890457	0.536651379	0.98773402
107650	'Pi4kb'	18.36	17.8	18.4	20.15	20.72	20.17	17.36	18.9	18.44	18.38	18.44	18.9	18.18666667	18.23333333	20.34666667	18.57333333	0.051033026	-0.003073694	0.115501986	0.176225097	0.325965268	0.948512737	0.05681218	0.007097339
107652	'Uap1'	39.69	38.54	37.77	41.98	40.93	36.62	38.56	38.8	40.42	37.43	38.38	35.64	38.66666667	39.26	39.84333333	37.15	-0.075321435	-0.011211253	0.121762421	0.062694986	0.096595073	0.797913503	0.042781508	0.329193396
107684	'Coro2a'	15.28	15.26	14.85	14.53	14.34	16.5	15.24	15.14	15.19	15.74	15.45	15.24	15.13	15.19	15.12333333	15.47666667	0.03127508	-0.005963993	-0.01506116	0.026529399	0.552601214	0.900634456	0.821993737	0.714174657
107686	'Snrpd2'	195.47	212.11	262.67	240.4	255.43	191.2	214.06	205.23	174.65	169.98	184.24	201.55	223.4166667	197.98	229.01	185.2566667	-0.052461761	0.05021748	0.26944649	0.074956251	0.412273479	0.303232041	3.31E-04	0.397653618
107701	'Sf3b4'	99.95	95.87	102.07	87.85	88.96	94.18	94.28	97.27	99.44	94.43	95.94	93.98	99.29666667	96.99666667	90.33	94.78333333	-0.021486408	0.025527316	-0.048440651	-0.097322274	0.584995835	0.542628137	0.353011132	0.098378917
107702	'Rnh1'	83.95	83.71	87.71	96.15	93	80.65	81.49	80.02	79.27	81.49	85.95	88.25	85.12333333	80.26	89.93333333	85.23	0.096280753	0.069493743	0.081729542	0.101033166	0.022198329	0.100257622	0.187819138	0.128231769
107723	'Slc12a6'	4.63	5	4.67	4.09	4.02	4.65	4.59	4.65	4.71	4.69	4.74	4.71	4.766666667	4.65	4.253333333	4.713333333	0.023612701	0.018257706	-0.097193295	-0.098785163	0.715821342	0.726316942	0.216799503	0.24748282
107732	'Mrpl10'	32.82	31.49	34.79	32.05	35.6	29.68	35.21	31.49	33.06	31.05	32.7	34.88	33.03333333	33.25333333	32.44333333	32.87666667	-0.003112382	-0.007920894	6.15E-04	0.010195988	0.957688452	0.874781227	0.993232565	0.895243717
107733	'Mrpl41'	5.44	5.91	6.18	6.63	6.26	4.15	5.97	5.6	4.6	4.28	4.49	6.01	5.843333333	5.39	5.68	4.926666667	-0.064258838	0.043073336	0.134293363	-0.003433976	0.419274066	0.400760134	0.187621681	0.975082449
107734	'Mrpl30'	91.45	95.94	107.09	105.35	115.16	91.68	94.81	98.68	93.93	84.08	90.96	94.8	98.16	95.80666667	104.0633333	89.94666667	-0.06816108	0.021711813	0.2002326	0.105229777	0.233613686	0.668719326	0.005597315	0.191123504
107746	'Rapgef1'	31.38	31.58	28.86	27.71	27.48	30.15	29.05	31.82	31.35	31.17	30.62	30.01	30.60666667	30.74	28.44666667	30.6	0.001648084	-0.00854041	-0.0839278	-0.070086211	0.967198161	0.842912694	0.108764942	0.245788945
107747	'Aldh1l1'	0.06	0.04	0.06	0.04	0.14	0.05	0.04	0.05	0.06	0.04	0.04	0.12	0.053333333	0.05	0.076666667	0.066666667	0.010178246	0.00100759	0.00792022	0.027012836	0.669190118	0.92000968	0.847941978	0.606896562
107753	'Lgals2'	0.18	0	0.17	0	0.18	0	0	0.4	0	0	0	0	0.116666667	0.133333333	0.06	0	-0.007466263	-3.63E-04	0.00560722	-0.007367003	0.354471006	0.94164902	0.537105526	0.730404385
107765	'Ankrd1'	40.2	39.51	43.6	31.84	29.94	30.78	49.25	46.78	44.57	38.07	40.29	34.72	41.10333333	46.86666667	30.85333333	37.69333333	-0.261348147	-0.134269929	-0.236801712	-0.343146741	2.52E-06	0.005593344	5.69E-04	1.68E-06
107767	'Scamp1'	11.82	11.97	12.23	12.7	11.85	11.72	12.43	11.68	12.07	11.75	12.31	11.81	12.00666667	12.06	12.09	11.95666667	-0.003925322	-0.006677287	0.029308767	0.036963866	0.946800355	0.894247169	0.6757017	0.62208794
107769	'Tm6sf1'	0.33	0.13	0.27	0.17	0.13	0.16	0.13	0.05	0.28	0.13	0.28	0.09	0.243333333	0.153333333	0.153333333	0.166666667	0.002358876	0.012766199	-0.008812986	-0.070122715	0.928576317	0.342078204	0.839028926	0.278050202
107770	'Tm6sf2'	0.24	0.15	0.33	0	0.1	0.17	0.05	0	0.1	0.33	0.15	0.1	0.24	0.05	0.09	0.193333333	0.032393296	0.018642088	-0.036597192	-0.069150074	0.137035327	0.075351945	0.325917372	0.189278676
107817	'Jmjd6'	62.03	64.52	69.58	70.31	70.09	59.79	58.22	65.65	62.32	61.67	59.71	64.17	65.37666667	62.06333333	66.73	61.85	0.010225728	0.055033466	0.111217065	0.054956156	0.834266267	0.247268004	0.078820831	0.435947272
107823	'Nsd2'	64.16	64.72	57.89	60.04	60.37	63.35	65.15	67.38	64.93	66.11	59.26	59.68	62.25666667	65.82	61.25333333	61.68333333	-0.028859943	-0.024422275	-0.018888073	-0.01818649	0.360269469	0.513097389	0.675013428	0.725870938
107829	'Thoc5'	16.04	16.18	16.84	16.7	17.57	15.38	17.35	16.33	16.8	15.77	14.5	17.12	16.35333333	16.82666667	16.55	15.79666667	-0.063959204	-0.027446826	0.071093439	0.04508726	0.323428429	0.59370903	0.363017176	0.575163435
107831	'Adgrb1'	0	0	0.01	0	0	0	0	0	0	0	0	0	0.003333333	0	0	0		0.001427053		-0.007221667		0.546730578		0.547025189
107849	'Prl2c5'	0.48	0	0	0.19	0.96	0.32	0.4	0.68	0.49	0.37	0.48	0.41	0.16	0.523333333	0.49	0.42	-0.010837479	-0.015198269	0.014305457	0.064188799	0.7242528	0.149243005	0.761219372	0.182220045
107869	'Cth'	12.02	13.41	14.7	14.15	15.02	13.68	16.01	15.53	14.76	12.34	13.44	12.62	13.37666667	15.43333333	14.28333333	12.8	-0.191144128	-0.104029326	0.140786676	0.102990359	0.006317368	0.049483624	0.090968899	0.262416946
107885	'Mthfs'	3.3	3.37	2.45	4.84	4.63	2.2	2.56	4.19	3.05	1.97	2.35	3.29	3.04	3.266666667	3.89	2.536666667	-0.052904179	-0.007283854	0.152318782	0.125486108	0.361461771	0.799262046	0.082214708	0.252597841
107895	'Mgat5'	6.92	6.25	6.35	5.99	5.46	6.01	6.16	6.16	6.19	6.86	6.52	6.78	6.506666667	6.17	5.82	6.72	0.070287606	0.03504763	-0.106964333	-0.079359656	0.215779974	0.480265981	0.114386858	0.278548226
107932	'Chd4'	125.24	126.69	110.83	106.82	107.99	114.36	118.44	119.32	115.9	123.45	121.03	118	120.92	117.8866667	109.7233333	120.8266667	0.043225215	0.02734952	-0.116808358	-0.102180635	0.117789309	0.498980062	0.008351955	0.077484573
107934	'Celsr3'	0	0	0	0	0	0	0	0	0.01	0.01	0.01	0.01	0	0.003333333	0	0.01	0.011535764	-4.97E-05	-0.018332379	2.62E-04	0.37902806	0.988397794	0.392670582	0.98773402
107939	'Pom121'	38.41	38.71	34.89	29.86	30.67	35.98	36.5	36.68	39.39	38.77	37.54	36.42	37.33666667	37.52333333	32.17	37.57666667	0.013148565	-0.004842009	-0.18723429	-0.167303085	0.739905576	0.910703902	0.002223227	0.015492207
107951	'Cdk9'	31.91	34.5	32.67	30.01	31.56	32.16	31.78	34.39	32.21	29.07	32.61	31.28	33.02666667	32.79333333	31.24333333	30.98666667	-0.068750404	-0.00659708	0.007472073	-0.053022697	0.170485424	0.887703281	0.902629452	0.422255413
107971	'Frs3'	0.63	0.81	0.78	0.53	0.61	0.29	0.84	0.76	0.72	0.43	0.51	0.58	0.74	0.773333333	0.476666667	0.506666667	-0.092240838	-0.008129437	-0.010109147	-0.140627691	0.107618325	0.77872175	0.89780776	0.173697172
107975	'Pacs1'	16.14	16.42	15.72	13.91	13.41	16.29	15.35	15.51	15.69	15.06	16.23	16.37	16.09333333	15.51666667	14.53666667	15.88666667	0.037303767	0.036811946	-0.098710034	-0.105575635	0.467978511	0.429756066	0.157362594	0.155688301
107976	'Babam2'	23.76	24.34	26.64	25.76	28.46	26.52	26.74	22.71	23.61	23.96	27.22	25.6	24.91333333	24.35333333	26.91333333	25.59333333	0.06106969	0.017502023	0.072699966	0.118093531	0.370312052	0.740158181	0.350160637	0.160825097
107986	'Ddb2'	1.29	1.33	1.59	1.19	1.72	1.49	1.35	1.22	1.31	1.75	1.63	1.97	1.403333333	1.293333333	1.466666667	1.783333333	0.109490798	0.011750681	-0.088509186	0.030965641	0.11681373	0.727314295	0.373389007	0.79053979
107995	'Cdc20'	95.04	96.77	93.87	88.15	85.2	87.33	89.08	90.44	89.83	84.91	92.08	90.15	95.22666667	89.78333333	86.89333333	89.04666667	-0.001635185	0.067860022	-0.016056199	-0.093436927	0.967985535	0.093956759	0.762154809	0.095251364
107999	'Gtpbp6'	21.95	20.63	25.04	23.95	21.9	23.17	21.36	20.75	20.78	22.17	21.14	22.26	22.54	20.96333333	23.00666667	21.85666667	0.055303673	0.057280301	0.069548391	0.044280708	0.3934892	0.276421835	0.359512502	0.605499821
108000	'Cenpf'	21.36	20.59	19.08	18.71	18.86	19.98	20.77	19.95	20.47	21.08	20.59	19.86	20.34333333	20.39666667	19.18333333	20.51	0.014754566	-0.006206171	-0.075159841	-0.050839286	0.685619954	0.880822453	0.133040294	0.384806359
108011	'Ap4e1'	5.88	5.96	5.1	5.2	5.26	5.2	6.03	6.11	5.91	6.4	6.27	5.35	5.646666667	6.016666667	5.22	6.006666667	0.007958119	-0.033597621	-0.151649218	-0.096466118	0.900466476	0.517963962	0.044657839	0.240299599
108012	'Ap1s2'	16.55	14.58	14.23	14.49	15.26	13.9	17.34	14.72	16.17	14.83	15.81	14.61	15.12	16.07666667	14.55	15.08333333	-0.094615795	-0.062184155	-0.005463479	-0.012813769	0.137319755	0.234206821	0.940828776	0.875461122
108013	'Celf4'	0.52	0.62	0.72	0.57	0.71	0.69	0.7	0.64	0.74	0.72	0.9	0.59	0.62	0.693333333	0.656666667	0.736666667	0.032905304	-0.020343914	-0.060208138	0.047562148	0.642776302	0.565047441	0.545674722	0.685282609
108014	'Srsf9'	102.25	118.5	105.91	99.81	98.73	104.04	101.85	109.73	107.59	111.15	103.67	99.46	108.8866667	106.39	100.86	104.76	-0.013701586	0.019063586	-0.031651602	-0.067688892	0.778617439	0.685531426	0.597421037	0.313734697
108017	'Fxyd4'	0	0	0.04	0	0	0	0	0	0	0	0	0	0.013333333	0	0	0		0.001427053		-0.007221667		0.546730578		0.547025189
108037	'Shmt2'	170.27	166.39	180.07	174.22	174.11	157.79	167.21	167.46	171.78	162.47	159.11	161.83	172.2433333	168.8166667	168.7066667	161.1366667	-0.055507743	0.022568565	0.079249408	0.002127575	0.067993454	0.558423345	0.111651864	0.970455198
108052	'Slc14a1'	0.5	0.37	1.01	0.66	0.49	0.73	0.73	0.58	0.59	0.6	0.32	0.62	0.626666667	0.633333333	0.626666667	0.513333333	-0.064574712	-0.001409539	0.086345666	0.003535899	0.312272159	0.962164167	0.35194167	0.974442779
108058	'Camk2d'	28.67	26.53	26.42	27.9	27.04	27.93	28.82	28.27	27.85	30.05	28.72	26.67	27.20666667	28.31333333	27.62333333	28.48	0.027875019	-0.017677749	-0.021542957	0.029532528	0.528091467	0.677930667	0.698191043	0.613016155
108062	'Cstf2'	31.21	29.35	29.92	29.75	29.25	28.98	31.02	31.8	31.86	29.59	30.56	29.33	30.16	31.56	29.32666667	29.82666667	-0.061947038	-0.048384571	0.002951106	-9.93E-04	0.131257952	0.251101961	0.955180328	0.986325817
108067	'Eif2b3'	31.61	31.31	31.89	31.5	31.61	28.79	32.24	29.3	27.95	26.34	28.75	28.67	31.60333333	29.83	30.63333333	27.92	-0.087998412	0.046539336	0.123693565	-0.03094674	0.15414693	0.359731925	0.082673501	0.676959456
108075	'Ltbp4'	4.45	3.81	4.11	2.99	3.13	4.12	3.87	3.9	3.92	3.82	3.92	3.6	4.123333333	3.896666667	3.413333333	3.78	-0.0150348	0.041490095	-0.110162601	-0.194306565	0.834322274	0.433392032	0.229414577	0.051989298
108077	'Skiv2l'	23.71	23.77	23.38	22.28	21.12	22.45	22.75	22.71	23.51	24.33	22.65	23.38	23.62	22.99	21.95	23.45333333	0.03414246	0.028214514	-0.071525153	-0.069241591	0.466210964	0.524004393	0.223665626	0.265774297
108078	'Olr1'	0.02	0	0	0.02	0.06	0.05	0.04	0	0	0	0	0	0.006666667	0.013333333	0.043333333	0	-0.006663648	-0.001478127	0.038589222	0.042538907	0.381855604	0.717222565	0.102171233	0.202020987
108079	'Prkaa2'	0.26	0.34	0.39	0.32	0.29	0.39	0.4	0.34	0.43	0.49	0.3	0.38	0.33	0.39	0.333333333	0.39	-0.001937493	-0.033889034	-0.076271039	0.013777799	0.978528012	0.353874811	0.445358467	0.906899247
108083	'Pip4k2b'	18.53	20.37	18.07	16.02	15.53	18.32	17.5	18.03	17.92	18.67	18.02	18.36	18.99	17.81666667	16.62333333	18.35	0.048050368	0.067673752	-0.115489642	-0.147826112	0.293002024	0.142431052	0.068410463	0.03939425
108086	'Rnf216'	11.86	12.68	12.25	11.56	12.25	12.58	11.86	11.71	12.53	12.84	12.1	12.4	12.26333333	12.03333333	12.13	12.44666667	0.046878554	0.015331804	-0.020354729	0.010683693	0.391452558	0.753405051	0.75558007	0.879954517
108096	'Slco1a5'	0.1	0.03	0.05	0.1	0.12	0.06	0.07	0.06	0.13	0.1	0.1	0.05	0.06	0.086666667	0.093333333	0.083333333	-0.001504223	-0.005650022	0.008745337	0.035145352	0.953738034	0.587292604	0.838472008	0.495626825
108097	'Prkab2'	5.52	6.08	6.08	4.51	4.61	5.31	6.69	6.53	6.69	4.86	5.07	4.5	5.893333333	6.636666667	4.81	4.81	-0.380301492	-0.111970793	0.011407502	-0.238402591	1.13E-08	0.031330042	0.892495075	0.007072406
108098	'Med21'	40.35	39.92	46.47	43.19	40.71	38.98	47.28	38.86	39.21	34.59	34.93	37.44	42.24666667	41.78333333	40.96	35.65333333	-0.152697398	0.00641316	0.174409018	-0.005557581	0.035759247	0.903556429	0.038457398	0.951323451
108099	'Prkag2'	4.06	4.42	3.86	3.89	3.59	3.44	3.88	3.25	3.87	3.99	3.29	4.04	4.113333333	3.666666667	3.64	3.773333333	0.02717785	0.053415724	-0.030462223	-0.114945447	0.733399797	0.272962302	0.7635959	0.301962616
108100	'Baiap2'	46.43	47.95	51.21	46.26	47.95	45.12	44.11	48.09	47.36	43.52	44.68	44.2	48.53	46.52	46.44333333	44.13333333	-0.076901505	0.049725684	0.047039575	-0.089599658	0.088338228	0.26568972	0.382217708	0.132103865
108101	'Fermt3'	0.25	0.15	0.29	0.2	0.44	0.37	0.15	0.17	0.23	0.17	0.22	0.2	0.23	0.183333333	0.336666667	0.196666667	0.00769447	0.009103136	0.090632402	0.087575242	0.838822176	0.599200892	0.177320475	0.309506236
108112	'Eif4ebp3'	4.02	4.37	4.42	4.94	4.44	4.83	3.5	3.12	5	4.58	4.43	4.47	4.27	3.873333333	4.736666667	4.493333333	0.071849926	0.021858036	0.044723042	0.098138603	0.336202259	0.575628379	0.666059444	0.409672385
108115	'Slco4a1'	40.56	40.83	39.19	47.9	46.28	43.53	35.14	36.44	35.91	39.93	41.7	40.02	40.19333333	35.83	45.90333333	40.55	0.168201454	0.123017967	0.178883556	0.207547883	9.81E-05	0.004359734	0.001449397	7.01E-04
108116	'Slco3a1'	11.82	12.13	12.24	11.68	11.83	11.91	11.84	11.4	11.92	11.42	11.25	11.91	12.06333333	11.72	11.80666667	11.52666667	-0.027707699	0.009029588	0.020655609	-0.018375053	0.638501061	0.857277608	0.76678945	0.804846789
108121	'U2af1'	222.05	223.2	240.4	258.4	243.31	214.21	231.77	217.89	227.48	213.36	212.52	223.42	228.55	225.7133333	238.64	216.4333333	-0.047225096	0.014096676	0.145357406	0.086338628	0.23871936	0.743064992	0.016480201	0.197807275
108123	'Napg'	8	7.83	7.55	8.5	7.81	7.79	8.36	7.53	8.14	8.24	7.62	7.15	7.793333333	8.01	8.033333333	7.67	-0.04282914	-0.026285632	0.069971172	0.066591994	0.530236223	0.616420013	0.385127935	0.42998372
108124	'Napa'	52.93	48.64	58.83	55.84	55.72	49.48	48.72	46.47	49.67	49.36	50.62	53.86	53.46666667	48.28666667	53.68	51.28	0.074608243	0.092198129	0.080719886	0.039027187	0.126798136	0.057824023	0.193117189	0.587945597
108138	'Xrcc4'	6.57	5.73	5.84	6.21	7.09	5.85	5.04	6.18	5.48	6.17	6.03	6.49	6.046666667	5.566666667	6.383333333	6.23	0.093509085	0.033625777	0.03696256	0.087803718	0.241097174	0.486114223	0.711409726	0.429302377
108143	'Taf9'	105.88	106.79	109.82	118.19	117.47	101.85	109.99	102.85	107.56	94.99	104.06	108.57	107.4966667	106.8	112.5033333	102.54	-0.043951258	0.005184149	0.136930027	0.092070758	0.356134998	0.905595143	0.032428206	0.160351551
108147	'Atic'	126.8	123.84	120.63	125.12	123.48	115.56	122.64	123.39	123.36	125.44	123.41	126.27	123.7566667	123.13	121.3866667	125.04	0.030468788	0.004174182	-0.023285065	0.004124094	0.326906244	0.909050821	0.628326816	0.938762191
108148	'Galnt2'	39.83	38.08	37.66	35.83	35.05	34.24	37.31	37.98	38.26	38.3	37.38	37.58	38.52333333	37.85	35.04	37.75333333	0.005027888	0.018870918	-0.083885151	-0.098887368	0.895945753	0.643798185	0.100818786	0.081507719
108150	'Galnt7'	10.48	10.46	10.2	10.55	10.42	10.4	10.79	11.3	11.45	10.67	10.71	10.67	10.38	11.18	10.45666667	10.68333333	-0.047816511	-0.07363262	-0.011930422	0.037332231	0.40003392	0.137774107	0.859053157	0.606196297
108151	'Sema3d'	0.02	0	0.01	0.01	0	0.01	0.01	0	0.01	0.01	0.02	0	0.01	0.006666667	0.006666667	0.01	0.003615844	0.001478018	-0.005172309	-0.006444832	0.779684667	0.791303045	0.808375488	0.817663248
108153	'Adamts7'	13.36	14.15	12.53	12.76	12.8	13.47	13.68	13.48	13.64	13.76	12.84	13.74	13.34666667	13.6	13.01	13.44666667	-0.020284674	-0.034323515	-0.027044667	-0.002660116	0.689049358	0.469200623	0.663886525	0.968981252
108154	'Adamts6'	2.36	2.13	1.82	2.66	2.44	2.35	2.47	2.21	2.59	2.43	2.27	2.22	2.103333333	2.423333333	2.483333333	2.306666667	-0.008553846	-0.080615029	0.034291914	0.17978894	0.909383837	0.120031436	0.703153363	0.079735003
108155	'Ogt'	26.02	26.84	24.05	24.66	24.98	28.3	22.77	23.1	23.11	27.99	28.07	27.22	25.63666667	22.99333333	25.98	27.76	0.26393641	0.123844241	-0.074412718	0.042633299	4.72E-11	0.004496348	0.19335383	0.518035882
108156	'Mthfd1'	46.54	45.83	45.68	46.19	46.94	44.37	44.86	47.3	45.82	46.44	45.89	45.61	46.01666667	45.99333333	45.83333333	45.98	0.009508996	-0.001044106	0.011775796	0.024555103	0.809552157	0.979692555	0.818228014	0.661639584
108159	'Ubxn8'	5.77	6.29	5.68	6.88	6.32	5.13	6.92	6.3	5.9	5.97	5.97	5.64	5.913333333	6.373333333	6.11	5.86	-0.079638217	-0.047153987	0.064992855	0.059475193	0.286284225	0.371343681	0.482677226	0.55411139
108160	'Fam50a'	49.8	50.18	44.7	48.22	50.2	46.93	44.51	44.83	45.09	45.12	48.79	45.34	48.22666667	44.81	48.45	46.41666667	0.053176926	0.070836661	0.071718186	0.037070917	0.333024953	0.149530547	0.270516824	0.603216225
108167320	'LOC108167320'	0.92	1.49	1.18	1.22	2.28	0.43	1.33	1.99	0.65	1.17	1.52	1.2	1.196666667	1.323333333	1.31	1.296666667	-0.004824683	-0.005556591	0.003542391	0.019111411	0.897321661	0.732046066	0.950471414	0.789313934
108167321	'LOC108167321'	0.05	0.15	0.1	0.17	0.03	0.05	0	0.29	0.32	0	0.07	0.08	0.1	0.203333333	0.083333333	0.05	-0.028809818	-0.009732633	0.005805473	-0.006469885	0.131007101	0.282567246	0.772900013	0.838652437
108167368	'LOC108167368'	0.1	0.11	0.09	0.17	0.07	0.17	0.19	0.07	0.09	0.23	0.08	0.04	0.1	0.116666667	0.136666667	0.116666667	0.008047159	-0.002829149	0.005827177	0.039509195	0.787103038	0.830959531	0.905796744	0.541774693
108167391	'LOC108167391'	1.83	2.4	1.94	1.72	1.65	1.48	2.59	2.24	2.19	1.95	1.85	1.22	2.056666667	2.34	1.616666667	1.673333333	-0.15433586	-0.035395727	-0.012299044	-0.158022004	0.038325033	0.391854112	0.902961634	0.185406851
108167409	'Gm45972'	0	0	0.03	0	0.05	0	0	0.03	0.03	0.03	0.03	0	0.01	0.02	0.016666667	0.02	-4.97E-04	-0.001832189	2.47E-04	0.007412675	0.966547617	0.675685362	0.989261552	0.714823319
108167412	'Gm45975'	0.04	0	0	0	0	0.02	0.02	0.03	0	0.02	0.02	0.02	0.013333333	0.016666667	0.006666667	0.02	0.003567052	-2.09E-04	-0.011929309	-0.006065014	0.791202355	0.965968535	0.542725802	0.769186914
108167415	'Gm45978'	5.86	3.44	2.7	3.6	2.84	4.34	2.87	4.4	1.3	0.67	4.7	1.54	4	2.856666667	3.593333333	2.303333333	-0.009753006	0.015504077	0.043729504	-0.059209413	0.724747746	0.409590956	0.394759481	0.619822684
108167440	'LOC108167440'	13.15	12.33	11.48	15.21	16.11	19.94	12.88	12.55	12.83	17.29	16.86	16.38	12.32	12.75333333	17.08666667	16.84333333	0.38243946	-0.044213356	0.033603164	0.443768877	2.33E-24	0.309675396	0.623025958	9.53E-09
108167533	'Gm46041'	0.02	0.02	0.02	0.04	0	0.03	0.02	0	0.04	0.04	0.04	0.04	0.02	0.02	0.023333333	0.04	0.011383851	-1.76E-04	-0.017458926	0.001676231	0.51686945	0.977635073	0.543844174	0.957215819
108167560	'Gm46058'	0.05	0.22	0.09	0.02	0.04	0.11	0.1	0.04	0.1	0.04	0.06	0.06	0.12	0.08	0.056666667	0.053333333	-0.020863651	-8.50E-04	0.003639171	-0.029889149	0.430987836	0.945479007	0.923039022	0.575132048
108167572	'LOC108167572'	0.08	0	0	0	0	0	0	0	0	0	0	0	0.026666667	0	0	0
108167700	'Gm46139'	0.13	0.08	0.06	0.05	0.04	0.01	0.09	0.11	0.05	0.08	0.06	0.03	0.09	0.083333333	0.033333333	0.056666667	-0.025975297	0.002384842	-0.037472172	-0.109909275	0.460587895	0.889747826	0.421748243	0.105762879
108167725	'Gm46156'	13.71	15.23	16.49	12.18	12.76	12.69	15.7	12.7	15.26	15.1	15.35	15.59	15.14333333	14.55333333	12.54333333	15.34666667	0.070404797	0.032949034	-0.244289832	-0.215182934	0.253788719	0.528928989	3.17E-04	0.006327869
108167827	'Gm46238'	0.07	0.02	0	0.05	0.07	0.04	0.02	0	0	0.02	0.02	0.02	0.03	0.006666667	0.053333333	0.02	0.007819904	0.005723442	0.040510174	0.032861876	0.508375012	0.325010436	0.227805008	0.463539785
108167830	'Gm46240'	0	0	0.07	0	0	0	0	0	0	0	0	0	0.023333333	0	0	0		0.001427053		-0.007221667		0.546730578		0.547025189
108167848	'Gm12258'	0.56	0.66	0.45	0.31	0.54	0.41	0.52	0.53	0.5	0.35	0.49	0.56	0.556666667	0.516666667	0.42	0.466666667	-0.029058258	0.011827589	-0.033323912	-0.126197869	0.653178915	0.719209719	0.714109514	0.263355027
108167883	'Gm46270'	0.05	0.03	0	0.03	0	0.03	0	0	0	0.05	0	0.05	0.026666667	0	0.02	0.033333333	0.014243145	0.004529568	-0.010952465	-0.006553372	0.204402648	0.282655349	0.635552977	0.814889981
108167886	'Gm46272'	0.81	0.69	0.67	0.24	0.83	0.58	0.51	0.79	0.52	0.83	0.45	0.66	0.723333333	0.606666667	0.55	0.646666667	0.015302206	0.01826673	-0.038045781	-0.085989233	0.780171401	0.497135082	0.62720078	0.393826571
108167918	'Gm46290'	0.07	0.31	0.85	0.27	0.07	0.19	0.13	0	0.25	0	0.42	0.17	0.41	0.126666667	0.176666667	0.196666667	0.004495829	0.00781495	-0.010861242	-0.11977051	0.720938757	0.294563348	0.826890536	0.10069886
108167925	'Gm46294'	0.06	0.12	0	0	0	0	0	0	0	0.06	0	0	0.06	0	0	0.02	0.003356507	0.004533637	-0.005486676	-0.022259633	0.538955307	0.282439117	0.545497531	0.288370085
108167945	'Gm46305'	0.06	0.06	0.03	0.14	0.11	0.12	0.16	0.08	0.29	0	0	0.1	0.05	0.176666667	0.123333333	0.033333333	-0.026815453	-0.010066029	0.019808499	0.018376595	0.118288748	0.204587558	0.36158437	0.559387593
108167989	'Gm46340'	0.43	0.46	0.29	0.08	0.15	0.23	0.43	0.32	0.54	0.53	0.18	0.5	0.393333333	0.43	0.153333333	0.403333333	-0.003236528	-0.003428581	-0.077950456	-0.09761872	0.929871277	0.837128196	0.110080057	0.125648411
108167995	'Gm46345'	0.01	0	0	0	0	0	0	0	0	0.01	0	0	0.003333333	0	0	0.003333333	0.003356507	0.001432932	-0.005486676	-0.007255209	0.538955307	0.545890457	0.545497531	0.54607295
108168003	'Gm46353'	105.14	114.69	100.4	79.08	71.49	88.58	97.36	112.62	113.6	98.36	96.17	104.5	106.7433333	107.86	79.71666667	99.67666667	-0.084176204	-0.012838985	-0.274444855	-0.352088235	0.18121254	0.781827789	1.21E-05	5.89E-07
108168034	'Gm46382'	0	0.01	0	0	0	0.01	0	0	0.01	0	0	0.01	0.003333333	0.003333333	0.003333333	0.003333333	-9.00E-05	-4.63E-05	6.24E-04	8.99E-04	0.990949694	0.98918778	0.962604045	0.959020826
108168049	'Gm46390'	0.76	1.36	0.47	0.85	1.12	0.55	1.24	0.81	1.04	1.01	1.41	1.73	0.863333333	1.03	0.84	1.383333333	0.062868127	-0.013282102	-0.133778551	0.00201876	0.266726121	0.56495407	0.105479573	0.982688993
108168096	'Gm46425'	0	0.09	0.17	0	0	0	0.09	0	0	0.09	0	0	0.086666667	0.03	0	0.03	-6.81E-05	0.002989257	-0.005486676	-0.022029289	0.993128863	0.540636432	0.545497531	0.290904075
108168101	'Gm46430'	4.01	3.86	4.03	4.03	3.79	3.16	3.83	4.08	3.84	3.61	3.81	3.57	3.966666667	3.916666667	3.66	3.663333333	-0.056084657	0.011133664	0.002063686	-0.080087808	0.45616455	0.832793529	0.982315164	0.424448742
108168152	'Gm8126'	0	0.04	0.04	0.08	0.15	0	0.16	0.04	0.08	0	0.04	0	0.026666667	0.093333333	0.076666667	0.013333333	-0.023433584	-0.008598202	0.028125355	0.030812749	0.152031638	0.258165719	0.238380133	0.363409675
108168162	'Gm43305'	586.8	559.85	436.68	381.81	394.49	543.9	539.69	552.63	518.71	552.18	551.17	474.72	527.7766667	537.01	440.0666667	526.0233333	-0.017184151	-0.013186474	-0.135159994	-0.129346561	0.767602599	0.803057602	0.189024283	0.274803951
108168208	'Gm45521'	0	0	0.06	0	0	0	0	0.07	0.06	0	0.18	0.12	0.02	0.043333333	0	0.1	0.010490946	-0.001832189	-0.027734729	-0.007221667	0.487294079	0.675685362	0.171410237	0.547025189
108168336	'Gm46592'	0.03	0	0	0	0	0	0	0	0	0	0	0	0.01	0	0	0		0.001432932		-0.007255209		0.545890457		0.54607295
108168358	'Gm46608'	0.03	0	0	0	0.03	0	0	0.04	0	0	0	0.02	0.01	0.013333333	0.01	0.006666667	-0.004148682	-3.24E-04	0.005535702	3.72E-04	0.672475239	0.945266917	0.720642842	0.987030478
108168367	'LOC108168367'	1.6	1.05	2.37	1.25	1.86	1.57	2.74	1.85	1.85	2.18	1.53	1.87	1.673333333	2.146666667	1.56	1.86	-0.012366633	-0.01197093	-0.031459141	-0.008597638	0.781822977	0.53534332	0.635860729	0.915618158
108168373	'Gm46617'	0.1	0	0.19	0.15	0.24	0.11	0.05	0.11	0.05	0.15	0.15	0.05	0.096666667	0.07	0.166666667	0.116666667	0.010799619	0.002587743	0.020681224	0.033315992	0.581532451	0.741319218	0.594412507	0.483959997
108168376	'Gm46620'	17.9	20.08	16.55	16.83	15.57	20.87	20.11	17.77	19.75	20.7	19.23	19.26	18.17666667	19.21	17.75666667	19.73	0.043314055	-0.05392044	-0.108541804	0.005121731	0.384461953	0.281800338	0.140718845	0.952244864
108168395	'Gm45871'	0.54	0.68	0.5	0.62	0.42	0.57	0.54	0.58	0.58	0.2	0.38	0.42	0.573333333	0.566666667	0.536666667	0.333333333	-0.107876979	0.001989109	0.141566506	-0.020939392	0.05645995	0.947374898	0.091258408	0.849936473
108168499	'Gm46696'	0.16	0.21	0.28	0.41	0.26	0.3	0.39	0.36	0.26	0.36	0.42	0.23	0.216666667	0.336666667	0.323333333	0.336666667	9.08E-04	-0.022372831	-0.006403532	0.090323608	0.98443602	0.249594718	0.928852986	0.286743102
108168740	'Gm46731'	0.21	0.05	0.17	0.07	0.18	0.41	0.35	0.34	0.21	0.49	0.1	0.15	0.143333333	0.3	0.22	0.246666667	-0.012644511	-0.012816337	-3.07E-04	0.028563754	0.653993587	0.291904894	0.993981489	0.578635525
108168747	'Gm46735'	0.36	0.16	0.2	0.31	0.19	0.17	0.2	0.19	0.12	0.35	0.31	0.19	0.24	0.17	0.223333333	0.283333333	0.035451979	0.008477526	-0.024128209	-1.58E-05	0.284458353	0.536995009	0.666249156	0.999815442
108168756	'Gm46741'	0.33	0.42	0.35	0.27	0.19	0.14	0.3	0.31	0.18	0.46	0.33	0.31	0.366666667	0.263333333	0.2	0.366666667	0.068954983	0.031123532	-0.159325789	-0.195803464	0.213902527	0.235345003	0.049727479	0.053490591
108168775	'Gm46752'	0	0.1	0	0	0	0	0	0.12	0.1	0	0	0	0.033333333	0.073333333	0	0	-0.007977816	-0.001813748		-0.00726279	0.338212366	0.67943288		0.545858125
108168904	'Gm43403'	0.4	0.23	0.05	0.39	0.06	0	0.17	0.19	0.23	0.11	0.17	0.06	0.226666667	0.196666667	0.15	0.113333333	-0.017502308	0.00223923	0.011366445	-0.022716786	0.457716304	0.846880529	0.727525731	0.638062409
108168906	'Gm43707'	0.02	0.02	0.01	0.01	0.03	0.03	0.02	0.03	0.03	0.02	0.03	0.03	0.016666667	0.026666667	0.023333333	0.026666667	0.008864874	-0.017337798	-0.040070484	0.040552805	0.843210446	0.34707727	0.551366343	0.606220737
108168925	'Gm46841'	0	0.01	0.01	0	0	0.01	0.01	0.01	0.01	0.01	0	0	0.006666667	0.01	0.003333333	0.003333333	-0.021892901	-0.009637479	-0.002607488	-0.00249233	0.448844849	0.448706258	0.949412054	0.962789852
108168936	'LOC108168936'	0	0	0	0.01	0	0	0	0	0	0	0	0.01	0	0	0.003333333	0.003333333	0.003037397	0.001382738	0.00589129	0.008708458	0.752867896	0.75153611	0.771526588	0.753698887
108168956	'LOC108168956'	0.11	0	0	0	0.11	0.25	0	0.13	0	0	0.11	0.11	0.036666667	0.043333333	0.12	0.073333333	0.003387668	-1.73E-04	0.007426431	0.017218134	0.738373413	0.960591732	0.730067015	0.491297096
108168963	'Zfp978'	0.09	0.05	0.1	0	0	0	0	0.09	0.15	0	0.1	0.08	0.08	0.08	0	0.06	-0.004193204	0.00121494	-0.017149084	-0.039757867	0.779405817	0.871747961	0.283688392	0.154168868
108169013	'Gm46894'	123.5	112.95	95.82	93.34	82.17	119.03	121.99	117.24	127.37	128	114.41	105.24	110.7566667	122.2	98.18	115.8833333	-0.053541296	-0.072905547	-0.129387624	-0.092736413	0.418595625	0.168644645	0.20634566	0.416955667
108169021	'Gm46900'	0	0.04	0.02	0.04	0.04	0	0	0.1	0	0.04	0	0.02	0.02	0.033333333	0.026666667	0.02	-0.004617709	-0.001993525	0.006382065	0.008549417	0.748623779	0.748862865	0.794535077	0.790136962
108169023	'Gm46901'	0.06	0.27	0.12	0.06	0.24	0.16	0.22	0.12	0.08	0.22	0.14	0.14	0.15	0.14	0.153333333	0.166666667	0.014808795	0.001394659	-0.009793255	0.008514396	0.68706584	0.926591569	0.867427966	0.903850202
108169043	'Gm46911'	972.45	987.67	861.82	700.21	739.99	841.71	962.39	961.33	1005.2	935.07	888.94	877.3	940.6466667	976.3066667	760.6366667	900.4366667	-0.104020828	-0.046649602	-0.208444278	-0.252261707	2.97E-04	0.24438528	1.89E-04	1.24E-04
108169054	'Gm46915'	0.08	0	0	0.08	0	0.09	0	0.09	0.08	0.08	0	0	0.026666667	0.056666667	0.056666667	0.026666667	-0.00426182	-0.001817036	0.006817462	0.009008703	0.67447423	0.678764617	0.681468761	0.680249293
108169073	'Gm15921'	16.16	12.42	15.66	22.23	13.29	16.49	16.23	21.85	16.02	14.39	17.66	15.59	14.74666667	18.03333333	17.33666667	15.88	-0.057122495	-0.050643072	0.066465573	0.136290631	0.453880542	0.208688543	0.517988235	0.253223608
108169096	'Gm46933'	0.06	0.11	0	0	0.05	0	0.06	0.13	0.17	0	0	0.06	0.056666667	0.12	0.016666667	0.02	-0.020342195	-0.005420545	1.06E-04	-0.014777827	0.191347631	0.477629216	0.993442957	0.543977547
108169105	'LOC108169105'	0.13	0	0.13	0.06	0.06	0	0	0.15	0	0.19	0	0	0.086666667	0.05	0.04	0.063333333	-3.29E-04	0.00219446	-0.005065653	-0.021753419	0.95980175	0.740294347	0.800454296	0.496811609
108169152	'Gm46965'	0.53	0.47	0.52	0.31	0.43	0.51	0.65	0.42	0.55	0.5	0.44	0.72	0.506666667	0.54	0.416666667	0.553333333	0.011316696	-0.011398099	-0.123112497	-0.09595922	0.866898188	0.737269178	0.195070173	0.40345849
108645	'Mat2b'	18.14	17.97	17.52	18.66	18.85	17.92	18.39	16.93	17.56	15.87	18.75	19.61	17.87666667	17.62666667	18.47666667	18.07666667	0.034932661	0.009335764	0.040614184	0.071325484	0.607691095	0.857719831	0.611006706	0.376390132
108652	'Slc35b3'	7.31	8.27	7.85	6.48	7.94	6.69	8.02	7.82	7.66	6.42	7.42	7.46	7.81	7.833333333	7.036666667	7.1	-0.047286744	8.71E-05	-0.008702991	-0.065097887	0.542793138	0.998661804	0.927930231	0.532326847
108653	'Rimklb'	0.01	0	0	0.01	0	0.01	0.02	0	0	0.01	0.01	0.01	0.003333333	0.006666667	0.006666667	0.01	-3.19E-04	-0.002797703	-0.011047628	0.001351514	0.985654496	0.663869523	0.680821455	0.962408287
108654	'Fam210a'	7.24	6.87	6.68	6.57	6.54	7.17	7.78	7.06	7.24	7.76	7.42	6.87	6.93	7.36	6.76	7.35	0.005456749	-0.064681464	-0.09280171	-0.004827096	0.918694227	0.175128721	0.151996625	0.943787993
108655	'Foxp1'	17.42	15.76	16.17	16.76	17.74	18.7	18.73	15.78	16.63	20.23	18.69	18.38	16.45	17.04666667	17.73333333	19.1	0.134310837	-0.056655479	-0.01859377	0.1925579	0.008267274	0.230579611	0.76744749	0.004748796
108657	'Rnpepl1'	15.62	17.78	15.01	12.12	13	14.97	15.61	15.76	16.59	15.91	15.37	15.86	16.13666667	15.98666667	13.36333333	15.71333333	-0.007223524	0.008609308	-0.18686151	-0.204608234	0.898768215	0.865425417	0.011900368	0.014756684
108660	'Rnf187'	104.3	112	112.21	111.27	102.84	100.71	103.28	105.56	105.69	106.58	109.33	111.58	109.5033333	104.8433333	104.94	109.1633333	0.064492161	0.049436579	-0.035780729	-0.026648628	0.076090058	0.228103044	0.499267288	0.657166944
108664	'Atp6v1h'	48.6	47.44	49.77	54.34	53.7	47.44	49.42	48.93	50.08	48.35	49.62	49.36	48.60333333	49.47666667	51.82666667	49.11	0.010410217	-0.018652532	0.08262831	0.118090512	0.815208906	0.673096415	0.1716676	0.073376939
108670	'Epsti1'	0	0.04	0.04	0	0	0	0.04	0.04	0	0	0	0	0.026666667	0.026666667	0	0	-0.007931635	-2.39E-04		-0.015094353	0.33962285	0.962835694		0.383003363
108671	'Dnajc9'	59.76	60.71	65.84	68.24	70.22	62.49	62.81	60.1	63.38	56.52	60.68	59.85	62.10333333	62.09666667	66.98333333	59.01666667	-0.057635173	-0.001622673	0.182791247	0.130140683	0.222939709	0.972036762	0.002455678	0.051927235
108672	'Zdhhc15'	3.64	3.49	3.37	3.5	3.46	3.69	3.92	3.77	3.19	3.39	4.06	3.66	3.5	3.626666667	3.55	3.703333333	0.025758535	-0.024024802	-0.031095916	0.041455635	0.72812252	0.649660742	0.718695346	0.650682883
108673	'Ccdc86'	25.44	24.85	24.66	24.15	24.8	26.04	27.78	27.89	28.12	28.22	25.46	25.25	24.98333333	27.93	24.99666667	26.31	-0.067998147	-0.123322435	-0.051040285	0.029307215	0.18153993	0.006829786	0.422208454	0.654283469
108679	'Cops8'	53.15	54.51	56.55	55.85	57.22	53.37	53.13	54.44	52.35	50.97	51.49	55.5	54.73666667	53.30666667	55.48	52.65333333	-0.006197885	0.027927572	0.085161977	0.048304023	0.896848885	0.536462725	0.150533051	0.442613113
108682	'Gpt2'	14.21	14.68	15.06	16.14	16.11	16.2	15.85	14.83	15.67	15.59	14.79	15.41	14.65	15.45	16.15	15.26333333	-0.009138588	-0.059678047	0.089876437	0.158535035	0.853419638	0.201161652	0.126007208	0.013368311
108686	'Ccdc88a'	15.44	14.15	12.56	12.55	12.08	13.42	15.67	14.88	14.34	14.37	14.3	13.21	14.05	14.96333333	12.68333333	13.96	-0.071860149	-0.067670278	-0.117487927	-0.099593726	0.109333896	0.155739541	0.038763962	0.15105099
108687	'Edem2'	16.18	15.88	15.73	15.92	14.97	14.12	16.05	14.81	15.49	14.62	16.15	16.71	15.93	15.45	15.00333333	15.82666667	0.049273987	0.022718724	-0.05106016	-0.02992628	0.445802621	0.660878718	0.515091601	0.71814409
108689	'Stn1'	14.58	14.15	16.15	14.86	15.72	15.62	14.62	14.88	14.7	13.61	14.15	14.02	14.96	14.73333333	15.4	13.92666667	-0.058499039	0.009957427	0.138027777	0.064038414	0.38273923	0.849946484	0.077817056	0.453112992
108699	'Chn1'	0.27	0.35	0.28	0.19	0.21	0.22	0.17	0.17	0.31	0.36	0.23	0.29	0.3	0.216666667	0.206666667	0.293333333	0.051208049	0.028387341	-0.058502507	-0.094340007	0.294397227	0.213685197	0.445365557	0.331438627
108705	'Pttg1ip'	101.7	104.29	104.19	107.58	108.51	100.98	103.41	103.29	104.37	105.9	111.84	106.07	103.3933333	103.69	105.69	107.9366667	0.063747457	-0.005920194	-0.011108604	0.061022391	0.067480718	0.875705804	0.823223017	0.258883484
108707	'Fam207a'	23.28	23.97	25.8	23.06	23	21.45	24.23	25.84	24.19	22.88	21.56	22.14	24.35	24.75333333	22.50333333	22.19333333	-0.132688345	-0.021417927	0.038035026	-0.069878391	0.016298758	0.663196568	0.568665188	0.333574766
108735	'Sft2d2'	9.59	9.78	9.92	9.02	8.64	9.6	9.88	10.49	10.19	9.62	9.72	9.69	9.763333333	10.18666667	9.086666667	9.676666667	-0.056173687	-0.044264184	-0.065595609	-0.066036139	0.298514176	0.361080599	0.322976717	0.357278921
108737	'Oxsr1'	23.46	21.91	21.86	23.82	25.01	23.61	22.36	22.82	23.55	25.5	24.19	24.03	22.41	22.91	24.14666667	24.57333333	0.102541867	-0.025558625	-0.008013328	0.128724231	0.020923082	0.563538136	0.885301067	0.035490074
108755	'Lyrm2'	3.41	2.89	3.48	4.16	3.75	2.41	3.29	3.48	3.62	2.62	2.46	3.51	3.26	3.463333333	3.44	2.863333333	-0.083701109	-0.015887344	0.112247512	0.055897186	0.259304037	0.693665646	0.266860716	0.63919226
108760	'Galnt16'	0.02	0	0.02	0	0.02	0.02	0	0	0	0.03	0	0	0.013333333	0	0.013333333	0.01	0.006529796	0.003068586	8.04E-04	0.001325295	0.390989176	0.376795687	0.965446691	0.958520128
108767	'Pnrc1'	16.57	17.38	15.36	24.05	22.49	23.51	14.29	14.6	13.74	22.1	23.06	22.48	16.43666667	14.21	23.35	22.54666667	0.540087311	0.116170279	0.059154873	0.469180844	3.06E-17	0.027175678	0.400992628	4.89E-09
108797	'Mex3b'	3.2	2.98	2.9	2.55	2.23	2.41	3.14	3.38	3.22	2.63	2.55	2.44	3.026666667	3.246666667	2.396666667	2.54	-0.193123482	-0.037089243	-0.040752681	-0.212382322	0.014749689	0.465777732	0.684852176	0.05275967
108800	'Ston2'	2.57	2.83	2.57	3.23	3.09	3.62	2.64	2.79	2.6	3.39	3.02	3.05	2.656666667	2.676666667	3.313333333	3.153333333	0.194370005	-0.011787112	0.066041581	0.299353616	0.003485955	0.822825422	0.400803994	5.21E-04
108802	'Calr4'	0.04	0	0.02	0.02	0.03	0	0.04	0	0	0.03	0	0	0.02	0.013333333	0.016666667	0.01	-6.81E-05	0.001514003	0.006257708	6.56E-04	0.993128863	0.724360494	0.701616409	0.979239953
108811	'Ccdc122'	3.97	3.74	4.36	4.69	4.45	4.7	4.44	3.42	4.58	4.17	3.43	4.49	4.023333333	4.146666667	4.613333333	4.03	-0.015041492	-0.021496264	0.116544659	0.165927771	0.84896358	0.633522505	0.257146611	0.150550858
108812	'Flacc1'	0.34	0.49	0.27	0.29	0.29	0.52	0.32	0.42	0.3	0.27	0.46	0.09	0.366666667	0.346666667	0.366666667	0.273333333	-0.02782592	0.002002091	0.05646922	0.014893417	0.531677382	0.930352618	0.415818067	0.876643056
108829	'Jmjd1c'	17.06	16.98	16.25	15.18	15.76	17.15	16.85	16.59	16.67	17.32	17.83	17.25	16.76333333	16.70333333	16.03	17.46666667	0.040106425	-0.018442795	-0.12179635	-0.059339295	0.330345088	0.659411355	0.030913835	0.335873829
108832	'Tmem74b'	0	0.01	0	0	0	0	0	0	0	0	0	0	0.003333333	0	0	0		0.001434208		-0.00726279		0.54570846		0.545858125
108837	'Ibtk'	12.95	13.78	11.79	12.78	13.51	13.34	14.27	13.3	13.81	13.78	13.5	13.63	12.84	13.79333333	13.21	13.63666667	-0.006624462	-0.078189829	-0.031768735	0.064180278	0.891158843	0.104519267	0.590078898	0.355516634
108841	'Rdh13'	6.65	6.75	6.78	6.85	6.56	6.31	5.95	6.51	6.7	6.24	6.58	6.15	6.726666667	6.386666667	6.573333333	6.323333333	0.001961547	0.035075958	0.047048391	-0.004878151	0.978562195	0.507732331	0.584483608	0.95754517
108853	'Mtrf1l'	4.07	4.29	3.58	4.26	4.61	4.16	4.7	4.11	3.79	3.79	3.87	4.26	3.98	4.2	4.343333333	3.973333333	-0.051043627	-0.038834857	0.12950648	0.155763587	0.517457421	0.442994652	0.177571042	0.13900187
108857	'Ankhd1'	14.24	14.35	13.21	13.35	14.07	14.44	14.08	13.54	14.19	15.33	15.02	14.53	13.93333333	13.93666667	13.95333333	14.96	0.101601428	-0.002820824	-0.077850486	0.029772148	0.016850967	0.948533053	0.154038454	0.628508172
108888	'Atad3a'	46.36	46.61	45.29	43.06	42.2	41.34	44.84	46.48	44.36	45.55	42.19	43.69	46.08666667	45.22666667	42.2	43.81	-0.032311428	0.019768901	-0.03313322	-0.088324048	0.481566319	0.649893516	0.562724016	0.140775217
108897	'Aif1l'	21.63	20.99	21.99	23.33	24.63	22.04	23.1	21.25	21.22	21.99	21.76	22.24	21.53666667	21.85666667	23.33333333	21.99666667	0.015360581	-0.01706799	0.092854066	0.134262627	0.771853621	0.723766679	0.144390077	0.051820242
108899	'2700081O15Rik'	11.49	12.37	10.98	9.24	7.9	9.81	10.3	10	10.13	10.34	10.79	10.77	11.61333333	10.14333333	8.983333333	10.63333333	0.055809054	0.123127524	-0.201914564	-0.304674626	0.310309427	0.013045735	0.005929533	1.73E-04
108900	'Fam72a'	2.74	2.51	2.97	2.64	4.02	2.42	2.66	2.26	2.97	2.25	2.65	2.65	2.74	2.63	3.026666667	2.516666667	-0.012007406	0.013212007	0.113180551	0.077224751	0.868409825	0.729148922	0.26307095	0.516591261
108902	'B4gat1'	22.14	22.46	21.73	22.56	20.83	20.62	21.27	20.82	22.18	22.18	21.82	22.45	22.11	21.42333333	21.33666667	22.15	0.047724706	0.027711008	-0.030574928	-0.01617351	0.421744524	0.582758271	0.666388628	0.83141838
108903	'Tbcd'	34.58	35.68	36.23	34.94	34.26	34.07	35.67	35.79	34.82	35.71	36.59	36.55	35.49666667	35.42666667	34.42333333	36.28333333	0.041860347	7.78E-04	-0.05398352	-0.010891544	0.293528831	0.985171638	0.293342408	0.849274125
108907	'Nusap1'	31.53	32.34	31.06	32.61	35.1	31.06	31.32	29.45	29.8	29.43	31.89	30.52	31.64333333	30.19	32.92333333	30.61333333	0.019291729	0.043978322	0.118025021	0.088344565	0.687223524	0.332286057	0.052806611	0.176368514
108909	'Aida'	37.61	36.83	36.75	39.01	41.27	38.68	39.42	38.74	38.8	38.32	37.65	38.46	37.06333333	38.98666667	39.65333333	38.14333333	-0.020954047	-0.060870527	0.068372437	0.120696142	0.609697208	0.146668168	0.202058674	0.039336689
108911	'Rcc2'	112.51	113.19	106.52	99.91	98.83	100.98	107.76	109.05	109.07	108.89	109.74	109.74	110.74	108.6266667	99.90666667	109.4566667	0.019419745	0.021342241	-0.109462445	-0.111340775	0.498529235	0.554828981	0.010412661	0.027188732
108912	'Cdca2'	15.65	14.73	14.83	14.3	14.71	14.2	14.92	14.72	14.94	14.02	15.21	15.2	15.07	14.86	14.40333333	14.81	-0.001372738	0.009922313	-0.030099641	-0.042555693	0.979403438	0.835335048	0.641759761	0.536388493
108927	'Lhfp'	79.42	76.31	80.06	80.78	81.31	76.38	82.43	80.57	77.27	78.63	82.55	78.76	78.59666667	80.09	79.49	79.98	0.007239902	-0.023732738	0.008822557	0.045925136	0.857459882	0.57155739	0.865350187	0.422764546
108934	'Smim13'	6.32	6.25	6.06	5.69	6.08	6.31	6.57	6.45	6.58	6.57	6.5	5.94	6.21	6.533333333	6.026666667	6.336666667	-0.027706655	-0.04430254	-0.046033802	-0.011528724	0.675462546	0.395899342	0.561436094	0.891037866
108937	'Rnf169'	2.57	2.78	2.18	1.97	1.98	2.26	2.53	2.48	2.99	2.84	2.41	2.77	2.51	2.666666667	2.07	2.673333333	0.011479099	-0.030366406	-0.249668896	-0.190195663	0.876661191	0.564247247	0.005050471	0.053177747
108943	'Trmt10a'	8.89	9.13	9.08	8.72	9.87	9.69	9.36	9.01	8.13	7.73	9.15	9.02	9.033333333	8.833333333	9.426666667	8.633333333	0.027904678	0.049146853	0.104516993	0.066767411	0.682109771	0.350125947	0.188823107	0.430068739
108946	'Zzz3'	43.12	39.45	40	44.62	45.23	44.93	41.62	42.33	41.19	45.07	44.34	43.75	40.85666667	41.71333333	44.92666667	44.38666667	0.100082211	-0.028630691	0.019441007	0.154339195	0.006122998	0.470397178	0.687933902	0.004381779
108954	'Ppp1r15b'	46.48	44.83	43.84	45.89	45.7	47.37	45.26	46.34	45.63	48.92	49.29	46.93	45.05	45.74333333	46.32	48.38	0.085562183	-0.020811814	-0.04321175	0.067349594	0.011497906	0.583392036	0.353790823	0.198746594
108956	'Apol7c'	0.03	0	0	0	0	0	0	0	0	0	0	0	0.01	0	0	0		0.001432932		-0.007255209		0.545890457		0.54607295
108958	'Miga2'	13.98	14.23	14.48	12.79	12.69	13.14	15.09	14.56	14.8	13.93	14.62	14.02	14.23	14.81666667	12.87333333	14.19	-0.046888359	-0.041899565	-0.110702923	-0.104961276	0.407294445	0.396078935	0.104338406	0.15074349
108960	'Irak2'	4.18	4.39	4.41	11.53	11.6	10.6	4.44	4.39	5.08	7.68	7.87	8.44	4.326666667	4.636666667	11.24333333	7.996666667	0.557643378	-0.043101152	0.438469616	1.193004178	3.03E-14	0.408249255	2.62E-08	3.15E-40
108961	'E2f8'	16.93	16.18	14.63	13.08	13.14	14.24	15.71	15.87	15.98	15.58	14.83	14.16	15.91333333	15.85333333	13.48666667	14.85666667	-0.066878404	0.004799867	-0.111803266	-0.187094817	0.223820566	0.921997501	0.097998155	0.010945886
108978	'4930555G01Rik'	0	0.03	0	0	0	0	0	0	0	0	0	0	0.01	0	0	0		0.001434208		-0.00726279		0.54570846		0.545858125
108989	'Tpr'	66.23	66.35	59.43	59.79	58.43	63.97	63.5	63.85	64.28	67.26	65.3	61.19	64.00333333	63.87666667	60.73	64.58333333	0.023294703	1.16E-04	-0.06733125	-0.042367735	0.488378328	0.997649366	0.179562559	0.46301515
108995	'Tbc1d10c'	0.5	0.19	0.38	0.46	0.15	0.4	0.31	0.31	0.31	0.42	0.16	0.43	0.356666667	0.31	0.336666667	0.336666667	0.006791372	0.005665006	0.002237308	-0.0077703	0.859527075	0.746613398	0.970214557	0.920668465
109006	'Ciapin1'	60.75	60.96	65.16	63.68	61.11	59.45	61.99	61.05	60.79	57.8	61.74	62.49	62.29	61.27666667	61.41333333	60.67666667	-0.014548451	0.021292143	0.018547336	-0.019206053	0.738567236	0.628229138	0.737105122	0.752001709
109019	'Nabp1'	6.02	5.42	5.09	6.5	5.93	5.13	5.69	5.97	5.6	5.61	6.16	5.14	5.51	5.753333333	5.853333333	5.636666667	-2.77E-04	-0.025662797	0.049059306	0.098661065	0.997088402	0.624321428	0.599448971	0.333235855
109032	'Sp110'	0.18	0.12	0.1	0.42	0.28	0.09	0.12	0.21	0.23	0.18	0.14	0.15	0.133333333	0.186666667	0.263333333	0.156666667	-0.002765175	-0.00304108	0.046913572	0.06746561	0.92790314	0.817134547	0.369425379	0.307689112
109042	'Cavin3'	30.06	34.9	38.03	33.56	34.49	32.2	35.73	34.07	35.5	34.18	32.75	37.26	34.33	35.1	33.41666667	34.73	-0.002943564	-0.018084439	-0.029996833	-0.002974863	0.96486594	0.732312175	0.704959283	0.973424919
109050	'Inka2'	1.21	1.39	1.23	1.02	1.04	1.09	1.01	1.27	1.18	1.08	1.37	1.09	1.276666667	1.153333333	1.05	1.18	0.016621357	0.033990254	-0.076700073	-0.149704028	0.831983663	0.447814213	0.459456101	0.201718788
109054	'Pfdn4'	31.4	28.31	35.26	37.73	32.82	27.14	27.77	26.1	29.36	23.3	30.02	29.34	31.65666667	27.74333333	32.56333333	27.55333333	-2.94E-04	0.087098461	0.189478325	0.060480433	0.996873128	0.09915522	0.042476889	0.544968008
109065	'Dnaaf2'	7.94	7.32	7.56	7.38	7.83	7.86	7.76	7.71	7.32	7.05	6.59	6.99	7.606666667	7.596666667	7.69	6.876666667	-0.098130925	4.58E-04	0.14578342	0.042777058	0.154077281	0.993054157	0.071341821	0.617652776
109075	'Exosc4'	12.99	13.78	13.86	12.18	13.24	12.71	13.42	15.77	11.6	13.81	11.93	12.73	13.54333333	13.59666667	12.71	12.82333333	-0.047453554	-0.002295517	0.00317077	-0.049261652	0.526499961	0.965328256	0.970399059	0.583956559
109077	'Ints5'	22.01	21.54	20.05	20.12	19.42	22.45	21.69	22.44	23.11	23.32	22.04	20.15	21.2	22.41333333	20.66333333	21.83666667	-0.024345559	-0.059879033	-0.055726508	-0.005973435	0.65181278	0.206394958	0.416804432	0.933714898
109079	'Sephs1'	16.28	16.15	16.32	15.27	15.73	15.01	16.42	17.17	16.02	16.21	15.67	15.17	16.25	16.53666667	15.33666667	15.68333333	-0.061231962	-0.020322528	-0.011879933	-0.04855327	0.204400265	0.652832306	0.839953601	0.435656011
109082	'Fbxw17'	4.97	5.34	6.37	6.75	6.03	6.05	5.68	5.95	6.03	5.45	5.78	6.01	5.56	5.886666667	6.276666667	5.746666667	-0.01428425	-0.022802618	0.10818487	0.14668995	0.85686074	0.645040654	0.268906599	0.180689622
109093	'Rars2'	6.61	8.07	8.04	8.11	8.06	7.26	6.59	7.32	7.59	7.32	7.11	8.78	7.573333333	7.166666667	7.81	7.736666667	0.081564094	0.035260754	0.030729617	0.065104891	0.296247443	0.491678517	0.746045841	0.531194213
109095	'Rbm15b'	31.37	31.21	27.85	29.01	27.33	29.56	26.92	30.69	31.42	30.83	30.94	29.51	30.14333333	29.67666667	28.63333333	30.42666667	0.040481172	0.013896931	-0.064426832	-0.038808054	0.43676364	0.776241301	0.274572516	0.565313019
109108	'Slc30a9'	27.17	28.12	26.23	26.81	27.36	26.77	28.79	27.86	27.84	26.41	27.01	27.34	27.17333333	28.16333333	26.98	26.92	-0.051979888	-0.041772441	0.019872582	0.019769484	0.254886601	0.351079391	0.724389409	0.750031628
109113	'Uhrf2'	33.34	35.09	33.68	34.1	34.47	34.36	33.24	33.2	33.6	33.1	34.66	34.26	34.03666667	33.34666667	34.31	34.00666667	0.034482327	0.021825851	0.029352147	0.041023037	0.416332482	0.610018094	0.581564011	0.483039172
109115	'Supt3'	10.11	9.29	10.16	10.42	10.95	8.92	8.38	8.09	9.61	7.91	8.96	8.5	9.853333333	8.693333333	10.09666667	8.456666667	-0.016498109	0.062307722	0.152097247	0.022748676	0.833771853	0.225525116	0.112669313	0.825631045
109129	'Mmadhc'	58.12	55.31	57.24	59.79	63.9	53.5	60.04	55.85	56.92	51.23	57.9	54.57	56.89	57.60333333	59.06333333	54.56666667	-0.043385329	-0.004542031	0.112017225	0.077974686	0.403258117	0.922272781	0.092080874	0.260255703
109135	'Plekha5'	6.05	6.22	5.91	6.51	6.17	5.99	5.36	5.56	5.64	5.92	5.73	5.98	6.06	5.52	6.223333333	5.876666667	0.062574998	0.071884736	0.106635733	0.073414503	0.350175697	0.170461562	0.1708543	0.377927071
109136	'Mmaa'	1.14	1.45	1.52	1.23	1.48	1.33	1.37	1.39	1.41	1.1	1.02	1.08	1.37	1.39	1.346666667	1.066666667	-0.132197797	0.00814172	0.079963905	-0.09468584	0.09692771	0.8695071	0.429410632	0.397957087
109145	'Gins4'	34.7	32.14	38.44	40.67	37.24	32.3	37.3	35.46	35.14	31.97	35.55	36.51	35.09333333	35.96666667	36.73666667	34.67666667	-0.03499764	-0.022932705	0.085952956	0.08550381	0.565891281	0.656992111	0.268996265	0.317456734
109151	'Chd9'	5.45	5.67	4.99	4.01	3.75	4.8	5.47	5.57	5.9	5.18	4.95	4.82	5.37	5.646666667	4.186666667	4.983333333	-0.147772192	-0.062656436	-0.210868806	-0.282857441	0.005508462	0.195208268	0.004426039	4.58E-04
109154	'Mlec'	71.4	74.41	68.21	65.11	63.31	69.57	73.11	73.65	74	72.13	71.5	72.51	71.34	73.58666667	65.99666667	72.04666667	-0.021139092	-0.040516494	-0.103664883	-0.076969791	0.453883063	0.275502028	0.027288667	0.166179819
109161	'Ube2q2'	12.43	11.73	11.38	10.59	11.25	10.72	13.19	12.77	12.58	12.27	12.23	10.99	11.84666667	12.84666667	10.85333333	11.83	-0.087979949	-0.0744736	-0.092327272	-0.084220863	0.165520869	0.14784118	0.226381723	0.296391045
109168	'Atl3'	35.49	36.48	33.17	32.01	32.56	34.68	39.84	36.33	37.47	37.82	36.79	35.41	35.04666667	37.88	33.08333333	36.67333333	-0.031443126	-0.088557822	-0.122673987	-0.048315685	0.411453658	0.035179734	0.014419464	0.404265381
109169	'Igip'	3.88	2.9	2.47	3.01	3.27	2.92	3.4	3.73	3.15	3.5	3.53	2.94	3.083333333	3.426666667	3.066666667	3.323333333	-0.010500659	-0.025176003	-0.042127542	0.014354745	0.889822013	0.520056148	0.682579295	0.904175766
109181	'Trip11'	5.5	5.18	4.89	5.05	5.22	5.66	5.5	5.57	5.68	5.24	5.17	4.99	5.19	5.583333333	5.31	5.133333333	-0.079098228	-0.078551184	0.023920217	0.048530507	0.165792291	0.115822055	0.727620641	0.517613184
109205	'Sobp'	0	0	0	0	0	0	0	0	0	0	0	0.01	0	0	0	0.003333333	0.010827955		-0.017140859		0.26897084		0.283804775
109212	'Pimreg'	48.24	47.87	48.62	42.44	42.09	38.71	41.46	43.09	43.47	41.22	44.64	44.34	48.24333333	42.67333333	41.08	43.4	0.022553269	0.107533226	-0.056160191	-0.170155376	0.686466556	0.026719021	0.412595146	0.017849072
109229	'Fam118b'	12.69	12.8	13.83	15.96	16.67	13.82	14.71	13.71	11.01	13.2	13.05	14.7	13.10666667	13.14333333	15.48333333	13.65	0.014166182	-0.017678269	0.150536321	0.209085519	0.849271217	0.737793746	0.079838786	0.022121838
109232	'Sccpdh'	23.39	22.96	25.02	23.83	24.16	20.28	22.74	21.07	21.33	22.44	19.48	21.4	23.79	21.71333333	22.75666667	21.10666667	-0.030089181	0.078936484	0.108237662	-0.025828469	0.63242862	0.121733089	0.160126809	0.747240126
109241	'Mbd5'	5.08	4.59	4.85	5.04	5.38	5.6	4.94	4.99	4.98	5.66	5.1	5.14	4.84	4.97	5.34	5.3	0.091532367	-0.011171512	0.021414484	0.139293463	0.15043071	0.82906646	0.776273294	0.08446495
109242	'Kif24'	2.61	2.61	2.41	2.52	2.21	2.57	2.81	2.65	2.45	2.59	2.76	2.66	2.543333333	2.636666667	2.433333333	2.67	-0.001024675	-0.027642164	-0.068787271	-0.022618704	0.989115522	0.599156322	0.447431098	0.818727122
109245	'Lrrc39'	0.09	0.06	0.04	0.1	0.04	0.02	0.11	0.06	0.09	0.03	0.07	0.08	0.063333333	0.086666667	0.053333333	0.06	-0.005159073	-7.51E-04	0.001649007	-0.004654024	0.829379535	0.94499252	0.964396678	0.925839361
109246	'Tspan9'	41.71	41.37	42.27	36.87	37.96	40.19	39.19	40.26	40.81	43.73	42.74	41.36	41.78333333	40.08666667	38.34	42.61	0.084149962	0.039794862	-0.122769454	-0.082448346	0.030301605	0.323708783	0.019002957	0.148427364
109254	'Adtrp'	0.19	0.13	0.1	0.24	0.26	0.4	0.12	0.15	0.18	0.13	0.21	0.08	0.14	0.15	0.3	0.14	0.019782256	0.008472598	0.070021629	0.093292297	0.493591601	0.509814576	0.230102035	0.216825714
109263	'Rlf'	10.4	9.79	9.52	9.23	9.94	9.5	10.49	10.22	10.03	10.32	10.4	9.6	9.903333333	10.24666667	9.556666667	10.10666667	-0.013827102	-0.036683033	-0.057340566	-0.02412591	0.792689816	0.442715114	0.37377205	0.728399787
109264	'Me3'	2.92	3.46	3.34	3.23	3.62	2.94	3.34	2.74	2.91	3.75	3.52	3.56	3.24	2.996666667	3.263333333	3.61	0.135873927	0.011632064	-0.072066311	0.071840872	0.085294245	0.816582251	0.456090475	0.502575326
109267	'Ssc4d'	0.16	0.09	0.11	0.12	0.14	0.11	0.14	0.08	0.07	0.09	0.14	0.14	0.12	0.096666667	0.123333333	0.123333333	0.013372621	0.005467932	-0.001754945	-6.24E-04	0.659531776	0.681924028	0.972784988	0.992475872
109270	'Prr5'	3.01	3.19	3.12	2.58	2.66	2.31	2.96	3.54	2.83	2.88	2.96	2.42	3.106666667	3.11	2.516666667	2.753333333	-0.051398429	-0.009038055	-0.086800272	-0.146366673	0.514960357	0.842138844	0.40243914	0.213050216
109275	'Actr5'	3.29	3.47	3.51	2.93	2.58	2.88	2.98	3.36	3.15	2.63	2.65	3.37	3.423333333	3.163333333	2.796666667	2.883333333	-0.062202587	0.017008502	-0.031335698	-0.157621774	0.434431152	0.720799542	0.761436361	0.170950039
109284	'R3hdm4'	41.19	40.56	42.27	40.29	38.34	39.52	40.11	43.01	41.85	39.7	40.67	40.72	41.34	41.65666667	39.38333333	40.36333333	-0.029591497	-0.007408706	-0.01443336	-0.033884068	0.561869287	0.875239173	0.814207933	0.610430924
109294	'Prex2'	0	0.02	0	0	0	0	0	0	0	0.01	0	0.01	0.006666667	0	0	0.006666667	0.007360756	0.003990338	-0.011657792	-0.01955582	0.362588069	0.312991325	0.377539706	0.319605974
109299	'Tmem250-ps'	24.73	24.78	23.9	20.58	20.07	22.25	23.8	24.52	24.39	24.32	22.77	23.61	24.47	24.23666667	20.96666667	23.56666667	-0.024081438	0.007121803	-0.133766925	-0.168705532	0.657122674	0.882200816	0.047318795	0.018475361
109305	'Orai1'	9.7	10.34	9.26	9.46	8.34	8.63	11.67	10.75	10.64	11.01	9.56	8.51	9.766666667	11.02	8.81	9.693333333	-0.102652509	-0.043937925	-0.047520668	-0.095325303	0.176650152	0.404098414	0.609608338	0.337353346
109331	'Rnf20'	22.84	22.49	21.95	22.53	22.42	22.88	22.7	22.95	20.69	23.25	22.2	22.36	22.42666667	22.11333333	22.61	22.60333333	0.032836453	0.014085335	0.009947782	0.028703357	0.496075413	0.758442992	0.859581173	0.636911549
109333	'Pkn2'	38.86	37.57	35.61	37.99	39.49	40.13	38.63	37.27	38.26	41	40.63	38.91	37.34666667	38.05333333	39.20333333	40.18	0.082325803	-0.024938486	-0.01722391	0.095227494	0.018464664	0.529250841	0.718868459	0.083677794
109346	'Ankrd39'	3.94	3.7	4.08	4.8	3.39	3.31	3.82	3.27	4.52	4.04	4.79	4.11	3.906666667	3.87	3.833333333	4.313333333	0.075960298	0.002661057	-0.08217969	0.004635919	0.339074594	0.953728526	0.426426703	0.968393955
109359	'Abraxas2'	7.11	6.71	7.23	6.78	6.58	7.02	7.21	7.14	7.01	6.34	6.78	6.96	7.016666667	7.12	6.793333333	6.693333333	-0.056371541	-0.011350127	0.029435227	-0.013222247	0.435100038	0.830306001	0.732733485	0.88589562
109552	'Sri'	35.26	33.23	37.74	36.66	35.52	32.45	36.54	34.19	36.56	31.52	33.26	32.5	35.41	35.76333333	34.87666667	32.42666667	-0.117901073	-0.010888082	0.111641739	0.008918917	0.016807079	0.819477743	0.07420768	0.899010476
109594	'Lmo1'	0.15	0.09	0	0	0	0	0	0	0	0	0	0	0.08	0	0	0		0.004529568		-0.022236095		0.282655349		0.288627742
109624	'Cald1'	273.87	263.31	245.99	259.05	269.24	282.95	276.4	269.81	263.23	275.44	279.54	260.8	261.0566667	269.8133333	270.4133333	271.9266667	0.023428264	-0.040466196	0.004606167	0.074846332	0.447576808	0.287830873	0.922093291	0.175098456
109637	'Upk1a'	0.55	0.28	0.32	0.33	0.22	0.06	0.27	0.06	0.34	0.65	0.11	0.22	0.383333333	0.223333333	0.203333333	0.326666667	0.0180365	0.012960997	-0.033214092	-0.067111289	0.530759162	0.353107607	0.467130092	0.298845755
109652	'Acy1'	11.02	13.11	13.5	11.91	14.04	10.81	11.62	11.35	11.77	10.97	12.53	12.17	12.54333333	11.58	12.25333333	11.89	0.031280543	0.047571514	0.046118527	9.52E-04	0.680316012	0.363059003	0.621132302	0.992598053
109658	'Txlna'	43.29	42.85	41.94	43.14	43.55	46.14	43.64	43.71	43.07	45.84	44.39	44.59	42.69333333	43.47333333	44.27666667	44.94	0.055917275	-0.02152146	-0.002732113	0.079360806	0.114886603	0.577193417	0.955899278	0.147392345
109660	'Ctrl'	0.18	0.83	0.09	0.55	0.64	1.45	0.18	0	0.19	0.81	0.65	0.74	0.366666667	0.123333333	0.88	0.733333333	0.074197624	0.011048544	0.026045551	0.104385638	0.012777698	0.23713275	0.672439874	0.117890725
109672	'Cyb5a'	39.03	41.79	50.31	49.74	50.57	39.59	43.96	42.88	40.58	33.67	39.39	43.95	43.71	42.47333333	46.63333333	39.00333333	-0.079684692	0.019981296	0.21336859	0.104874518	0.265336772	0.705965238	0.015377715	0.271410068
109674	'Ampd2'	44.52	42.65	43.25	38.73	39.78	41.42	41.1	41.07	41.22	41	39.6	41.47	43.47333333	41.13	39.97666667	40.69	-0.008948173	0.061424018	-0.006481024	-0.083346651	0.820533472	0.129373458	0.902171861	0.144845763
109676	'Ank2'	0.49	0.3	0.33	0.4	0.47	0.48	0.44	0.4	0.34	0.45	0.42	0.42	0.373333333	0.393333333	0.45	0.43	0.036421199	-0.007362304	0.053921431	0.139136121	0.626332274	0.84701	0.601976433	0.243719575
109685	'Hyal3'	0.13	0.08	0.07	0.07	0.15	0.08	0.07	0.08	0.07	0.11	0.07	0.29	0.093333333	0.073333333	0.1	0.156666667	0.024828861	0.00109421	-0.026539346	0.011811782	0.317043518	0.907253258	0.525443489	0.807260085
109689	'Arrb1'	8.12	8.08	7.65	7.65	7.22	8.56	8.07	8.44	8.14	7.77	7.94	7.75	7.95	8.216666667	7.81	7.82	-0.054616099	-0.035277371	0.012044297	0.003038068	0.304104435	0.463533742	0.85991136	0.967317856
109700	'Itga1'	0.25	0.24	0.24	0.31	0.35	0.34	0.22	0.24	0.21	0.24	0.22	0.2	0.243333333	0.223333333	0.333333333	0.22	-0.003638998	0.007996459	0.162081742	0.160485835	0.949831591	0.77523011	0.077106875	0.153180586
109711	'Actn1'	168.05	161.6	154.6	142.15	148.74	163.43	157.22	169.11	163.12	168.62	164.06	163.19	161.4166667	163.15	151.44	165.29	0.027639594	-0.014930909	-0.102939967	-0.057394045	0.377148415	0.695056383	0.044021493	0.326691608
109729085	'Htd2'	0	0.11	0.19	0	0.31	0.35	0	0	0	0.27	0.33	0.13	0.1	0	0.22	0.243333333	0.091413098	0.014670606	-0.005860943	0.01751709	0.001021898	0.052325613	0.912083726	0.552088869
109731	'Maob'	0.03	0	0	0	0	0	0	0	0	0	0	0	0.01	0	0	0		0.001432932		-0.007255209		0.545890457		0.54607295
109754	'Cyb5r3'	359.52	365.64	372	367.36	353.86	365.12	341.64	345.81	363.45	351.86	351.15	367.92	365.72	350.3	362.1133333	356.9766667	0.039850838	0.052553659	0.024263357	0.008330246	0.20118729	0.145903737	0.573825367	0.86198636
109778	'Blvra'	22.17	24.52	25.74	28.11	25.42	19.68	24.69	25.89	20.79	21.28	23.4	24.08	24.14333333	23.79	24.40333333	22.92	-0.030507858	0.008100806	0.082776001	0.041649283	0.672854997	0.878401551	0.357399976	0.669724735
109785	'Pgm3'	8.78	9.32	9.44	9.53	9.58	8.87	10.18	9.2	8.95	8.71	8.81	8.74	9.18	9.443333333	9.326666667	8.753333333	-0.061214847	-0.035884277	0.056280074	0.048622612	0.386319544	0.497822316	0.496446421	0.58473712
109801	'Glo1'	140.67	140.38	152.13	148.07	156.86	124.2	149.21	140.91	139.72	128.44	138.99	140.62	144.3933333	143.28	143.0433333	136.0166667	-0.034623447	0.009433555	0.084433482	0.042469865	0.377212236	0.818959451	0.141181268	0.494232303
109815	'Selenos'	28.25	27.68	29.86	32.57	29.1	26.06	30.41	31.3	30.05	28.25	27.34	28.27	28.59666667	30.58666667	29.24333333	27.95333333	-0.09204338	-0.057159267	0.068825189	0.057152365	0.16045539	0.274053307	0.398903671	0.515877259
109857	'Cbr3'	15.55	12.93	15.77	13.86	16.87	12.87	13.29	14.61	14.42	14.13	13.43	11.33	14.75	14.10666667	14.53333333	12.96333333	-0.06611871	0.025392555	0.125377503	0.010265284	0.395967954	0.624500359	0.19461802	0.921850894
109880	'Braf'	4.32	4.36	4.05	3.52	3.96	4.23	4.64	4.25	4.41	4.47	4.14	4.43	4.243333333	4.433333333	3.903333333	4.346666667	-0.01887098	-0.044846593	-0.117347506	-0.077985812	0.749159204	0.373278373	0.113020213	0.327866923
109889	'Mzf1'	0.06	0.14	0.13	0.04	0.1	0.17	0.18	0.13	0.05	0.11	0.08	0.06	0.11	0.12	0.103333333	0.083333333	-0.009692018	0.003494845	0.010679016	-0.021874102	0.729860259	0.792702579	0.811290087	0.724747649
109900	'Asl'	14.83	15.91	15.46	15.92	15.44	13.04	15.43	13.08	15.5	13.22	14.29	14.71	15.4	14.67	14.8	14.07333333	-0.039177359	0.027152758	0.065789573	-0.01639128	0.579009729	0.607713181	0.434074217	0.854742324
109901	'Cela1'	11.96	12.08	12.92	11.21	12.68	10.55	12.07	11.35	12.42	10.52	10.63	12.29	12.32	11.94666667	11.48	11.14666667	-0.051137284	0.015115253	0.041031703	-0.047844876	0.517485794	0.767144831	0.676818626	0.653770897
109905	'Rap1a'	39.16	35.34	39.39	42.89	41.28	32.82	39.73	36.09	35.53	32.04	35.89	35.21	37.96333333	37.11666667	38.99666667	34.38	-0.089255045	0.022024811	0.170869545	0.061933666	0.087008963	0.645782712	0.021369656	0.437427614
109910	'Zfp91'	57.17	54.71	50.82	51.73	53.38	60	58.41	56.34	54.21	61.4	59.29	56.07	54.23333333	56.32	55.03666667	58.92	0.069424167	-0.046526021	-0.075209215	0.047976839	0.065235952	0.261659043	0.17958143	0.447218555
109929	'Zbtb25'	4.16	3.44	3.02	3.08	3.9	3.7	4.12	3.67	2.83	3.44	3.37	3.27	3.54	3.54	3.56	3.36	5.17E-04	6.66E-04	0.017789048	0.019830301	0.994811292	0.988439154	0.862260405	0.863386754
109934	'Abr'	35.19	35.75	32.07	30.29	29.49	34.2	34.23	32.33	34.88	35.2	33.61	34.49	34.33666667	33.81333333	31.32666667	34.43333333	0.034094639	0.012726039	-0.112323779	-0.091324868	0.392468774	0.768691699	0.0544684	0.168572279
110006	'Gusb'	14.78	14.38	14.71	13.64	14.19	12.42	15.62	14.24	13.31	13.06	13.4	13.41	14.62333333	14.39	13.41666667	13.29	-0.030954531	0.009488905	4.08E-04	-0.045197366	0.635166367	0.855176833	0.995818219	0.583908541
110012	'Tpgs1'	13.8	13.72	16.7	14.69	15.74	12.34	15.12	15.89	12.64	13.8	13.5	13.43	14.74	14.55	14.25666667	13.57666667	-0.051096717	0.00689402	0.062916041	-0.008755361	0.514123634	0.89222274	0.512093814	0.93429371
110033	'Kif22'	33.18	31.41	29.73	32.68	31.3	29.47	28.34	29.37	28.73	30.47	31.16	30.23	31.44	28.81333333	31.15	30.62	0.091483617	0.08719728	0.030960326	0.01472386	0.084348985	0.073001486	0.630651973	0.836360916
110052	'Dek'	150.67	143.75	124.26	142.19	141.27	146.45	145.71	139.48	138.11	144.7	147.38	138.97	139.56	141.1	143.3033333	143.6833333	0.033775059	-0.014368625	0.013049092	0.065063534	0.315423735	0.75014519	0.774772136	0.305072307
110058	'Syt17'	4.75	5.59	5.6	4.51	4.45	5.84	5.53	5.23	6.1	5.81	5.36	5.49	5.313333333	5.62	4.933333333	5.553333333	-0.013671315	-0.017310848	-0.093844834	-0.081895063	0.856870693	0.740849537	0.322419607	0.433531428
110074	'Dut'	34.23	32.3	35.26	36.73	34.24	31.09	34.16	30.83	31.91	30.25	31.22	32.75	33.93	32.3	34.02	31.40666667	-0.027756928	0.049584323	0.117845522	0.031302059	0.594685452	0.300313962	0.076505046	0.662285913
110078	'Pygb'	33.95	31.89	32.7	33.6	33.15	32.07	33.2	32.93	33.68	33.3	32.42	34.12	32.84666667	33.27	32.94	33.28	0.008647308	-0.01675974	0.002787781	0.033326388	0.834548931	0.692737183	0.958521372	0.570932442
110082	'Dnah5'	0	0.01	0	0	0	0	0.01	0	0	0	0	0	0.003333333	0.003333333	0	0	-0.011414742	-2.47E-04	0.012687113	-0.006573444	0.251591185	0.967613022	0.352103693	0.814378337
110083	'Dnah12'	0	0	0.01	0	0	0.01	0	0	0	0	0	0	0.003333333	0	0.003333333	0		0.001427053	0.006102157	0.001005323		0.546730578	0.519613944	0.953999637
110094	'Phka2'	7.44	7.16	6.53	5.8	5.85	7.45	7.93	6.53	6.84	6.45	6.92	7	7.043333333	7.1	6.366666667	6.79	-0.033331963	-0.006024628	-0.08036606	-0.10847712	0.626459755	0.909052532	0.337726228	0.230281627
110095	'Pygl'	0.11	0.05	0.15	0.11	0.09	0.1	0.25	0.08	0.07	0.04	0.11	0.11	0.103333333	0.133333333	0.1	0.086666667	-0.019178681	-0.005470034	0.009893355	-9.00E-04	0.51503167	0.679342024	0.831635884	0.988351497
110109	'Nop2'	86.27	85.62	86.6	85.96	85.25	87.59	84.31	83.97	80.47	86.76	84.48	84.84	86.16333333	82.91666667	86.26666667	85.36	0.0487629	0.044567289	0.030929996	0.031758995	0.176645336	0.253140116	0.512840563	0.542950777
110115	'Cyp11b1'	0	0.03	0	0	0	0	0	0	0	0	0	0	0.01	0	0	0		0.001434208		-0.00726279		0.54570846		0.545858125
110119	'Mpi'	19.57	18.5	21.05	20.57	21.06	19.67	20.95	19.72	18.22	18.53	18.97	20.82	19.70666667	19.63	20.43333333	19.44	-0.001352444	0.001176197	0.074996474	0.075822444	0.983813143	0.982145192	0.327764149	0.359487412
110147	'Ehmt2'	58.69	59.41	54.85	51.91	51.51	58.04	53.61	55.36	53.92	59.72	59.81	56.9	57.65	54.29666667	53.82	58.81	0.117670708	0.069445735	-0.103584767	-0.064307363	0.001079915	0.083985647	0.055201769	0.292410966
110157	'Raf1'	38.26	38.59	39.38	41.46	41.62	39.9	40.41	38.66	39.67	39.74	39.62	39.8	38.74333333	39.58	40.99333333	39.72	0.018874161	-0.020622268	0.043082218	0.089132044	0.655201134	0.631532599	0.419340707	0.129376263
110172	'Slc35b1'	35.45	33.08	36.39	32.99	34.56	33.56	31.27	31.96	34.28	29.72	33.24	32.55	34.97333333	32.50333333	33.70333333	31.83666667	-0.016479379	0.063745916	0.087389511	-0.015929972	0.792197285	0.213867257	0.227396174	0.835447015
110173	'Manba'	7.89	7.65	8.22	7.71	8.23	8.38	7.98	7.78	7.22	7.91	8.42	7.14	7.92	7.66	8.106666667	7.823333333	0.030048249	0.026349445	0.056346657	0.055094647	0.659805058	0.615529416	0.478698115	0.507558615
110175	'Ggct'	3.68	2.98	3.81	5.8	9.3	6.43	3.43	3.64	2.54	3.08	4.98	4.34	3.49	3.203333333	7.176666667	4.133333333	0.09109193	0.011897894	0.436625197	0.608353309	0.193292187	0.728124213	2.48E-05	3.38E-07
110196	'Fdps'	211.04	215.83	249.18	251.66	248.81	210.97	214.5	215.46	214.57	205.73	202.39	212.02	225.35	214.8433333	237.1466667	206.7133333	-0.041517319	0.051393319	0.197009712	0.095674403	0.230924294	0.260727445	8.29E-04	0.181280227
110198	'Akr7a5'	13.02	14.65	15.64	13.09	12.05	12.2	13.05	12.6	14.17	12.6	13.48	11.42	14.43666667	13.27333333	12.44666667	12.5	-0.053863892	0.056732143	0.009510318	-0.146018723	0.46425585	0.283688797	0.914000885	0.121700152
110208	'Pgd'	148.03	150.06	146.75	151.13	146.12	142.08	142.77	138.42	142.52	142.46	148.44	147.16	148.28	141.2366667	146.4433333	146.02	0.054767819	0.058444668	0.02100514	0.013394109	0.089072508	0.108655829	0.654390079	0.795089149
110213	'Tmbim6'	266.02	272.69	268.48	276.62	277.68	278.42	265.04	260.23	256.42	269.01	274.9	283.49	269.0633333	260.5633333	277.5733333	275.8	0.088482246	0.038692267	0.026226182	0.074419267	0.002080989	0.257744972	0.53434812	0.111698522
110253	'Triobp'	53.73	52.58	48.07	49.48	47.35	47.32	45.05	50.43	48.62	51.6	50.6	50.02	51.46	48.03333333	48.05	50.74	0.073259455	0.077847374	-0.073425882	-0.092558004	0.099672002	0.085254192	0.165133442	0.126362024
110265	'Msra'	5.16	5.13	5.32	5.77	4.86	4.65	3.7	4.95	4.98	4.38	4.06	4.64	5.203333333	4.543333333	5.093333333	4.36	-0.015512989	0.046212061	0.128741773	0.00589077	0.843432208	0.30764309	0.212751745	0.959321368
110279	'Bcr'	17.17	16.91	14.6	12.7	13.73	16.15	16.3	17.17	15.42	15.95	16.7	15.85	16.22666667	16.29666667	14.19333333	16.16666667	-0.024910876	-0.024872604	-0.121391491	-0.115833064	0.586265143	0.581689136	0.065207189	0.110614789
110310	'Krt7'	0.09	0.04	0.08	0.13	0.17	0.05	0.04	0.2	0.04	0.09	0.04	0.04	0.07	0.093333333	0.116666667	0.056666667	-0.009418199	-0.002486706	0.026438307	0.02693919	0.613782139	0.769739046	0.423878159	0.547970088
110323	'Cox6b1'	261.79	257.63	331.82	315.82	301.54	266.78	276.19	244.66	255.04	215.71	234.84	258.11	283.7466667	258.63	294.7133333	236.22	-0.093325486	0.076759999	0.296583576	0.086082802	0.106711785	0.142085274	2.13E-05	0.305779386
110326	'Tas1r1'	0.05	0.02	0.02	0.07	0.02	0	0.07	0.05	0.02	0.05	0.16	0	0.03	0.046666667	0.03	0.07	0.009108809	-0.003959519	-0.024174368	0.001191916	0.664884794	0.629086391	0.430577945	0.972750998
110332	'Pp2d1'	0.05	0	0.03	0.03	0	0	0.03	0	0.08	0.05	0.05	0	0.026666667	0.036666667	0.01	0.033333333	-3.32E-04	-0.00171175	-0.016894062	-0.014601898	0.983275963	0.790328828	0.411787459	0.54817265
110350	'Dync2h1'	2.13	2.09	1.76	2.09	1.88	2.08	2.28	2.15	1.91	2.27	2.13	2.06	1.993333333	2.113333333	2.016666667	2.153333333	0.024908411	-0.039862623	-0.047735232	0.043021142	0.709752475	0.45064985	0.544327618	0.626823493
110351	'Rap1gap'	1.99	1.66	1.65	1.7	1.63	1.67	1.4	1.42	1.6	1.68	1.39	1.48	1.766666667	1.473333333	1.666666667	1.516666667	0.04665496	0.062583859	0.061311848	-0.031680844	0.543724297	0.141371018	0.554378307	0.788721842
110355	'Grk2'	41.06	43.84	41.04	36.97	39.45	39.09	40.85	43.36	40.35	43.15	40.26	41.62	41.98	41.52	38.50333333	41.67666667	0.014256391	0.011015723	-0.089945046	-0.087308147	0.740189008	0.79903867	0.098076937	0.142541184
110379	'Sec13'	104.91	107.31	125.44	126.71	129.06	101.39	107.65	109.32	113.87	97.43	104.28	109.17	112.5533333	110.28	119.0533333	103.6266667	-0.072014206	0.019671808	0.19070442	0.100082426	0.111590191	0.682799707	0.006263755	0.208484396
110380	'Shroom2'	0.11	0.06	0.07	0.09	0.04	0.05	0.05	0.1	0.06	0.06	0.06	0.06	0.08	0.07	0.06	0.06	0.003611683	0.016819988	0.005424551	-0.059320801	0.919823854	0.335157283	0.924824516	0.452379044
110391	'Qdpr'	45.49	41.56	48.68	47.35	47.99	41.47	44.03	42.29	40.87	41.23	41.15	40.83	45.24333333	42.39666667	45.60333333	41.07	-0.029967423	0.059808998	0.149055028	0.040136238	0.593190313	0.236166806	0.030079091	0.604461158
110417	'Pigh'	0.87	0.84	0.87	0.87	0.61	0.69	0.69	0.51	0.91	0.94	0.49	0.62	0.86	0.703333333	0.723333333	0.683333333	-0.005795213	0.024576393	0.021210443	-0.075589087	0.920203147	0.409853118	0.809581753	0.500670479
110446	'Acat1'	36.36	36.7	38.98	38.8	40.19	34.86	36.29	37.59	35.98	33.74	36.84	36.45	37.34666667	36.62	37.95	35.67666667	-0.025762085	0.020833065	0.097433867	0.05059705	0.560034565	0.633131197	0.108831663	0.4378027
110454	'Ly6a'	16.15	16.87	20.67	47.28	48.58	44.17	18.41	17	16.15	28.67	26.56	33.68	17.89666667	17.18666667	46.67666667	29.63666667	0.523827037	0.021186417	0.543843965	1.154719473	4.32E-12	0.680257152	3.05E-11	8.40E-36
110460	'Acat2'	108.4	109.92	116.85	120.57	121.38	109.37	105.51	105.84	102.7	106.01	108.16	110.56	111.7233333	104.6833333	117.1066667	108.2433333	0.055054689	0.075103301	0.122716799	0.09363711	0.123383457	0.065810672	0.019345014	0.115337352
110521	'Hivep1'	8.16	7.76	7.01	5.67	5.73	6.5	8.17	8.15	8.3	6.4	6.18	6.06	7.643333333	8.206666667	5.966666667	6.213333333	-0.348261535	-0.075714692	-0.038541768	-0.292357291	1.23E-11	0.115304269	0.570736989	1.03E-04
110524	'Dgkq'	2.52	2.62	2.59	2.51	2.18	2.34	2.86	2.04	2.59	2.71	2.75	2.1	2.576666667	2.496666667	2.343333333	2.52	-0.003849496	0.021781062	-0.018446195	-0.070203975	0.961333298	0.662102227	0.850353749	0.513651937
110532	'Adarb1'	3.93	3.76	4.18	3.87	3.98	4.38	3.94	4.18	4.13	4.18	4.06	4.38	3.956666667	4.083333333	4.076666667	4.206666667	0.040025231	-0.027113198	-0.028246022	0.057760963	0.547488748	0.606190374	0.721273758	0.504266826
110542	'Amhr2'	0.1	0.07	0.09	0	0.14	0.16	0	0	0.1	0.1	0.17	0.2	0.086666667	0.033333333	0.1	0.156666667	0.038460913	0.00733797	-0.030016241	0.004722337	0.091739791	0.361938339	0.47482545	0.921188769
110557	'H2-Q6'	0.79	0.47	0.33	0.64	0.85	0.68	0.38	0.46	0.59	0.68	0.52	0.7	0.53	0.476666667	0.723333333	0.633333333	0.058246816	0.00798612	0.045074086	0.11786679	0.268065415	0.719487373	0.600164299	0.243133511
110558	'H2-Q9'	0	0	0.75	2.15	0	0	1.48	1.75	1.4	0.7	0	2	0.25	1.543333333	0.716666667	0.9	-0.009539435	-0.006385926	-9.30E-04	0.005918817	0.589112548	0.272451067	0.937124179	0.696254848
110593	'Prdm2'	16.87	16.98	15.26	14.34	15.34	17.16	15.38	15.96	15.8	17.21	16.78	16.14	16.37	15.71333333	15.61333333	16.71	0.077917711	0.037500025	-0.077674704	-0.04359126	0.065806925	0.397296644	0.221462383	0.541638916
110596	'Arhgef28'	1.07	1.02	0.82	0.77	0.81	1.01	0.97	1.13	1.05	0.93	0.76	0.73	0.97	1.05	0.863333333	0.806666667	-0.124590786	-0.006131385	0.031540809	-0.125180974	0.106153974	0.886827253	0.759931047	0.293136347
110599566	'Eef1akmt4'	14.05	16.14	16.11	14.16	17.31	16.62	16.76	15.01	17.45	12.52	13.8	16.76	15.43333333	16.40666667	16.03	14.36	-0.104676217	-0.035498447	0.11605604	0.06586178	0.184504845	0.489801842	0.237181468	0.532230784
110599584	'Eef1akmt4-ece2'	0.06	0	0	0.1	0	0	0	0	0	0	0	0	0.02	0	0.033333333	0		0.00397894	0.024307279	0.002850339		0.313683912	0.196642689	0.846140323
110599589	'Asdurf'	10.18	10.82	6.3	3.27	12.01	0.82	3.54	5.16	12.24	8.44	12.12	6.25	9.1	6.98	5.366666667	8.936666667	0.025658125	0.012344079	-0.031689667	-0.041965915	0.52110874	0.513090256	0.45360955	0.451555909
110606	'Fntb'	6.62	6.91	6.57	6.06	5.64	6.27	6.64	5.7	6.07	6.74	6.09	6.66	6.7	6.136666667	5.99	6.496666667	0.058528019	0.05402549	-0.074712841	-0.103597215	0.440024134	0.304412525	0.411481196	0.288412662
110611	'Hdlbp'	273.55	272.09	256.36	264.9	265.83	274.87	275.43	271.97	268.84	276.86	276.23	280.07	267.3333333	272.08	268.5333333	277.72	0.037184403	-0.024952725	-0.029822484	0.03605923	0.10827192	0.462027088	0.447802719	0.453488404
110616	'Atxn3'	4	3.59	3.5	2.74	3.25	3.41	2.77	3.77	2.82	2.82	3.48	3.02	3.696666667	3.12	3.133333333	3.106666667	-0.061799454	-0.009613292	-0.051062768	-0.105613131	0.416678717	0.853632983	0.583093456	0.305359595
110639	'Prps2'	23.09	23.07	21.41	22.57	22.97	22.44	23.45	23.28	23.53	21.55	23.72	21.3	22.52333333	23.42	22.66	22.19	-0.050346302	-0.044968359	0.035580908	0.041110342	0.310509029	0.322410508	0.55855273	0.517587634
110651	'Rps6ka3'	22.43	22.7	20.36	21.08	22.72	22.58	23.58	23.55	23.75	24.21	24.31	23.08	21.83	23.62666667	22.12666667	23.86666667	0.014635897	-0.086777301	-0.080101373	0.037712373	0.704786341	0.042477924	0.136925937	0.546582207
110695	'Aldh7a1'	21.65	21.2	21.71	22.58	21.58	20.27	21.24	22.24	22	21.92	22.64	21.63	21.52	21.82666667	21.47666667	22.06333333	0.023078477	-0.014707501	-0.016070914	0.027944159	0.657952276	0.757031608	0.802407556	0.685748385
110749	'Chaf1b'	45.88	44.85	46.67	45.89	46.4	44.6	43.31	45.11	47.67	42.53	45.43	48.06	45.8	45.36333333	45.63	45.34	0.008481673	0.009106762	0.024562563	0.024900536	0.870085131	0.844917906	0.689256751	0.694174186
110750	'Cse1l'	76.85	76.65	76.61	79.53	82.07	79.17	80.69	79.76	79.49	76.87	80.15	78.97	76.70333333	79.98	80.25666667	78.66333333	-0.014427268	-0.054119426	0.044267725	0.09215013	0.655855556	0.137894134	0.334797679	0.068464701
110784	'Nr3c2'	0.01	0	0	0	0	0	0	0	0	0.01	0	0	0.003333333	0	0	0.003333333	0.003356507	0.001432932	-0.005486676	-0.007255209	0.538955307	0.545890457	0.545497531	0.54607295
110789	'Adgrv1'	0	0	0	0	0	0	0	0	0	0	0	0	0	0	0	0	0.003375862	0.001434208	-0.005500111	-0.00726279	0.537787886	0.54570846	0.544996409	0.545858125
110796	'Tshz1'	20.4	20.78	18.95	24.54	23.62	26.52	18.94	20.94	19.92	25.94	23.09	23.72	20.04333333	19.93333333	24.89333333	24.25	0.266813228	0.003628736	0.037943624	0.308654482	2.36E-08	0.936461365	0.526963849	1.92E-06
110809	'Srsf1'	95.21	95.28	92.37	91.97	91.59	94.05	98.64	95.91	95.97	94.38	97.32	92.02	94.28666667	96.84	92.53666667	94.57333333	-0.02365508	-0.036009764	-0.013756048	0.004179578	0.429448337	0.296395844	0.751076803	0.93053308
110816	'Pwp2'	22.26	21.89	21.5	17.79	19.12	19.23	22.6	23.57	23.83	21.06	21.4	20.57	21.88333333	23.33333333	18.71333333	21.01	-0.128020575	-0.072445982	-0.1360549	-0.179004471	0.006888411	0.107686039	0.023858682	0.00575905
110821	'Pcca'	8.22	7.8	8.03	9.03	9.42	8.42	8.35	9.08	8.77	7.76	7.79	7.32	8.016666667	8.733333333	8.956666667	7.623333333	-0.133550825	-0.063267108	0.20078936	0.161233465	0.062415488	0.232141243	0.017716279	0.074087068
110826	'Etfb'	45.67	48.71	58.93	58.65	54.83	43.07	43.38	48.25	49.95	43.08	44.32	45	51.10333333	47.19333333	52.18333333	44.13333333	-0.065057431	0.059334491	0.20939653	0.053569886	0.322122756	0.262180014	0.011896805	0.572859433
110829	'Lims1'	39.89	41.88	40.61	44.37	44.85	43.83	44.62	43.29	44.75	42.97	43.85	42.49	40.79333333	44.22	44.35	43.10333333	-0.027828381	-0.099065018	0.056954871	0.144651944	0.446254007	0.013251821	0.237810405	0.007842477
110835	'Chrna5'	0	0	0.02	0.05	0	0	0	0.05	0.05	0	0.02	0.05	0.006666667	0.033333333	0.016666667	0.023333333	-0.004574578	-0.005043399	-0.00523463	0.007503368	0.763461028	0.365075471	0.796312794	0.712125353
110842	'Etfa'	89.9	84.34	87.67	88.1	91.63	78.31	88.45	80.98	83.64	77.4	83.57	83.36	87.30333333	84.35666667	86.01333333	81.44333333	-0.037265953	0.035850373	0.088268566	0.011589759	0.420687567	0.421274274	0.152584725	0.860340369
110854	'Ptpa'	87.7	92.71	88.34	83.7	83.77	85.43	86.19	89.51	88.46	91.86	90.14	93.99	89.58333333	88.05333333	84.3	91.99666667	0.069006161	0.018861138	-0.102429147	-0.053014749	0.050979465	0.631760689	0.031162257	0.323355195
110862	'Kcnq3'	0.01	0	0.01	0	0	0	0	0	0	0	0	0	0.006666667	0	0	0	-5.35E-05	0.007954701	1.41E-04	-0.038676577	0.994608583	0.230023488	0.991329807	0.236750032
110876	'Scn2a'	0.01	0.03	0.05	0.04	0.04	0.05	0.05	0.05	0.05	0.05	0.07	0.05	0.03	0.05	0.043333333	0.056666667	0.011249415	-0.012985644	-0.028611583	0.045804997	0.768975568	0.376102651	0.630735644	0.491611834
110877	'Slc18a1'	0	0.03	0.02	0	0.02	0	0	0.03	0	0	0.05	0	0.016666667	0.01	0.006666667	0.016666667	0.003062318	0.001386329	-0.005252117	-0.007388048	0.75122054	0.75100946	0.734412368	0.729793276
110880	'Scn4a'	0	0.01	0.01	0.01	0	0	0	0	0.01	0	0	0.01	0.006666667	0.003333333	0.003333333	0.003333333	-9.00E-05	0.001503137	1.41E-04	-0.007345186	0.990949694	0.726847828	0.991329807	0.731575167
110891	'Slc8a2'	0	0	0.01	0.01	0.01	0.01	0.02	0.01	0.01	0.02	0.02	0	0.003333333	0.013333333	0.01	0.013333333	-6.28E-04	-0.005296064	-0.005159878	0.018118286	0.969717927	0.355992988	0.839444391	0.482294966
110893	'Slc8a3'	0.06	0.07	0.06	0.05	0.05	0.03	0.05	0.09	0.1	0.02	0.1	0.02	0.063333333	0.08	0.043333333	0.046666667	-0.023732737	0.001838759	-0.004108891	-0.068258162	0.344055982	0.890423174	0.903564728	0.22445119
110895	'Slc9a4'	0	0.02	0	0	0	0	0	0	0	0	0	0	0.006666667	0	0	0		0.001434208		-0.00726279		0.54570846		0.545858125
110911	'Cds2'	11.88	11.88	11.21	10.39	10.15	11.24	11.54	10.92	12.08	12.31	12.52	11.35	11.65666667	11.51333333	10.59333333	12.06	0.088644367	0.009249766	-0.144211261	-0.064858486	0.056452259	0.836911008	0.016734548	0.323725134
110920	'Hspa13'	31	29.29	29.04	31.5	32.64	30.11	32.54	31.79	30.79	32	31.89	30.33	29.77666667	31.70666667	31.41666667	31.40666667	0.005315469	-0.076779802	0.0128379	0.111444703	0.900625532	0.077508762	0.812427388	0.0637142
110935	'Atp6v1b1'	0.03	0	0.03	0	0	0	0	0	0	0	0.03	0.03	0.02	0	0	0.02	0.007395228	0.003068586	-0.011711314	-0.015069281	0.361464616	0.376795687	0.376442826	0.38340098
110948	'Hlcs'	1.52	1.82	1.58	1.51	1.54	1.36	1.61	1.74	1.54	1.69	2	1.61	1.64	1.63	1.47	1.766666667	0.059824951	-9.99E-04	-0.154876672	-0.088645814	0.453091709	0.983645731	0.125880266	0.431612236
110954	'Rpl10'	1246.54	1288.64	1479.08	1423.32	1455.88	1268.59	1325.49	1273.01	1283.52	1196.89	1257.57	1305.98	1338.086667	1294.006667	1382.596667	1253.48	-0.031165581	0.036004418	0.149985448	0.07698121	0.300020126	0.416428752	0.003166166	0.239042317
110956	'D17H6S56E-5'	70.11	68.2	67.43	67.09	65.41	69.29	69.39	68.71	70.33	67.86	68.26	70.73	68.58	69.47666667	67.26333333	68.95	-0.002313997	-0.016638966	-0.016427294	0.002166259	0.946702157	0.661942888	0.735274728	0.967797319
110957	'D1Pas1'	0	0.04	0.06	0	0.04	0.02	0.04	0	0.02	0	0.06	0.04	0.033333333	0.02	0.02	0.033333333	0.00696777	0.00284532	-0.010455821	-0.01301585	0.660700608	0.67826065	0.687501949	0.701520555
110958	'M1ap'	0.24	0.24	0.54	0.62	0.36	0.27	0.41	0.61	0.54	0.22	0.6	0.56	0.34	0.52	0.416666667	0.46	-0.008487319	-0.015000394	-0.005843301	0.042344656	0.829562079	0.357597284	0.921818586	0.551315982
110959	'Nudt19'	6.25	5.57	6.97	6.05	6.24	6.97	6.02	7.65	5	5.98	6.9	6.93	6.263333333	6.223333333	6.42	6.603333333	0.053192482	0.003654918	-0.016701747	0.04714495	0.504057785	0.940203195	0.862507935	0.659666858
110960	'Tars'	121.39	120.25	121.03	141.26	134.12	131.95	119.22	122.4	119.79	124.41	127.85	125.21	120.89	120.47	135.7766667	125.8233333	0.069419395	0.002421938	0.12094675	0.18961617	0.027736896	0.94689454	0.009836261	2.65E-04
110962	'Mbd6'	11.35	11.56	9.48	8.28	8.32	11.31	8.58	9.32	9.72	11.74	11.12	10.87	10.79666667	9.206666667	9.303333333	11.24333333	0.246971721	0.132743548	-0.2027389	-0.143507859	4.39E-05	0.010856421	0.014702258	0.126287417
111173	'Erc1'	13.83	13.6	11.49	12.27	11.76	12.98	13.8	13.47	14.44	14.17	13.02	12.92	12.97333333	13.90333333	12.33666667	13.37	-0.021436127	-0.070071419	-0.055650634	0.008793967	0.641359164	0.120329299	0.353213996	0.894287407
111175	'Pecr'	11.93	12.11	15.39	14.63	14.37	12.74	12.29	12.07	11.16	11.39	11.07	11.92	13.14333333	11.84	13.91333333	11.46	-0.022205097	0.054079504	0.215498972	0.087726048	0.776444296	0.287022251	0.022562107	0.404588105
111241	'Hmga1b'	466.49	479.29	512.47	463.09	453.43	451.26	457.72	475.18	469.18	455.12	471.11	461.86	486.0833333	467.36	455.9266667	462.6966667	-0.003924555	0.045875505	-0.002440198	-0.055799153	0.887756038	0.235638881	0.953218912	0.290152393
112403	'Dxo'	12.57	13.02	13.68	12.85	13.69	14.18	11.15	12.42	12.98	13.11	14.3	15.02	13.09	12.18333333	13.57333333	14.14333333	0.141404458	0.041027677	-0.023829183	0.071835552	0.057748485	0.436524601	0.785392618	0.448131119
112405	'Egln1'	27.34	26.58	26.78	25.74	23.75	26.67	27.31	28.39	28.97	27.31	26.82	27.3	26.9	28.22333333	25.38666667	27.14333333	-0.042336344	-0.055356524	-0.072248009	-0.047652435	0.35196089	0.212470994	0.225156286	0.462616602
112406	'Egln2'	31.49	29.11	30.03	29.6	30.04	30.21	29.18	29.95	29.23	32.03	30.71	32.74	30.21	29.45333333	29.95	31.82666667	0.106347424	0.024416304	-0.057779305	0.022505977	0.045728476	0.615161553	0.359861558	0.74511399
112407	'Egln3'	5.99	6.7	6.98	5.63	5.53	5.37	5.56	6	5.47	5.34	6.47	5.69	6.556666667	5.676666667	5.51	5.833333333	0.031681323	0.090107552	-0.045948127	-0.171220049	0.678865067	0.086168745	0.618938787	0.082242908
112415	'Zfp607b'	0.26	0.28	0.44	0.31	0.36	0.34	0.42	0.32	0.37	0.31	0.19	0.31	0.326666667	0.37	0.336666667	0.27	-0.072088136	-0.0215075	0.065000464	0.033969589	0.236337716	0.46758569	0.466149282	0.757326603
112418	'1700102P08Rik'	0.17	0.62	0.46	0.68	0.61	0.85	0.27	0.28	0.48	0.33	0.76	0.41	0.416666667	0.343333333	0.713333333	0.5	0.02073458	9.03E-04	0.058262849	0.111687698	0.606365476	0.95840668	0.409045491	0.20035742
112419	'Ifit1bl2'	0.07	0	0	0.02	0.04	0.04	0.06	0	0.06	0	0.02	0.04	0.023333333	0.04	0.033333333	0.02	-0.011023717	-0.002798345	0.014045653	0.00942268	0.510296441	0.694840511	0.606672733	0.79054793
112422	'Zfp979'	3.12	2.29	2.73	2.8	3.19	2.32	3.35	3.16	2.78	2.34	2.95	2.76	2.713333333	3.096666667	2.77	2.683333333	-0.091059424	-0.042395322	0.038629182	0.026152127	0.251810295	0.354439824	0.708985467	0.823990057
112694759	'Gm20517'	1.05	0.42	0.52	0.34	1.01	0	0	0	0.91	0	1.65	0.62	0.663333333	0.303333333	0.45	0.756666667	0.003528292	0.003587148	-0.008227487	-0.033333094	0.676343776	0.571172079	0.694375765	0.576692172
11298	'Aanat'	0	0.03	0	0	0	0	0	0	0	0	0.05	0	0.01	0	0	0.016666667	0.003391807	0.001434208	-0.005502715	-0.00726279	0.536829552	0.54570846	0.544899379	0.545858125
113002583	'Shld3'	1.34	1.78	1.12	1.36	1.33	0.85	1.6	1.34	1.22	1.03	1.44	1.6	1.413333333	1.386666667	1.18	1.356666667	-0.003297732	0.002559606	-0.052963958	-0.077766967	0.958762149	0.934584491	0.560989602	0.48443818
11302	'Aatk'	0	0	0.01	0.01	0.01	0	0	0	0	0	0	0.01	0.003333333	0	0.006666667	0.003333333	0.003375862	0.001427053	0.006223504	0.008335915	0.537787886	0.546730578	0.703491119	0.697433449
11303	'Abca1'	2.11	2.23	1.74	1.7	1.75	1.81	2.02	1.99	2.2	2.27	2.03	1.89	2.026666667	2.07	1.753333333	2.063333333	0.002092112	-0.017472005	-0.170205854	-0.142139213	0.976812575	0.741264727	0.048930831	0.136185107
11304	'Abca4'	0	0.03	0.01	0	0.02	0.01	0.02	0.01	0	0.02	0	0.01	0.013333333	0.01	0.01	0.01	-5.27E-04	0.001252257	9.42E-04	-0.00592699	0.970083544	0.846342212	0.967290072	0.852768899
11305	'Abca2'	14.17	14.83	14.03	12.83	11.9	14.55	14.45	14.63	14.81	15.67	14.27	14	14.34333333	14.63	13.09333333	14.64666667	0.017364187	-0.019492639	-0.131495783	-0.093033162	0.702075769	0.646215227	0.046358876	0.179896759
11306	'Abcb7'	9.26	9.04	8.77	8.57	9.16	8.84	10.2	9.39	10.16	9.72	10.77	9.42	9.023333333	9.916666667	8.856666667	9.97	0.012194483	-0.096998366	-0.13381536	0.003713455	0.8297633	0.047029918	0.048896742	0.958135438
11307	'Abcg1'	0.15	0.1	0.13	0.17	0.21	0.09	0.09	0.17	0.05	0.14	0.26	0.26	0.126666667	0.103333333	0.156666667	0.22	0.106536969	0.010184155	-0.074246944	0.071368683	0.026347109	0.597265136	0.348218885	0.440621541
11308	'Abi1'	35.22	36.2	37.5	37.11	36.83	37.16	38.87	38.61	35.67	38.79	37.41	33.78	36.30666667	37.71666667	37.03333333	36.66	-0.028283409	-0.044242659	0.027760625	0.054571069	0.564202863	0.319726578	0.634274982	0.353244941
11350	'Abl1'	25.07	26.13	24.55	22.48	22.01	24.54	24.14	23.85	25.52	27.17	26.37	25.82	25.25	24.50333333	23.01	26.45333333	0.122615716	0.04102177	-0.170491809	-0.094044721	0.001993073	0.327681352	0.001679922	0.121974935
11352	'Abl2'	26.25	26.6	25.35	31.53	31.87	34.36	26.3	25.52	26.05	33.36	33.39	31.45	26.06666667	25.95666667	32.58666667	32.73333333	0.32513535	0.001586767	0.008860323	0.331959984	2.64E-22	0.965932541	0.855697616	7.57E-10
11363	'Acadl'	62.44	59.66	61.88	61.85	65.73	60.97	64.69	60.11	60.97	62.95	63.36	62.4	61.32666667	61.92333333	62.85	62.90333333	0.029228152	-0.013088516	0.015715189	0.063416345	0.504668612	0.766385704	0.774059322	0.294563146
11364	'Acadm'	24.08	23.8	23.96	27.16	26.87	21.3	24.52	23.85	23.21	22.19	22.01	23.2	23.94666667	23.86	25.11	22.46666667	-0.065066812	0.001739981	0.150349519	0.08856919	0.264034843	0.972085615	0.052056221	0.281365694
11370	'Acadvl'	51.99	51.88	57.61	56.43	58.92	54.13	51.76	53.56	52.12	51.91	53.08	52.82	53.82666667	52.48	56.49333333	52.60333333	0.012635592	0.026343252	0.111856538	0.093852851	0.770285832	0.56392259	0.042926581	0.146370957
113847	'Vmn1r43'	0.36	0.29	0.28	0.21	0.21	0.24	0.36	0.33	0.22	0.14	0.22	0.14	0.31	0.303333333	0.22	0.166666667	-0.021874877	4.77E-04	0.015600026	-0.026934514	0.393774523	0.970296746	0.686080653	0.640203209
113848	'Vmn1r42'	0	0	0.07	0.2	0	0	0.07	0.08	0.21	0.07	0.07	0.07	0.023333333	0.12	0.066666667	0.07	-0.00881857	-0.006859496	4.72E-04	0.014115973	0.601900545	0.26948651	0.983374822	0.539720534
113854	'Vmn1r44'	0.09	0	0	0	0.17	0	0	0.1	0	0.08	0.09	0	0.03	0.033333333	0.056666667	0.056666667	0.003372053	-1.73E-04	2.47E-04	0.007331046	0.739350022	0.960591732	0.989261552	0.718436932
113868	'Acaa1a'	18.47	17.5	18.13	18.15	17.47	18.23	16.46	16.46	17.35	16.49	13.87	17.3	18.03333333	16.75666667	17.95	15.88666667	-0.048734763	0.059493559	0.153599347	0.020866916	0.488317568	0.256087032	0.063676516	0.800877955
11409	'Acads'	19.61	19.38	19.91	19.26	16.99	18.86	19.64	19.66	18.39	17.18	18.56	17.64	19.63333333	19.23	18.37	17.79333333	-0.080939978	0.017021218	0.053312878	-0.054818419	0.209914199	0.741900734	0.49205235	0.5027454
114128	'Laptm4b'	30.64	32.92	34.07	35.76	35.9	33.19	31.25	31.36	32.24	31.64	31.48	30.4	32.54333333	31.61666667	34.95	31.17333333	-0.009036365	0.027184531	0.163561006	0.122361071	0.867873342	0.57994269	0.011604357	0.086873352
114142	'Foxp2'	0.01	0.01	0.03	0.01	0.02	0.02	0.03	0.01	0.04	0.02	0.01	0.01	0.016666667	0.026666667	0.016666667	0.013333333	-0.0165817	-0.005445303	0.008290815	0.003045781	0.413764964	0.549963073	0.778341133	0.939360603
114143	'Atp6v0b'	76.89	82.5	92.25	100.31	99.14	83.85	81.34	73.93	82.65	74.8	90.25	89.92	83.88	79.30666667	94.43333333	84.99	0.109356644	0.059929089	0.151712834	0.191536774	0.06224624	0.235137167	0.035444708	0.013303543
11416	'Slc33a1'	13.56	14.16	13.94	13.28	13.76	13.48	14.14	14.22	14.22	13.95	13.48	14.16	13.88666667	14.19333333	13.50666667	13.86333333	-0.066746422	-0.040049235	0.014424764	1.18E-04	0.258089057	0.425988764	0.839074902	0.998763806
11419	'Asic1'	0.42	0.55	0.53	0.47	0.44	0.59	0.54	0.49	0.48	0.41	0.25	0.6	0.5	0.503333333	0.5	0.42	-0.040078144	-0.004982164	0.064136392	0.028570184	0.506994427	0.87456212	0.472672946	0.801327883
11421	'Ace'	0.04	0.04	0.06	0.04	0.02	0.06	0.02	0.1	0.04	0.02	0.01	0.05	0.046666667	0.053333333	0.04	0.026666667	-0.021123835	-0.003130847	0.015451054	-0.010097301	0.394432985	0.794211141	0.683257656	0.854024157
114229	'Kiss1r'	0.08	0.14	0.08	0.17	0.1	0.06	0.17	0.12	0.15	0.06	0.13	0.08	0.1	0.146666667	0.11	0.09	-0.025907102	-0.014724335	0.021222711	0.042844722	0.469057866	0.340629939	0.695468832	0.527991886
11423	'Ache'	0.04	0	0	0	0.04	0	0.02	0.03	0.03	0.08	0	0.06	0.013333333	0.026666667	0.013333333	0.046666667	0.006989705	-0.001870745	-0.015715892	3.72E-04	0.67046489	0.740425798	0.503857275	0.987030478
114230	'Aipl1'	0.16	0.24	0.37	0.17	0.39	0.32	0.15	0.3	0.4	0.22	0.18	0.23	0.256666667	0.283333333	0.293333333	0.21	-0.026155205	-5.64E-04	0.045855823	0.010809738	0.451892839	0.972726553	0.407988814	0.885608416
114249	'Npnt'	0.13	0.09	0.11	0.11	0.18	0.14	0.13	0.14	0.1	0.08	0.16	0.16	0.11	0.123333333	0.143333333	0.133333333	0.006389904	-0.004156398	0.024267949	0.062392318	0.873796222	0.812964463	0.711727311	0.446981024
114255	'Dok4'	12.43	12.09	11.89	14.03	13.99	13.28	11.59	11.92	11.77	13.82	12.85	13.9	12.13666667	11.76	13.76666667	13.52333333	0.168037405	0.022665721	0.030384997	0.184778529	0.009588159	0.663498368	0.684326711	0.02090739
11426	'Macf1'	30.99	30.81	27.64	27.67	27.61	29.7	31.19	32.06	31.66	32.6	30.84	29.74	29.81333333	31.63666667	28.32666667	31.06	-0.018073274	-0.07334814	-0.11236557	-0.045129312	0.585209549	0.062806501	0.020977808	0.42700248
11428	'Aco1'	25.54	26.14	24.39	23.83	24.01	24.07	24.84	25.21	25.78	25.39	24.54	25.11	25.35666667	25.27666667	23.97	25.01333333	-0.005415759	0.001592596	-0.041014908	-0.046527094	0.900697562	0.970848008	0.449839297	0.438111012
11429	'Aco2'	202.78	206.35	209.82	211.33	206.83	198.13	199.14	209.6	206.41	199.23	204.56	212.36	206.3166667	205.05	205.43	205.3833333	0.011331053	0.005801769	0.017290488	0.024459004	0.716786163	0.871380274	0.708089477	0.626499354
11430	'Acox1'	27.87	27.12	26.54	28.5	25.59	27.79	26.98	26.83	26.31	29.66	29.14	28.06	27.17666667	26.70666667	27.29333333	28.95333333	0.115386088	0.018141705	-0.06233761	0.033973533	0.008220104	0.675237868	0.282021064	0.589926778
114304	'Slc28a3'	0	0.01	0	0.01	0	0	0	0	0	0.01	0.02	0	0.003333333	0	0.003333333	0.01	0.007376349	0.001434208	-0.005751161	2.42E-04	0.362079323	0.54570846	0.724672557	0.98866075
11431	'Acp1'	26.39	27.14	27.47	28.82	28.82	24.79	26.42	25.89	26.97	25.65	24.46	24.91	27	26.42666667	27.47666667	25.00666667	-0.063416563	0.021399482	0.137699654	0.05255126	0.192034894	0.638753007	0.034585131	0.450025952
11432	'Acp2'	5.94	6.4	6	5.3	5.52	5.71	6.33	6.05	6.2	6.16	5.98	5.92	6.113333333	6.193333333	5.51	6.02	-0.031326428	-0.010300082	-0.085814763	-0.105533941	0.634285313	0.843808345	0.274529433	0.211314717
11433	'Acp5'	0.05	0	0.05	0	0.05	0.06	0.2	0	0.05	0	0.11	0.05	0.033333333	0.083333333	0.036666667	0.053333333	-0.007200311	-0.004699489	-0.005243445	0.001325295	0.645101245	0.463274817	0.805798145	0.958520128
11435	'Chrna1'	0	0.03	0.01	0.03	0.01	0.11	0.04	0.03	0.02	0.01	0	0.02	0.013333333	0.03	0.05	0.01	-0.020269719	-0.005409072	0.042966589	0.041559863	0.192373614	0.478019604	0.123997676	0.298721273
11443	'Chrnb1'	2.82	2.6	2.51	2.84	2.43	2.86	2.52	2.49	2.39	2.68	2.96	2.92	2.643333333	2.466666667	2.71	2.853333333	0.098032326	0.023735078	-0.03898495	0.033802362	0.21205936	0.587577385	0.706520244	0.773983794
11444	'Chrnb2'	0.12	0.06	0.04	0.09	0.06	0.09	0.07	0.03	0.18	0.08	0.08	0.13	0.073333333	0.093333333	0.08	0.096666667	0.004028621	-0.006337805	-0.027542218	0.009449524	0.911067933	0.66942502	0.645467272	0.895024631
114479	'Slc5a5'	0.26	0.46	0.38	0.3	0.45	0.44	0.22	0.25	0.16	0.32	0.48	0.44	0.366666667	0.21	0.396666667	0.413333333	0.099725957	0.034047982	-0.005864967	0.033517202	0.03950502	0.110010861	0.942806446	0.736340251
114564	'Csprs'	0	0	0.02	0	0	0	0	0	0	0	0.02	0	0.006666667	0	0	0.006666667		0.001427053		-0.007221667		0.546730578		0.547025189
114565	'Zbtb21'	3.92	3.86	3.87	3.2	4.02	3.75	4.1	3.79	4.17	3.6	3.79	3.77	3.883333333	4.02	3.656666667	3.72	-0.070125285	-0.041221336	-0.043947774	-0.058741178	0.300907372	0.433143283	0.604720788	0.52060936
114584	'Clic1'	567.92	585.59	654.41	617.68	615.16	514.64	590.25	577.31	591.41	512.7	543.6	570.53	602.64	586.3233333	582.4933333	542.2766667	-0.096917318	0.030143675	0.110558007	-0.013663695	0.003348646	0.475776909	0.064370887	0.841570326
114585	'D17H6S53E'	5.32	5.35	5.23	3.41	3.57	4.07	4.83	5.71	5.73	4.41	4.48	4.29	5.3	5.423333333	3.683333333	4.393333333	-0.159645169	-0.011618998	-0.149849514	-0.343308748	0.044212637	0.818710003	0.137690169	0.001861725
11459	'Acta1'	1.04	0.66	0.6	0.94	0.98	0.8	0.61	1.19	1.14	0.65	1.04	0.85	0.766666667	0.98	0.906666667	0.846666667	-0.025680112	-0.019510682	0.023117724	0.063175219	0.629660503	0.41782016	0.778118315	0.528099345
114601	'Ehbp1l1'	68.93	72.31	66.35	61.7	59.77	63.94	67.45	68.97	65.03	69.88	67.52	67.71	69.19666667	67.15	61.80333333	68.37	0.031314776	0.030648386	-0.131349746	-0.13282891	0.360182237	0.458050725	0.005437586	0.020703858
114602	'Zmynd10'	0.35	0.19	0.35	0.32	0.19	0.26	0.19	0.16	0.21	0.35	0.38	0.09	0.296666667	0.186666667	0.256666667	0.273333333	0.029781439	0.017708346	-0.010530328	-0.032674713	0.372561928	0.256754756	0.852995341	0.667206662
114604	'Prdm15'	2.38	2.52	2.25	2.25	2.16	2.31	2.12	2.11	2.11	2.33	2.17	2.3	2.383333333	2.113333333	2.24	2.266666667	0.076272992	0.07484417	-8.92E-04	-0.044416676	0.318666525	0.152685413	0.992241139	0.654288417
114606	'Tle6'	2.97	3.23	3.02	2.76	3.23	2.91	2.53	2.15	3.8	2.69	2.62	2.58	3.073333333	2.826666667	2.966666667	2.63	-0.036490156	0.019045009	0.095243836	-0.010669365	0.627272828	0.6404441	0.358383263	0.928017754
11461	'Actb'	2657.25	2550.35	2717.05	2582.4	2667.6	2547.46	2711.71	2669.96	2718.34	2550.1	2566.81	2642.53	2641.55	2700.003333	2599.153333	2586.48	-0.05103755	-0.029977122	0.023932891	0.008741513	0.022954522	0.375164237	0.548579262	0.855169654
114615	'Elac1'	1.02	1.28	1	0.76	0.69	0.96	1.52	1.1	1.16	0.93	0.97	0.86	1.1	1.26	0.803333333	0.92	-0.164889098	-0.043511472	-0.115895355	-0.248892946	0.035636515	0.327823225	0.263247553	0.036117804
114641	'Rpl31'	448.23	443.99	533.95	589.84	563.64	454.18	460.29	462.66	434.11	393.91	421.51	459.21	475.39	452.3533333	535.8866667	424.8766667	-0.072546064	0.050941211	0.307831434	0.181220125	0.078214798	0.277041311	7.19E-06	0.020343492
114642	'Brdt'	0.45	0.47	0.4	0.44	0.4	0.34	0.43	0.25	0.44	0.4	0.34	0.33	0.44	0.373333333	0.393333333	0.356666667	-0.015781922	0.020714014	0.050204323	-0.044213457	0.79648644	0.501769229	0.587286871	0.698828089
114643	'Oas1c'	0.09	0.23	0.3	0.14	0.11	0.2	0.13	0.15	0.13	0.09	0.13	0.21	0.206666667	0.136666667	0.15	0.143333333	-0.002187384	0.009975617	0.00983864	-0.037689022	0.938346246	0.473213255	0.832065689	0.568174355
11465	'Actg1'	2163.94	2221.68	2210.21	2103.8	2107.81	2092.19	2307.19	2263.79	2335.82	2246.19	2190.57	2205.63	2198.61	2302.266667	2101.266667	2214.13	-0.045287185	-0.062084937	-0.055629066	-0.031542001	0.051472616	0.048873348	0.146799877	0.477174693
114663	'Impa2'	10.79	11.33	9.86	9.74	10.58	9.97	9.77	9.15	10.15	9.92	9.49	9.79	10.66	9.69	10.09666667	9.733333333	0.010281283	0.059312758	0.053274884	-0.035368655	0.891568509	0.259744852	0.553192523	0.715394557
114664	'Hsd17b11'	5.62	6.84	7.35	8.02	6.7	6.09	6.63	6.03	6.02	6.08	6.4	6.61	6.603333333	6.226666667	6.936666667	6.363333333	0.021970156	0.026368824	0.094796697	0.07278181	0.781633164	0.594518704	0.338372853	0.511151837
114671	'4930444G20Rik'	0.24	0.2	0.15	0.12	0	0.37	0.46	0.13	0.18	0.14	0.34	0.24	0.196666667	0.256666667	0.163333333	0.24	-0.008720295	-0.007237489	-0.024151585	-0.018204842	0.787233832	0.608374456	0.587808361	0.748771348
114674	'Gtf2ird2'	4.04	4.31	4.15	3.9	3.79	4.45	4.2	3.8	4.07	4.98	3.78	4.57	4.166666667	4.023333333	4.046666667	4.443333333	0.094179691	0.015606954	-0.06923256	0.014355041	0.222968719	0.765604305	0.462618211	0.885931823
114679	'Selenom'	31.62	34.65	38.05	39.09	38.14	32.06	32.14	32.49	35.48	30.29	32.85	33.34	34.77333333	33.37	36.43	32.16	-0.030021728	0.02873826	0.158250677	0.085118135	0.671700705	0.587388601	0.062076785	0.359540386
11468	'Actg2'	9.8	10	9.34	10.07	9.06	9.16	9.94	9.98	9	7.96	9.23	9.79	9.713333333	9.64	9.43	8.993333333	-0.050406318	0.003337303	0.057991984	-0.00601087	0.524027725	0.947819477	0.554840092	0.954790362
11471	'Actl7b'	0	0.05	0.15	0.1	0.1	0.06	0.1	0.06	0.05	0.1	0.05	0.05	0.066666667	0.07	0.086666667	0.066666667	-6.78E-04	-3.61E-04	0.007811139	0.009987609	0.968140479	0.95944403	0.790168393	0.787315387
114713	'Rasa2'	10.45	10.3	10.27	8.88	9.91	9.51	11.11	9.79	10.47	10.45	10.2	9.46	10.34	10.45666667	9.433333333	10.03666667	-0.032222372	-0.022614194	-0.066443361	-0.070573586	0.569299364	0.64406606	0.322678305	0.316176264
114714	'Rad51c'	6.14	4.68	6.39	4.83	5	5.28	5.17	5.38	5	6.42	5.32	5.94	5.736666667	5.183333333	5.036666667	5.893333333	0.012361807	0.022894755	-0.021068567	-0.051104129	0.875112247	0.653501132	0.828011528	0.630021366
114715	'Spred1'	25.73	24.18	22.66	26.67	27.1	27.62	28.9	28.43	26.83	26.46	25.88	24.8	24.19	28.05333333	27.13	25.71333333	-0.097512242	-0.156569159	0.087040515	0.179572563	0.018428723	4.07E-04	0.082599489	0.00243121
114716	'Spred2'	33.64	32.13	31.41	28.08	28.55	30.17	31.66	32.64	32.9	32.44	32.2	30.54	32.39333333	32.4	28.93333333	31.72666667	-0.020196199	-0.012955326	-0.119998443	-0.12351297	0.642727379	0.767692056	0.035016551	0.05106979
11472	'Actn2'	0	0	0.03	0.03	0	0	0	0	0	0	0	0	0.01	0	0.01	0		0.001427053	0.00561989	3.48E-04		0.546730578	0.536651379	0.983632773
11474	'Actn3'	0	0.04	0.04	0.11	0.06	0	0.13	0.1	0.13	0.19	0.04	0.2	0.026666667	0.12	0.056666667	0.143333333	0.011587909	-0.020615188	-0.059208533	0.029502756	0.724838451	0.067527303	0.185877307	0.461759436
114741	'Supt16'	79.18	78.2	71.58	74.81	75.28	76.72	78.79	78.6	78.26	79.19	81.27	78.57	76.32	78.55	75.60333333	79.67666667	0.028231967	-0.037094403	-0.055513541	0.016721962	0.351747803	0.34224607	0.205551761	0.757880711
11475	'Acta2'	662.8	645.85	678.4	721.03	721.33	571.1	676.7	639.49	678.17	594.22	619.58	675.83	662.35	664.7866667	671.1533333	629.8766667	-0.044622188	-0.002412273	0.088046275	0.051143734	0.193778709	0.948477355	0.147056687	0.428507125
11477	'Acvr1'	27.21	26.42	24.11	24.75	24.53	25.04	26.96	29.54	26.41	25.78	25.6	25.23	25.91333333	27.63666667	24.77333333	25.53666667	-0.092587534	-0.06918501	-0.025672297	-0.02990251	0.070894499	0.152866634	0.669193932	0.660371005
114774	'Pawr'	0.15	0	0	0.11	0.04	0.08	0.15	0.04	0.07	0.07	0.07	0	0.05	0.086666667	0.076666667	0.046666667	-0.011997801	-0.004592566	0.013941206	0.016468865	0.528349709	0.556365699	0.641971208	0.656843675
11479	'Acvr1b'	5.73	6.04	5.49	3.89	4.33	3.95	5.08	5.28	4.81	4.89	5.03	4.94	5.753333333	5.056666667	4.056666667	4.953333333	-0.014879085	0.098660718	-0.21071768	-0.388829672	0.832291286	0.061846208	0.013461403	1.79E-05
11480	'Acvr2a'	4.34	4.39	3.99	4.51	4.3	4.19	4.35	3.95	4.44	4.56	4.53	4.18	4.24	4.246666667	4.333333333	4.423333333	0.050438755	-0.005181154	-0.009300663	0.05716959	0.465403712	0.921873405	0.90812134	0.510590755
11481	'Acvr2b'	0.05	0.05	0.06	0.03	0.02	0.04	0.09	0.06	0.03	0.06	0.06	0.04	0.053333333	0.06	0.03	0.053333333	-0.008159242	-0.005685493	-0.075575373	-0.086898566	0.844390181	0.759283468	0.201811348	0.247399967
11482	'Acvrl1'	0.23	0.12	0.17	0.12	0.15	0.14	0.1	0.14	0.18	0.15	0.14	0.24	0.173333333	0.14	0.136666667	0.176666667	0.024863077	0.008856702	-0.038071053	-0.038725623	0.537872569	0.621912387	0.551773774	0.632464437
11484	'Aspa'	4.32	4.75	5.24	5.97	6.63	5.43	5.7	5.09	5.16	4.54	4.48	5.21	4.77	5.316666667	6.01	4.743333333	-0.079081868	-0.04181456	0.226494856	0.243726587	0.320314677	0.369187582	0.026602705	0.032817413
114841036	'LOC114841036'	3.59	4.2	2.93	2.51	2.58	3.32	3.19	3.58	2.74	3.71	3.51	3.17	3.573333333	3.17	2.803333333	3.463333333	0.061069902	0.03705608	-0.151478335	-0.178017292	0.437098674	0.395022955	0.144125139	0.133546669
11486	'Ada'	4.85	5.14	5.81	7.25	8.35	7.17	5.86	5.56	5.08	5.36	6.19	6.88	5.266666667	5.5	7.59	6.143333333	0.087799057	-0.019146334	0.213369234	0.392961348	0.2707327	0.693011147	0.030387295	3.19E-04
114863	'Plpbp'	29.95	31.64	31.28	31.69	31.85	30.38	30.29	33.99	31.55	29.8	29.77	29.8	30.95666667	31.94333333	31.30666667	29.79	-0.0335334	-0.02246564	0.068601687	0.065548353	0.538288485	0.644782114	0.274990226	0.333462126
11487	'Adam10'	36.47	36.41	32.93	34.93	35.02	35.43	37.39	35.17	36.21	37.5	35.73	36.05	35.27	36.25666667	35.12666667	36.42666667	0.014014593	-0.033803874	-0.032304657	0.024099661	0.721551957	0.431971723	0.518235721	0.68084554
114872	'Psg29'	0	0.02	0.01	0	0	0	0	0.01	0	0	0	0	0.01	0.003333333	0	0	-0.003853217	0.002879852		-0.02215642	0.50629125	0.561128083		0.289502125
114874	'Ddhd1'	5.06	5.19	4.83	4.96	4.58	4.91	4.66	4.96	4.81	4.96	4.73	4.84	5.026666667	4.81	4.816666667	4.843333333	0.015584109	0.034280236	0.006262288	-0.026585298	0.819370604	0.514965414	0.937981019	0.757479078
11488	'Adam11'	0.07	0.06	0.05	0.04	0.03	0.13	0.06	0.03	0.1	0.05	0.06	0.06	0.06	0.063333333	0.066666667	0.056666667	-0.00555433	-0.001047477	0.0061539	0.002273296	0.855212488	0.938603811	0.896737599	0.9707898
114886	'Cygb'	0	0.03	0.11	0.06	0	0.06	0.03	0	0	0	0.03	0	0.046666667	0.01	0.04	0.01	-4.15E-05	0.005662103	0.018780694	-0.00439652	0.995822378	0.32850513	0.372232934	0.901100882
11489	'Adam12'	9.2	10.02	8.24	8.16	8.46	8.45	8.98	8.31	8.45	9.64	9.56	9.78	9.153333333	8.58	8.356666667	9.66	0.159215985	0.060478358	-0.174305719	-0.089722964	0.001573107	0.224462559	0.003652875	0.219265055
114893	'Dcun1d1'	11.64	11.05	9.6	10.89	11.48	11.61	11.8	11.4	11.46	10.52	10.73	11.08	10.76333333	11.55333333	11.32666667	10.77666667	-0.07853922	-0.067617633	0.078268101	0.092439843	0.159768044	0.183245878	0.240968191	0.23280971
114896	'Afg3l1'	29.98	30.9	28.95	28.4	26.4	27.2	28.9	28.79	27.25	30.53	29.7	29.39	29.94333333	28.31333333	27.33333333	29.87333333	0.065534856	0.042024968	-0.082397725	-0.065301915	0.170540853	0.357004259	0.159321618	0.304679935
11490	'Adam15'	64.04	65.35	65.5	64	61.76	64.27	61.74	63.04	63.26	66.25	62.53	64.31	64.96333333	62.68	63.34333333	64.36333333	0.044397644	0.041085062	-0.004485117	-0.004293821	0.244919549	0.299688571	0.929411738	0.937314239
11491	'Adam17'	13.41	14.11	13.37	14.47	13.54	14.01	14.39	13.97	14.29	13.74	14.78	14.63	13.63	14.21666667	14.00666667	14.38333333	0.022063289	-0.046341958	-0.019250021	0.064202411	0.67247745	0.330784809	0.761634806	0.348128588
11492	'Adam19'	10.14	10.95	9.93	7.22	7.94	8.74	10.38	10.33	10.3	9.34	9.14	9.05	10.34	10.33666667	7.966666667	9.176666667	-0.144962635	-7.16E-04	-0.16234264	-0.307636701	0.004832559	0.987982291	0.019144262	4.74E-05
11496	'Adam22'	0	0.02	0.01	0.02	0	0.01	0.01	0.01	0.05	0	0.02	0	0.01	0.023333333	0.01	0.006666667	-0.019444862	-0.006885411	0.017924625	0.01691039	0.202731318	0.335245867	0.385891692	0.574320289
11498	'Adam4'	0.25	0.1	0.1	0.22	0.1	0.14	0.2	0.12	0.08	0.22	0.12	0.18	0.15	0.133333333	0.153333333	0.173333333	0.015741329	0.003355202	-0.006114927	0.007769432	0.63278548	0.810435983	0.911132766	0.909266348
11499	'Adam5'	0.03	0.09	0.15	0.15	0.13	0.14	0.05	0.09	0.03	0.17	0.15	0.05	0.09	0.056666667	0.14	0.123333333	0.031666754	0.007037424	0.010574915	0.044473846	0.222596433	0.491045755	0.834246169	0.467612699
11501	'Adam8'	19.89	19.29	20.8	21.89	22.16	22.62	18.53	19.08	18.26	20.22	21.2	21.07	19.99333333	18.62333333	22.22333333	20.83	0.14997472	0.073368152	0.1013856	0.165749109	0.004465322	0.129343015	0.09820371	0.014078908
11502	'Adam9'	67.96	68.15	64.61	68.56	72.28	67.68	67.3	70.23	65.9	71.55	71.61	69.52	66.90666667	67.81	69.50666667	70.89333333	0.070088255	-0.018132771	-0.010141193	0.082013761	0.043104832	0.642576869	0.830830954	0.12638296
11504	'Adamts1'	12.93	11.93	12.93	18.01	19.51	18.46	11.56	12.49	12.25	16.15	16.1	15.84	12.59666667	12.1	18.66	16.03	0.36760336	0.039552236	0.21618949	0.546357095	5.86E-13	0.416413485	2.25E-04	3.50E-16
11512	'Adcy6'	28.8	31.82	28.17	24.21	24.29	26.89	27.4	29.79	29.3	27.72	29.07	28.28	29.59666667	28.83	25.13	28.35666667	-0.013852926	0.028603288	-0.146295447	-0.191196906	0.729288878	0.518492578	0.007136889	0.002921748
11513	'Adcy7'	66.1	68.58	65.75	58.1	58.98	63.42	64.77	64.87	64.97	68.04	63.82	65.46	66.81	64.87	60.16666667	65.77333333	0.017661015	0.021601458	-0.092792663	-0.097238727	0.587213713	0.545328611	0.061284234	0.070789209
11514	'Adcy8'	0	0.01	0.01	0	0	0.01	0	0	0	0	0.01	0	0.006666667	0	0.003333333	0.003333333	0.003391807	0.003072906	6.17E-04	-0.006719807	0.536829552	0.376460246	0.96302575	0.757470296
11515	'Adcy9'	2.95	3.04	2.67	2.4	1.98	2.35	2.78	2.88	2.76	2.94	2.6	2.42	2.886666667	2.806666667	2.243333333	2.653333333	-0.050480435	0.021715851	-0.173184645	-0.275240052	0.485443328	0.681535864	0.05396095	0.003579148
11517	'Adcyap1r1'	0	0.01	0.01	0	0.02	0.01	0.01	0.01	0	0.01	0.01	0	0.006666667	0.006666667	0.01	0.006666667	-4.60E-04	-2.39E-04	0.00693428	0.009315371	0.969017948	0.962835694	0.745076219	0.739238245
11518	'Add1'	61.25	60.27	55.37	54.75	53.85	55.24	56.84	57.47	57.12	61.36	58.87	58.29	58.96333333	57.14333333	54.61333333	59.50666667	0.073289669	0.047070038	-0.093153592	-0.071409925	0.036138479	0.231185704	0.049928949	0.187685888
11519	'Add2'	0.68	0.43	0.44	0.38	0.34	0.47	0.45	0.25	0.36	0.58	0.19	0.42	0.516666667	0.353333333	0.396666667	0.396666667	0.021179466	0.048108433	-0.004000272	-0.140323933	0.728566965	0.131335366	0.965453931	0.224594397
11520	'Plin2'	69.47	71.93	80.07	77.75	81.81	71.93	71.59	72.08	72.95	73.32	75.79	81.21	73.82333333	72.20666667	77.16333333	76.77333333	0.091457682	0.020025008	0.018378717	0.086849801	0.034131592	0.661800996	0.754058348	0.197503179
11522	'Adh1'	0.15	0.05	0	0.05	0	0	0.1	0.17	0.1	0.15	0.15	0.05	0.066666667	0.123333333	0.016666667	0.116666667	-0.001529237	-0.005495486	-0.035732317	-0.021501068	0.944766338	0.511600815	0.178785146	0.421439969
11529	'Adh7'	13.61	13.81	15.73	15.01	13.75	14.94	16.27	13.18	16.47	13.11	13.14	14.66	14.38333333	15.30666667	14.56666667	13.63666667	-0.118641149	-0.049496726	0.090802031	0.04185073	0.090510167	0.349778918	0.257418132	0.629784577
11532	'Adh5'	54.22	51.12	58.8	59.24	59.76	49.04	50.21	53.03	52.89	45.19	50.01	53.64	54.71333333	52.04333333	56.01333333	49.61333333	-0.050716257	0.049806895	0.166827089	0.059705077	0.351074908	0.302452161	0.021240942	0.435414537
11534	'Adk'	56.48	54.5	59.73	66.84	67.04	54.13	60.11	58.02	53.66	53.82	56.84	55.23	56.90333333	57.26333333	62.67	55.29666667	-0.072427195	-0.022864165	0.213112268	0.174089057	0.134736994	0.624295455	0.001644476	0.018389255
11535	'Adm'	0.51	0.36	0.35	0.35	0.1	0.35	0.41	0.53	0.57	0.3	0.2	0.05	0.406666667	0.503333333	0.266666667	0.183333333	-0.065914494	-0.009153741	0.026689231	-0.055622404	0.057356996	0.612310769	0.556546852	0.432975103
11538	'Adnp'	37.94	37.16	34.81	31.76	30.57	34.64	39.54	38.47	38	37.23	36.04	36.07	36.63666667	38.67	32.32333333	36.44666667	-0.073013829	-0.066796965	-0.145776415	-0.139757747	0.047187633	0.102455007	0.00731963	0.023414446
11540	'Adora2a'	0.03	0.05	0.03	0.05	0.07	0.03	0.05	0	0.03	0.08	0.05	0.08	0.036666667	0.026666667	0.05	0.07	0.018980654	0.001489698	-0.010983108	0.018850102	0.324487405	0.824523191	0.759269658	0.63835813
11541	'Adora2b'	2	2.27	2.27	2.45	2.63	2.31	2.36	2.34	2.11	1.29	1.65	2.22	2.18	2.27	2.463333333	1.72	-0.112746517	-0.0100934	0.215622469	0.108437126	0.118945576	0.800811814	0.033879083	0.36335921
11544	'Adprh'	29.38	34.24	35.97	32.08	28.57	30.69	32.44	30.19	33.06	32.26	30.22	32.71	33.19666667	31.89666667	30.44666667	31.73	0.001581436	0.03327346	-0.036177441	-0.079414149	0.978663914	0.520262899	0.613081379	0.333216833
11545	'Parp1'	67.42	69.91	64.3	66.69	63.03	65.88	66.52	67.95	66.33	68.85	66.43	67.63	67.21	66.93333333	65.2	67.63666667	0.023347336	0.003012531	-0.033496114	-0.011711889	0.493241584	0.938969416	0.486812547	0.832822281
11546	'Parp2'	25.63	24.13	24.2	25.44	26.41	23.22	23.59	24.06	22.68	22.97	23.74	24.7	24.65333333	23.44333333	25.02333333	23.80333333	0.027669059	0.044079848	0.077467015	0.050454869	0.647791905	0.385215907	0.283761285	0.5126103
11548	'Adra1b'	2.06	2.04	1.39	1.47	1.58	1.6	2.28	2.32	2.58	1.54	1.73	1.95	1.83	2.393333333	1.55	1.74	-0.198321116	-0.096617034	-0.079896267	-0.106090043	0.012562557	0.033111241	0.440933872	0.370677606
115485636	'LOC115485636'	0.16	0.16	0.08	0.19	0.08	0.09	0.16	0.16	0.17	0.19	0.05	0.24	0.133333333	0.163333333	0.12	0.16	7.54E-04	-0.004832655	-0.023794322	-0.009278333	0.981689459	0.736201915	0.627054545	0.88170843
115485680	'LOC115485680'	0.05	0.06	0.04	0.04	0.04	0.04	0.05	0.04	0.05	0.04	0.04	0.04	0.05	0.046666667	0.04	0.04	-0.069984471	0.01232683	0.021917518	-0.116456133	0.349424217	0.762960446	0.830528896	0.329099252
115485924	'LOC115485924'	0.23	0	0.04	0.09	0.22	0.05	0.05	0.1	0.09	0.04	0.05	0.09	0.09	0.08	0.12	0.06	-0.005120347	9.92E-04	0.025885794	0.016034771	0.776312549	0.902173949	0.42958039	0.709774601
115486031	'LOC115486031'	1.11	0.85	0.9	1	0.89	0.7	1.12	1.16	1.04	0.94	0.73	0.77	0.953333333	1.106666667	0.863333333	0.813333333	-0.114989693	-0.030060088	0.033353164	-0.045622118	0.102925594	0.411816124	0.731709629	0.696794276
115486128	'LOC115486128'	0.83	0.75	0.87	0.89	0.8	0.96	1.15	0.99	1.18	1.12	1.02	0.99	0.816666667	1.106666667	0.883333333	1.043333333	-0.03065745	-0.081647759	-0.09969169	0.075262474	0.691808722	0.046546175	0.335038562	0.528307588
115486418	'LOC115486418'	1.98	1.53	1.72	1.67	1.72	1.77	1.6	1.54	1.52	1.4	1.37	1.23	1.743333333	1.553333333	1.72	1.333333333	-0.085458614	0.035400521	0.160297072	-0.032372673	0.273842114	0.428321671	0.12205951	0.781956244
115486419	'LOC115486419'	0.02	0.04	0.01	0.02	0	0.02	0.02	0.03	0.02	0.02	0.02	0.02	0.023333333	0.023333333	0.013333333	0.02	-0.001917708	0.003885503	-0.015905609	-0.04109633	0.935241269	0.723836159	0.63765046	0.387388535
115486430	'LOC115486430'	0.05	0.1	0	0.05	0.03	0.12	0.1	0	0.03	0.03	0.05	0.05	0.05	0.043333333	0.066666667	0.043333333	-3.21E-04	0.001228617	0.015379229	0.011445196	0.985684863	0.873559111	0.644541804	0.790895129
115486432	'LOC115486432'	0.14	0.28	0.13	0.05	0.23	0.16	0.05	0.21	0.19	0	0.42	0.14	0.183333333	0.15	0.146666667	0.186666667	0.007653598	0.003744482	-0.012284295	-0.017986091	0.749141843	0.744051902	0.749706228	0.742342017
115486435	'LOC115486435'	0	0	0.2	0	0	0	0	0.23	0	0	0	0	0.066666667	0.076666667	0	0	-0.003853217	-1.89E-04		-0.007221667	0.50629125	0.956954139		0.547025189
115486439	'LOC115486439'	0	0.13	0	0	0	0	0	0	0	0	0	0	0.043333333	0	0	0		0.002739965		-0.013439538		0.403356757		0.410245192
115486443	'LOC115486443'	0.22	0.19	0.22	0.28	0.15	0.34	0.31	0.44	0.3	0.23	0.25	0.24	0.21	0.35	0.256666667	0.24	-0.035586618	-0.019274428	0.007341048	0.025829555	0.371173665	0.269584393	0.898974712	0.721935175
115486493	'LOC115486493'	0.04	0.03	0.08	0.09	0.03	0.05	0.04	0.08	0.06	0.12	0.11	0.1	0.05	0.06	0.056666667	0.11	0.042950525	-0.002961104	-0.0646078	0.012816043	0.208806241	0.80691919	0.227039535	0.820677106
115486510	'LOC115486510'	0.06	0.03	0.06	0	0	0	0.03	0	0.06	0	0.03	0.03	0.05	0.03	0	0.02	-0.004026219	0.003089419	-0.011711314	-0.039757867	0.755732617	0.666479353	0.376442826	0.154168868
115486517	'LOC115486517'	0	0	0.03	0	0	0	0	0	0	0	0	0	0.01	0	0	0		0.001427053		-0.007221667		0.546730578		0.547025189
115486880	'LOC115486880'	0.29	0.28	0	0.07	0.27	0.16	0.07	0.62	0.28	0.27	0.14	0.27	0.19	0.323333333	0.166666667	0.226666667	-0.013791293	-0.008221827	-0.015946515	-0.004250363	0.605519848	0.442050685	0.680188907	0.925520442
115486886	'LOC115486886'	0.04	0.04	0	0	0	0	0.04	0	0	0	0	0.04	0.026666667	0.013333333	0	0.013333333	-5.35E-05	0.001534204	-0.005500111	-0.015203985	0.994608583	0.721468344	0.544996409	0.381271235
115486940	'LOC115486940'	0.45	0.42	0.38	0.3	0.24	0.27	0.57	0.69	0.42	0.47	0.45	0.51	0.416666667	0.56	0.27	0.476666667	-0.02651223	-0.022246281	-0.113068508	-0.098841978	0.613137591	0.347149235	0.118776413	0.266290472
115487084	'LOC115487084'	0.04	0	0	0	0	0.05	0	0	0.04	0	0	0.04	0.013333333	0.013333333	0.016666667	0.013333333	-9.00E-05	-4.97E-05	6.24E-04	9.19E-04	0.990949694	0.988397794	0.962604045	0.958095234
115487094	'LOC115487094'	0.75	0.78	0.9	0.93	0.91	0.98	0.89	1	0.88	0.98	1.09	0.96	0.81	0.923333333	0.94	1.01	0.047930324	-0.026658526	-0.042809948	0.109128238	0.517236968	0.474663144	0.676073358	0.358895555
115487110	'LOC115487110'	0.79	0.69	0.44	0.33	0.75	0.61	0.55	0.78	0.64	0.84	0.6	0.55	0.64	0.656666667	0.563333333	0.663333333	0.006570208	-8.84E-04	-0.042238262	-0.036967972	0.905735929	0.972479081	0.599294381	0.709001961
115487111	'LOC115487111'	0.9	0.84	0.42	1.25	0.9	0.14	0.82	1.2	1.35	0.74	0.98	1.01	0.72	1.123333333	0.763333333	0.91	-0.083829115	-0.045372975	-0.014169672	0.008423997	0.244394894	0.095230414	0.77437781	0.890799202
115487147	'LOC115487147'	0.06	0.06	0	0	0	0	0	0.07	0.06	0	0	0	0.04	0.043333333	0	0	-0.007977816	-2.38E-04		-0.015203985	0.338212366	0.963011645		0.381271235
115487184	'LOC115487184'	59.76	51.54	60.9	83.83	71.17	46.36	53.58	50.75	60.09	41.05	48.32	56.25	57.4	54.80666667	67.12	48.54	-0.089835954	0.022746868	0.291559332	0.18499196	0.255409553	0.657792084	0.004185664	0.098563041
115487203	'LOC115487203'	0	0.06	0.12	0	0	0	0	0.07	0.19	0.18	0.06	0.06	0.06	0.086666667	0	0.1	0.002980658	-0.001860943	-0.03011768	-0.022029289	0.862150964	0.773760703	0.154060506	0.290904075
115487215	'LOC115487215'	0	0	0.05	0.03	0.03	0.06	0	0	0.05	0.03	0.03	0.08	0.016666667	0.016666667	0.04	0.046666667	0.010736147	-1.17E-04	-0.0046226	0.017973802	0.474583676	0.979755891	0.874079172	0.556374015
115487367	'LOC115487367'	34.13	33.62	31.97	31.9	31.43	32.67	31.83	33.85	32.36	31.12	32.1	32.68	33.24	32.68	32	31.96666667	-0.018342693	0.015858813	0.016439354	-0.020637517	0.728079476	0.740363435	0.7935259	0.760777423
115487746	'LOC115487746'	0.24	0.41	0.16	0.12	0.24	0.28	0.08	0.23	0.17	0.16	0.2	0.37	0.27	0.16	0.213333333	0.243333333	0.023319011	0.012806512	-0.012142382	-0.028166437	0.443291245	0.351976712	0.814625074	0.678994934
115487803	'LOC115487803'	2.76	2.8	2.05	2.87	2.8	3.1	2.51	2.34	3.36	2.69	2.81	2.48	2.536666667	2.736666667	2.923333333	2.66	-0.016557112	-0.029526558	0.095717665	0.156185589	0.835481148	0.521117125	0.339833374	0.168209092
115487818	'LOC115487818'	0.05	0	0	0	0	0.05	0	0	0.05	0	0	0	0.016666667	0.016666667	0.016666667	0	-0.003471062	-4.97E-05	0.006102157	9.19E-04	0.528263329	0.988397794	0.519613944	0.958095234
115487832	'LOC115487832'	735.46	746.62	667.92	560.83	575.82	650.02	723.43	729.32	751.51	713.56	675.61	671.4	716.6666667	734.7533333	595.5566667	686.8566667	-0.085362624	-0.032874864	-0.175555747	-0.219125909	0.002473849	0.383452877	8.43E-04	3.29E-04
115488002	'LOC115488002'	0.25	0.26	0.02	0.3	1.06	0.17	0.66	0.35	0.17	0.35	0	0.35	0.176666667	0.393333333	0.51	0.233333333	-0.012287251	-0.008698316	0.02983411	0.055602722	0.51943044	0.254609376	0.363941157	0.166989874
115488008	'LOC115488008'	0	0.05	0	0	0	0	0.05	0	0	0	0	0	0.016666667	0.016666667	0	0	-0.003422646	-3.14E-05		-0.00726279	0.531165769	0.992657871		0.545858125
115488017	'LOC115488017'	0.04	0	0	0	0	0	0	0	0	0	0	0	0.013333333	0	0	0		0.001432932		-0.007255209		0.545890457		0.54607295
115488020	'LOC115488020'	0.34	0.17	0.11	0.11	0.11	0.19	0	0.26	0.17	0.11	0.06	0.17	0.206666667	0.143333333	0.136666667	0.113333333	-0.005356224	0.005054335	0.008911354	-0.026936666	0.793440538	0.623091528	0.797977169	0.603466497
115488023	'LOC115488023'	0	0	0.37	0.07	0.09	0.15	0.1	0.13	0.04	0.19	0.29	0.14	0.123333333	0.09	0.103333333	0.206666667	0.052426177	0.001800965	-0.069648762	-0.00562885	0.091220713	0.727191788	0.175587593	0.834642717
115488029	'LOC115488029'	26.71	26.47	19.75	16.14	16.12	29.11	24.05	24.08	23.95	29.68	25.2	21.64	24.31	24.02666667	20.45666667	25.50666667	0.058131947	0.007570681	-0.093773564	-0.076899682	0.457690943	0.885814949	0.328725078	0.501090365
115488119	'LOC115488119'	0	0	0.08	0.08	0	0	0	0	0.08	0	0	0	0.026666667	0.026666667	0.026666667	0	-0.003471062	-6.51E-05	0.00561989	3.48E-04	0.528263329	0.984755508	0.536651379	0.983632773
115488122	'LOC115488122'	1.7	1.79	1.45	1.19	1.41	1.26	2.06	1.47	1.81	1.71	2.04	1.83	1.646666667	1.78	1.286666667	1.86	0.024728145	-0.005488774	-0.158979816	-0.132528637	0.729200613	0.881572247	0.111314678	0.262391923
115488130	'LOC115488130'	3.19	3.35	2.79	3.35	3.28	2.96	3.15	3.19	2.92	2.87	3.36	2.88	3.11	3.086666667	3.196666667	3.036666667	-0.009266853	0.003475671	0.06448498	0.052156184	0.906701378	0.945181993	0.509532155	0.626413544
115488139	'LOC115488139'	0.03	0.03	0.02	0	0	0	0	0	0	0	0	0.03	0.026666667	0	0	0.01	0.003375862	0.004975431	-0.005500111	-0.024466312	0.537787886	0.260390937	0.544996409	0.265751221
115488157	'LOC115488157'	0.18	0	0.06	0.03	0.12	0.07	0.08	0.14	0.05	0.08	0.02	0	0.08	0.09	0.073333333	0.033333333	-0.016110907	-6.45E-04	0.018597678	-0.005193306	0.324121497	0.938661904	0.450849421	0.894174011
115488169	'LOC115488169'	0	0.03	0	0	0.03	0	0.03	0	0	0	0	0	0.01	0.01	0.01	0	-0.003422646	-3.14E-05	0.00560722	1.98E-04	0.531165769	0.992657871	0.537105526	0.99070668
115488203	'LOC115488203'	0	0	0.19	0	0.09	0.11	0	0.11	0	0	0	0	0.063333333	0.036666667	0.066666667	0	-0.003853217	0.001220971	0.012643936	0.001315709	0.50629125	0.767826271	0.352931385	0.956888615
115488282	'LOC115488282'	0.08	0.02	0.16	0.12	0.06	0.12	0.1	0.1	0.1	0.13	0.06	0.14	0.086666667	0.1	0.1	0.11	0.005166413	-0.004288008	-0.007021839	0.021062639	0.869154816	0.730229622	0.88826291	0.719664911
115488284	'LOC115488284'	0.16	0.06	0.06	0.15	0	0.08	0	0.06	0	0	0.06	0.07	0.093333333	0.02	0.076666667	0.043333333	0.009449926	0.011558305	0.01705605	-0.010108363	0.518521615	0.169466319	0.58644478	0.834129636
115488290	'LOC115488290'	0.12	0.07	0.02	0	0.11	0	0	0	0.09	0.05	0.02	0.07	0.07	0.03	0.036666667	0.046666667	0.003289195	0.005466009	3.19E-04	-0.018843929	0.791177744	0.407640026	0.988247915	0.576199384
115488343	'LOC115488343'	0.11	0.36	0.09	0.2	0.13	0.12	0.07	0.11	0	0.16	0.31	0.26	0.186666667	0.06	0.15	0.243333333	0.060064827	0.014606785	-0.048879281	-0.015470948	0.038106133	0.171082066	0.360696867	0.798923264
115488359	'LOC115488359'	0.1	0	0	0	0	0.04	0.14	0.08	0.04	0.1	0.04	0.03	0.033333333	0.086666667	0.013333333	0.056666667	-0.008797812	-0.00636983	-0.023421167	-0.012449533	0.662502338	0.403879357	0.315211233	0.591914229
115488470	'LOC115488470'	0.34	0.4	0.4	0.21	0.1	0.35	0.28	0.39	0.37	0.48	0.27	0.32	0.38	0.346666667	0.22	0.356666667	0.006054525	0.010565213	-0.126409361	-0.188867711	0.919942245	0.725564977	0.119151737	0.068214555
115488503	'LOC115488503'	9.93	8.94	10.25	8.97	8.38	6.41	8.69	9.28	11.04	7.5	7.72	8.73	9.706666667	9.67	7.92	7.983333333	-0.19575453	0.015672756	0.004964439	-0.22830434	0.004754954	0.766032235	0.955159471	0.014521957
115488529	'LOC115488529'	0.04	0	0.08	0.04	0.04	0	0.13	0.05	0.04	0	0.09	0.21	0.04	0.073333333	0.026666667	0.1	0.006401561	-0.003613213	-0.027161036	-0.00705525	0.739567011	0.612693679	0.314052146	0.798747846
115488536	'LOC115488536'	0.09	0.29	0.15	0.19	0.06	0.1	0.21	0.13	0.15	0.06	0.09	0.26	0.176666667	0.163333333	0.116666667	0.136666667	-0.00541604	0.003501368	-0.013413183	-0.044485764	0.855080492	0.803155967	0.762439469	0.472024195
115488611	'LOC115488611'	0.02	0.03	0.01	0.02	0.01	0.03	0.03	0.02	0.02	0.02	0.02	0.02	0.02	0.023333333	0.02	0.02	-0.011669429	-0.014352416	-0.002888838	0.02921393	0.863235931	0.652585645	0.975961057	0.795446611
115488623	'LOC115488623'	0.02	0.02	0	0	0	0	0.02	0	0.02	0	0	0	0.013333333	0.013333333	0	0	-0.007555941	-9.69E-05		-0.015203985	0.35139949	0.984770677		0.381271235
115488624	'LOC115488624'	33.3	35.88	34.9	28.8	27.6	32.93	34.21	34.2	36.9	30.13	32.95	28.59	34.69333333	35.10333333	29.77666667	30.55666667	-0.168861955	-0.014648933	-0.017924949	-0.171248876	0.001011464	0.748290249	0.793363733	0.015762248
115488664	'LOC115488664'	0.2	0.43	0.19	0.21	0.4	0.11	0.2	0.23	0	0.1	0	0.1	0.273333333	0.143333333	0.24	0.066666667	-0.008375681	0.005927431	0.031991037	-0.005152842	0.55671723	0.496255822	0.26253244	0.913805564
115488671	'LOC115488671'	0.08	0.09	0.04	0.03	0.03	0.08	0.06	0.05	0.06	0.05	0.07	0.05	0.07	0.056666667	0.046666667	0.056666667	-0.00423564	0.008541786	-0.017978834	-0.064259641	0.91833088	0.658233589	0.76902733	0.426461087
115488764	'LOC115488764'	0.13	0.05	0.08	0.03	0.1	0	0.03	0.06	0	0.08	0.03	0.03	0.086666667	0.03	0.043333333	0.046666667	0.006713662	0.010665936	6.89E-04	-0.034762974	0.684015695	0.237163467	0.980966499	0.44600192
115488765	'LOC115488765'	0.36	0	0.11	0	0	0.13	0	0.28	0	0.12	0	0.12	0.156666667	0.093333333	0.043333333	0.08	-7.60E-04	0.002484349	-0.005284631	-0.020767218	0.947326025	0.671364004	0.749934263	0.440925156
115488784	'LOC115488784'	0.28	0.54	0.23	0.28	0.23	0.27	0.3	0.27	0.33	0.45	0.22	0.37	0.35	0.3	0.26	0.346666667	0.020971273	0.009883814	-0.056931525	-0.071953869	0.66844293	0.655085521	0.442136857	0.435248309
115488787	'LOC115488787'	15.32	12.8	11.03	11.42	10.69	16.78	11.05	13.45	11.62	14.79	11.88	11.52	13.05	12.04	12.96333333	12.73	0.067958698	0.060791413	0.023037586	-0.008918333	0.390477408	0.229363397	0.818831743	0.936110982
115488789	'LOC115488789'	0.05	0.07	0.07	0.02	0.04	0.05	0.06	0.03	0.04	0.02	0.04	0.04	0.063333333	0.043333333	0.036666667	0.033333333	-0.021264086	0.011132869	0.017064034	-0.068519964	0.523932685	0.51656959	0.738883006	0.363727562
115488807	'LOC115488807'	0	0.01	0	0.01	0.01	0	0	0	0	0	0	0	0.003333333	0	0.006666667	0		0.001434208	0.01201006	0.008232015		0.54570846	0.36539592	0.701762594
115488942	'LOC115488942'	0.15	0.15	0.17	0.07	0.12	0	0.05	0.11	0.25	0.15	0.2	0.07	0.156666667	0.136666667	0.063333333	0.14	0.001013144	0.003157365	-0.047263187	-0.075863902	0.97403731	0.826015991	0.280686049	0.203527517
115489041	'LOC115489041'	0.04	0.08	0.04	0.04	0	0.05	0.08	0.14	0.21	0.04	0.04	0.16	0.053333333	0.143333333	0.03	0.08	-0.016696504	-0.010903397	-0.023175929	-0.015083502	0.468020746	0.257030063	0.386850043	0.630655071
115489044	'LOC115489044'	0.16	1	0.3	0.46	0.14	0.5	0	0.48	0.29	0.52	0.29	0.82	0.486666667	0.256666667	0.366666667	0.543333333	0.034131548	0.01055918	-0.038921029	-0.032405137	0.220509882	0.346969473	0.418023909	0.576107469
115489096	'LOC115489096'	2.57	2.23	2.23	2.44	2.44	2.63	2.83	2.17	2.14	2.56	2.95	2	2.343333333	2.38	2.503333333	2.503333333	0.026736693	-0.003871877	0.003118248	0.059420239	0.719956456	0.922449992	0.975864169	0.618382484
115489097	'LOC115489097'	0.86	0.77	0.65	0.8	0.39	0.95	0.94	0.76	0.85	0.76	0.68	0.57	0.76	0.85	0.713333333	0.67	-0.046842785	-0.011201249	0.014188981	-0.01971121	0.38400038	0.663061074	0.85357012	0.840490048
115489100	'LOC115489100'	0.63	0.41	0.36	0.24	0.51	0.45	0.56	0.59	0.17	0.15	0.3	0.41	0.466666667	0.44	0.4	0.286666667	-0.02984657	0.00292223	0.0387052	-0.028089609	0.406467639	0.87027361	0.50578972	0.731642177
115489121	'LOC115489121'	4.3	4.01	3.74	4.22	3.66	4.65	3.37	4.48	4.4	4.54	4.58	5.22	4.016666667	4.083333333	4.176666667	4.78	0.113586976	-0.004384926	-0.10370791	0.053975521	0.153707378	0.923966731	0.310209854	0.639852485
115489122	'LOC115489122'	5.23	4.39	4.79	4.81	4.7	4.36	5.27	5.08	4.67	5.43	5.17	4.71	4.803333333	5.006666667	4.623333333	5.103333333	0.018555054	-0.020708455	-0.077430619	-0.012853912	0.81584044	0.671397233	0.440840588	0.908670458
115489125	'LOC115489125'	22.88	24.51	20.52	24.97	24.2	26.85	23.04	22.98	25.42	30.25	26.5	26.73	22.63666667	23.81333333	25.34	27.82666667	0.165798316	-0.035204027	-0.092365013	0.157285343	0.023350004	0.504803126	0.285907234	0.100237691
115489126	'LOC115489126'	0.98	0.69	0.79	0.61	1.24	0.82	0.81	0.78	0.48	0.73	1.09	0.51	0.82	0.69	0.89	0.776666667	0.026147084	0.015881452	0.039142336	0.038894665	0.620829042	0.532883344	0.635926932	0.710117275
115489127	'LOC115489127'	10.68	10.51	8.88	11.77	10.23	11.45	10.38	10.34	10.53	12.4	12.41	10.47	10.02333333	10.41666667	11.15	11.76	0.124337869	-0.025706332	-0.044277471	0.145846787	0.097717684	0.624238099	0.624413189	0.142853105
115489129	'LOC115489129'	0.31	0.23	0.13	0.15	0.32	0.27	0.1	0.17	0.3	0.22	0.2	0.34	0.223333333	0.19	0.246666667	0.253333333	0.016198232	0.003645373	-0.006987902	0.00714521	0.591325559	0.776226431	0.891645947	0.911610608
115489132	'LOC115489132'	1.64	1.42	1.33	1.62	1.66	1.45	1.53	1.29	1.18	1.49	2.17	1.78	1.463333333	1.333333333	1.576666667	1.813333333	0.115176145	0.016401498	-0.069764029	0.05448964	0.092241888	0.620687597	0.482793504	0.641608091
115489139	'LOC115489139'	6.74	8.21	6.74	6.76	7.35	6.95	7.57	6.75	7.82	7.31	6.8	6.72	7.23	7.38	7.02	6.943333333	-0.046673467	-0.012130581	0.022464705	-0.007262549	0.55043543	0.812280564	0.814225011	0.945183611
115489141	'LOC115489141'	0.48	0.39	0.15	0.19	0.71	0.17	0.23	0.6	0.4	0.77	0.55	0.79	0.34	0.41	0.356666667	0.703333333	0.0788802	-0.006882751	-0.116546444	0.011350642	0.086388385	0.677655684	0.079407217	0.870782368
115489151	'LOC115489151'	0.35	0.27	0.09	0.13	0.09	0.2	0.13	0.05	0.13	0.13	0.09	0.18	0.236666667	0.103333333	0.14	0.133333333	0.00683475	0.013458737	0.003455982	-0.046061092	0.769654085	0.253268008	0.931756282	0.433092126
115489155	'LOC115489155'	0	0	0.3	0	0	0.17	0	0	0.31	0	0	0.15	0.1	0.103333333	0.056666667	0.05	-0.003554206	-1.17E-04	6.24E-04	-0.00588872	0.708699046	0.979755891	0.962604045	0.774753983
115489304	'LOC115489304'	0.65	1.27	0.92	0.55	0.71	0.81	1.01	1.08	1.32	0.8	1.54	0.71	0.946666667	1.136666667	0.69	1.016666667	-0.028122883	-0.023892822	-0.121211939	-0.120024286	0.649885302	0.431680368	0.160825519	0.262280117
115489330	'LOC115489330'	660.85	672.57	628.32	613.86	612.04	691.03	673.36	653.29	626.7	651.42	667.03	635.06	653.9133333	651.1166667	638.9766667	651.17	0.009825547	0.00304513	-0.008826777	-2.95E-04	0.745884675	0.933803769	0.862265837	0.995909169
115489364	'LOC115489364'	0	0	0.64	0	0	0	0.13	0	0	0.51	0.12	0.04	0.213333333	0.043333333	0	0.223333333	0.016529658	0.00155869	-0.031278686	-0.035127144	0.247852575	0.594063701	0.145829351	0.179999138
115489365	'LOC115489365'	0.28	0.15	0	0.63	0	0	0.48	0.51	0.4	0.05	0	0	0.143333333	0.463333333	0.21	0.016666667	-0.04457989	-0.014080028	0.028328082	0.019497811	0.022238801	0.140242584	0.162899897	0.553231273
115489394	'LOC115489394'	0.1	0.02	0	0.15	0.06	0.03	0.1	0.1	0.16	0.03	0	0.1	0.04	0.12	0.08	0.043333333	-0.037952072	-0.016295894	0.022932103	0.030212159	0.129583828	0.136594368	0.489497133	0.485647281
115489401	'LOC115489401'	0.38	0.17	0.37	1.25	1.22	1.43	0.68	0.22	0.1	1.28	1.03	0.95	0.306666667	0.333333333	1.3	1.086666667	0.070489394	-0.002762092	0.098994726	0.618650273	0.030586095	0.870067147	0.31819685	2.12E-08
115489417	'LOC115489417'	4.37	4.94	4.02	4.44	4.79	4.89	4.76	4.8	5.05	4.6	6.01	5.04	4.443333333	4.87	4.706666667	5.216666667	0.077016766	-0.067419093	-0.101633828	0.091968051	0.285657815	0.202994471	0.240023934	0.318008813
115489469	'LOC115489469'	0	0	0.09	0	0	0	0	0	0	0.09	0	0	0.03	0	0	0.03	0.003356507	0.001427053	-0.005486676	-0.007221667	0.538955307	0.546730578	0.545497531	0.547025189
115489542	'LOC115489542'	1.42	1.27	0.84	1.56	0.94	0.88	1.01	1.43	1.49	1.59	0.99	0.74	1.176666667	1.31	1.126666667	1.106666667	-0.020002572	-0.005131084	0.0080198	-0.006752021	0.655361762	0.808000554	0.906014968	0.9393016
115489562	'LOC115489562'	0.06	0.13	0.06	0.19	0.1	0.07	0.1	0.07	0.16	0.03	0.13	0.1	0.083333333	0.11	0.12	0.086666667	-0.008997602	-0.004098415	0.020169705	0.027527276	0.713028161	0.704402014	0.617266451	0.603267464
115489690	'LOC115489690'	0.25	0.35	0.26	0.2	0.29	0.24	0.2	0.5	0.36	0.22	0.29	0.21	0.286666667	0.353333333	0.243333333	0.24	-0.054655489	-0.013548298	0.004472625	-0.043021583	0.259979869	0.554567224	0.950759521	0.646418797
115489698	'LOC115489698'	0.21	0.25	0.22	0.14	0.25	0.29	0.37	0.24	0.19	0.41	0.23	0.16	0.226666667	0.266666667	0.226666667	0.266666667	0.001873331	-0.007477437	-0.026944774	4.58E-05	0.965276151	0.700893357	0.681774732	0.999562831
115489720	'LOC115489720'	0.82	0.42	0.8	0	0.42	0.87	1.24	0	0	0.78	0.41	0	0.68	0.413333333	0.43	0.396666667	-1.58E-04	0.002872248	0.001452396	-0.013550658	0.990539381	0.675346734	0.949952497	0.703610912
115489733	'LOC115489733'	0.59	0.58	0.65	0.46	0.77	0.71	0.95	0.86	0.79	0.64	0.85	1.13	0.606666667	0.866666667	0.646666667	0.873333333	0.007652462	-0.046044231	-0.111894058	0.032536232	0.905244923	0.128342395	0.215257127	0.762838447
115489748	'LOC115489748'	0.81	0.46	0.3	0	0.55	0.31	0.64	0.27	0.3	0.46	0.4	0.57	0.523333333	0.403333333	0.286666667	0.476666667	0.006132767	0.005464171	-0.03154271	-0.051755192	0.827701714	0.664503276	0.433439688	0.333161977
115489888	'LOC115489888'	3.54	3.56	3.22	2.37	2.68	3	3.04	2.7	3.58	3.04	2.94	2.93	3.44	3.106666667	2.683333333	2.97	-0.030223179	0.042232816	-0.080464355	-0.222188551	0.704852818	0.384681988	0.429519133	0.048492405
115489902	'LOC115489902'	0.05	0.08	0.04	0.05	0.08	0.04	0.05	0.07	0.09	0.05	0.18	0.09	0.056666667	0.07	0.056666667	0.106666667	0.033929585	-0.006312568	-0.063984074	0.01333918	0.340845648	0.650429649	0.249591909	0.833493757
115489931	'LOC115489931'	0	0	0.15	0	0	0	0	0	0	0	0	0	0.05	0	0	0		0.001427053		-0.007221667		0.546730578		0.547025189
115489935	'LOC115489935'	441.88	426.71	419.43	326.56	312.41	398.84	427.32	425.1	461.6	390.87	409.85	381.31	429.34	438.0066667	345.9366667	394.01	-0.136787253	-0.026917682	-0.151968743	-0.253207792	4.38E-05	0.465748863	0.018012589	2.90E-04
115489950	'LOC115489950'	0.05	0.02	0	0.04	0	0.03	0	0	0	0	0.08	0	0.023333333	0	0.023333333	0.026666667	0.009601302	0.004529568	-0.00468546	-0.006553372	0.297765154	0.282655349	0.817186803	0.814889981
115489972	'LOC115489972'	0.21	0.17	0.19	0.14	0	0.13	0.19	0.14	0.15	0.14	0.26	0.36	0.19	0.16	0.09	0.253333333	0.034340475	0.005487375	-0.082256718	-0.067928938	0.303307492	0.69329255	0.083332654	0.234603757
11549	'Adra1a'	0	0.01	0.01	0.01	0	0	0.01	0	0.01	0.01	0.01	0	0.006666667	0.006666667	0.003333333	0.006666667	-0.01115501	-0.003348647	0.005639952	6.00E-04	0.377505885	0.582559957	0.715926309	0.980142627
115490111	'LOC115490111'	2.68	2.67	2.51	2.21	2.06	2.39	2.66	2.82	2.78	2.7	2.67	2.65	2.62	2.753333333	2.22	2.673333333	-0.024249864	-0.039219291	-0.197312391	-0.169089043	0.729996003	0.458615982	0.021613421	0.069408834
115490127	'LOC115490127'	0.07	0.03	0.02	0.07	0.05	0	0.05	0.02	0.1	0.02	0.03	0.02	0.04	0.056666667	0.04	0.023333333	-0.023634826	-0.005259161	0.018301263	0.001761779	0.27128267	0.604882692	0.549784846	0.968197202
115490131	'Tmem271'	0.27	0.33	0.29	0.89	0.75	0.9	0.32	0.44	0.47	0.75	0.46	0.6	0.296666667	0.41	0.846666667	0.603333333	0.072640206	-0.020014155	0.125808253	0.383537941	0.174203275	0.352562576	0.16274023	2.58E-04
115490135	'LOC115490135'	684.63	699.59	586.64	498.59	490.72	570.01	636.48	673.45	689.51	652.23	599.78	601.4	656.9533333	666.48	519.7733333	617.8033333	-0.094491727	-0.018397137	-0.213536855	-0.278435577	0.007053486	0.675716746	1.33E-04	3.83E-05
115490151	'LOC115490151'	0.22	0.18	0.16	0.18	0.19	0.3	0.4	0.24	0.36	0.27	0.22	0.19	0.186666667	0.333333333	0.223333333	0.226666667	-0.061865177	-0.037801792	2.39E-04	0.044221742	0.209235464	0.084544279	0.997298391	0.610089975
115490152	'LOC115490152'	47.32	51.81	57.89	45.87	42.52	46.46	52.88	57.77	56.57	41.61	56.95	43.25	52.34	55.74	44.95	47.27	-0.120700041	-0.064975473	-0.035942836	-0.170050157	0.129777755	0.178217139	0.713961487	0.016545881
115490159	'LOC115490159'	0	0.07	0	0.03	0.03	0.04	0.03	0.04	0.18	0.14	0	0.07	0.023333333	0.083333333	0.033333333	0.07	-0.004314586	-0.007780163	-0.016536119	0.00925084	0.827558606	0.282850776	0.555072783	0.741441029
115490161	'LOC115490161'	10.79	10.64	10.21	9.72	9.94	10.77	10.79	11.58	11.07	11.81	12.64	10.89	10.54666667	11.14666667	10.14333333	11.78	0.070946907	-0.048399096	-0.165412519	-0.022459919	0.276568933	0.351619734	0.034054605	0.786024267
115490174	'LOC115490174'	6.35	5.71	4.96	5.89	5.23	5.67	5.59	5.62	6.14	5.96	5.84	5.21	5.673333333	5.783333333	5.596666667	5.67	-0.011089933	-0.012665099	-9.45E-04	0.01212818	0.886689038	0.804924805	0.992084124	0.908432285
115490184	'LOC115490184'	0.59	0.96	0	0	1.04	0.32	0.74	0	0.24	0	0	0	0.516666667	0.326666667	0.453333333	0	-0.010895766	0.001368672	0.016010658	-0.00150617	0.264590211	0.774705408	0.297364189	0.948472793
115490197	'LOC115490197'	0.16	0.24	0	0.16	0	0	0	0.09	0.56	0.16	0.48	0.24	0.133333333	0.216666667	0.053333333	0.293333333	0.008675907	-0.004302526	-0.050523646	-0.020270736	0.706039314	0.59747565	0.122573237	0.511024086
115490200	'LOC115490200'	1.11	0.5	1.01	0.85	0.87	0.71	0.95	0.77	0.83	0.75	0.56	0.78	0.873333333	0.85	0.81	0.696666667	-0.075627402	0.006168502	0.085833436	-0.036799694	0.286339212	0.859153896	0.3899268	0.753222126
115490334	'LOC115490334'	0.1	0.03	0.03	0.13	0.13	0.04	0.07	0.04	0.03	0	0.07	0	0.053333333	0.046666667	0.1	0.023333333	-0.008049311	0.001330919	0.041270388	0.033996149	0.570107086	0.863341589	0.174009693	0.457607666
115490345	'LOC115490345'	0.07	0.11	0.07	0.05	0.05	0.07	0.07	0.07	0.09	0.07	0.07	0.07	0.083333333	0.076666667	0.056666667	0.07	-0.038568091	0.008111964	-0.055118101	-0.152345289	0.544366765	0.794845178	0.538356374	0.166575571
115490363	'LOC115490363'	0	0	0.03	0	0.03	0	0.06	0.1	0.06	0.03	0.03	0	0.01	0.073333333	0.01	0.02	-0.021262387	-0.010618563	-0.00578473	3.04E-04	0.234622363	0.144947722	0.722840659	0.985678857
115490385	'LOC115490385'	0.01	0.04	0.01	0.01	0.02	0.06	0	0	0.04	0.03	0.01	0.04	0.02	0.013333333	0.03	0.026666667	0.01608102	0.002574255	0.004142942	0.027586689	0.406351799	0.726356219	0.914492981	0.551494965
115490387	'LOC115490387'	0.12	0	0.06	0.36	0.06	0.14	0.06	0.28	0.37	0.24	0.18	0.12	0.06	0.236666667	0.186666667	0.18	-0.009506464	-0.013210377	0.002404809	0.047790739	0.708907582	0.152558984	0.950922181	0.250983654
11550	'Adra1d'	3.27	3.13	2.83	1.97	2.01	1.96	2.86	3.27	3.36	3.15	2.59	2.72	3.076666667	3.163333333	1.98	2.82	-0.075555792	-0.012850928	-0.268292761	-0.374004018	0.343444027	0.789405982	0.009384634	0.001230209
11551	'Adra2a'	0.05	0.1	0.03	0.03	0.02	0.04	0	0.04	0.03	0.1	0.07	0.08	0.06	0.023333333	0.03	0.083333333	0.040258281	0.010391397	-0.059253204	-0.043816998	0.10645712	0.278381743	0.158834278	0.371066134
11555	'Adrb2'	0.72	0.58	0.64	1.05	1.08	0.82	0.54	0.66	0.35	0.68	0.75	0.54	0.646666667	0.516666667	0.983333333	0.656666667	0.049686289	0.020315469	0.159509335	0.205525751	0.366445095	0.429769663	0.082347544	0.065631991
11564	'Adsl'	31.3	29.61	33.88	30.65	31.37	27.11	31.67	31.31	31.68	29.3	28.6	30.55	31.59666667	31.55333333	29.71	29.48333333	-0.081949688	-1.12E-04	0.027020106	-0.051454027	0.058996426	0.998036433	0.660401577	0.460118222
11565	'Adssl1'	1.13	0.64	0.95	1.01	0.82	0.81	0.45	0.69	0.84	0.82	0.95	0.9	0.906666667	0.66	0.88	0.89	0.060981873	0.028206663	0.001561681	-0.003916889	0.271155054	0.2688036	0.985862774	0.97081447
11566	'Adss'	77.76	78.81	72.37	78.33	78.37	72.87	82.4	79.78	80.51	75.08	75.96	75.99	76.31333333	80.89666667	76.52333333	75.67666667	-0.082458133	-0.071332297	0.032092597	0.034110434	0.021434496	0.079965759	0.526381375	0.558217364
11567	'Avil'	0.23	0.21	0.27	0.33	0.52	0.65	0.19	0.22	0.13	0.38	0.27	0.48	0.236666667	0.18	0.5	0.376666667	0.110704189	0.01505046	0.079789464	0.247600797	0.019081982	0.429202411	0.337559199	0.012646843
11568	'Aebp1'	181.19	181.59	160.45	156.57	157.39	176.63	163.8	177.58	170.46	179.16	168.08	175.43	174.41	170.6133333	163.53	174.2233333	0.037653104	0.023594675	-0.069454428	-0.057255009	0.258765341	0.569900722	0.177532779	0.352750105
11569	'Aebp2'	32.76	33.05	30.68	39.13	40.28	44.64	31.84	32.44	32.55	37.5	37.71	37.02	32.16333333	32.27666667	41.35	37.41	0.17718682	-0.036945316	0.137881052	0.35505972	7.70E-07	0.380708728	0.009847688	1.85E-08
11576	'Afp'	0	0	0.03	0	0	0	0	0.04	0	0	0	0	0.01	0.013333333	0	0	-0.003853217	-1.89E-04		-0.007221667	0.50629125	0.956954139		0.547025189
11593	'Aga'	21.17	21.18	21.14	21.29	21.8	21.41	19.65	18.72	23.33	21.09	18.59	19.67	21.16333333	20.56666667	21.5	19.78333333	-0.029525152	0.019183765	0.091946594	0.032082192	0.682255543	0.717110889	0.263629372	0.709640567
11596	'Ager'	0.72	0.61	0.6	0.92	0.67	0.75	0.56	0.41	0.26	0.81	0.52	0.89	0.643333333	0.41	0.78	0.74	0.065727457	0.021486453	0.016657909	0.058206715	0.130048917	0.262592378	0.82620066	0.537226341
11600	'Angpt1'	0.06	0.05	0.05	0.09	0.14	0.05	0.07	0.08	0.07	0.03	0.06	0.14	0.053333333	0.073333333	0.093333333	0.076666667	0.008519727	-0.006312507	0.008737261	0.059885688	0.775338403	0.609719634	0.86121128	0.334278963
11601	'Angpt2'	0.14	0.14	0.15	0.19	0.19	0.1	0.21	0.2	0.21	0.09	0.11	0.09	0.143333333	0.206666667	0.16	0.096666667	-0.073614125	-0.017912992	0.068976241	0.02443373	0.064500347	0.353688144	0.237017522	0.761001251
11602	'Angpt4'	0.72	0.67	0.54	0.66	0.49	0.73	0.36	0.61	0.42	0.77	0.39	0.86	0.643333333	0.463333333	0.626666667	0.673333333	0.070845599	0.029851496	-0.018914769	-0.003111026	0.184766658	0.244364643	0.82389458	0.976769279
11603	'Agrn'	20.01	20.73	19.84	17.15	17.23	20.32	18.94	19.73	20.74	20.31	19.29	19.8	20.19333333	19.80333333	18.23333333	19.8	0.019154457	0.026806152	-0.098482628	-0.109193058	0.652292919	0.530315775	0.107048425	0.100252374
11604	'Agrp'	0.29	0.29	0.14	0	0.25	0	0	0.16	0.29	0.14	0	0.14	0.24	0.15	0.083333333	0.093333333	-0.004379755	0.002964964	2.54E-04	-0.022365077	0.737133353	0.680764231	0.988962528	0.489492739
11605	'Gla'	4.27	3.96	4.6	5.67	5.62	4.97	4.49	4.25	3.71	5.06	4.7	4.81	4.276666667	4.15	5.42	4.856666667	0.146705688	0.015413722	0.13049877	0.286919856	0.058105407	0.763987072	0.152554271	0.004490075
11610	'Agtrap'	5.83	5.47	6.69	5.68	5.6	5.64	6.01	5.94	5.34	5.98	5.86	6.37	5.996666667	5.763333333	5.64	6.07	0.062135803	0.027652121	-0.071049227	-0.047158904	0.374083873	0.601583316	0.383566448	0.604394382
11615	'Gm4737'	157.74	150.24	158.83	160.59	158.21	147.82	154.2	149.52	151.27	150.61	155.42	154.73	155.6033333	151.6633333	155.54	153.5866667	0.02653331	0.029310426	0.034322309	0.030152336	0.404704101	0.44042658	0.477579255	0.582204641
11622	'Ahr'	7.37	7.02	7.53	6.07	5.99	6.4	7.98	7.87	7.59	7.28	7.62	6.95	7.306666667	7.813333333	6.153333333	7.283333333	-0.076891801	-0.064464164	-0.194240453	-0.191503011	0.1981139	0.201838592	0.007544691	0.013684187
11624	'Ahrr'	0.18	0.36	0.21	0.14	0.27	0.31	0.48	0.2	0.21	0.2	0.17	0.24	0.25	0.296666667	0.24	0.203333333	-0.020515588	-0.003649553	0.033721994	0.020020513	0.689614843	0.875309781	0.666199671	0.83540221
11629	'Aif1'	0.4	0.26	0.26	0.34	0.35	0	0.74	0.53	0.36	0.08	0.6	0	0.306666667	0.543333333	0.23	0.226666667	-0.017170861	-0.007821529	-0.008479228	-0.020261229	0.49200488	0.530210708	0.794643393	0.679783826
11630	'Crybg1'	3.57	3.8	3.46	5.78	5.07	5.87	4.07	3.83	3.6	5.49	5.48	5.48	3.61	3.833333333	5.573333333	5.483333333	0.420820734	-0.048936321	0.035011379	0.562025652	2.81E-11	0.35194356	0.629240702	1.17E-11
11632	'Aip'	75.07	79.02	85.93	89.67	87.36	71.23	76.03	78.2	74.59	68.83	69.83	80.52	80.00666667	76.27333333	82.75333333	73.06	-0.040235075	0.047799133	0.173851283	0.083231572	0.442785649	0.310579069	0.017568779	0.27944108
11636	'Ak1'	35.29	35.29	38.32	34.18	33.29	33.39	34.93	35.32	35.58	32.37	36.28	37.78	36.3	35.27666667	33.62	35.47666667	0.014688728	0.027885223	-0.05247588	-0.071584013	0.78686173	0.558701498	0.426746688	0.293975004
11637	'Ak2'	102.92	104.35	107.5	115.17	110.93	106.03	96.83	96.72	97.63	103.69	100.78	104.76	104.9233333	97.06	110.71	103.0766667	0.092174732	0.083415808	0.108091949	0.107819698	0.016294048	0.039978593	0.036507452	0.057482797
11639	'Ak4'	4.16	4.72	4.36	4.18	4.41	4.66	4.46	4.09	4.33	4.36	4.61	4.39	4.413333333	4.293333333	4.416666667	4.453333333	0.026418231	0.010044812	0.003846194	0.019802814	0.705232157	0.849418536	0.96301494	0.82598791
11640	'Akap1'	26.71	25.83	25.7	26.19	24.88	26.05	25.77	26.82	26.24	27.07	27.21	26.18	26.08	26.27666667	25.70666667	26.82	0.036662346	-0.009601791	-0.040047376	0.010411178	0.415125983	0.827587331	0.476680173	0.865275053
11641	'Akap2'	42.29	42.1	42.81	42.11	42.47	45.55	45.01	43.96	44.14	43.22	46.49	45.04	42.4	44.37	43.37666667	44.91666667	0.024807761	-0.058733807	-0.030323875	0.061091041	0.461344305	0.108444565	0.539311493	0.253109633
11651	'Akt1'	129.2	127.4	126.76	126.1	125.52	124.46	119.93	126.05	128.74	127.11	126.36	128.92	127.7866667	124.9066667	125.36	127.4633333	0.036553328	0.025861324	-0.005161345	0.004612416	0.273070062	0.491652694	0.906548662	0.925273826
11652	'Akt2'	46.44	45.22	46.57	47.3	47.79	48.07	45.36	44.84	45.49	47.1	45.04	48.31	46.07666667	45.23	47.72	46.81666667	0.062583797	0.027055836	0.039053093	0.073667361	0.114579646	0.508360164	0.446363348	0.186365615
11655	'Alas1'	8.86	8.59	8.89	8.65	9.13	8.43	8.85	7.73	8.62	8.38	8.6	9.07	8.78	8.4	8.736666667	8.683333333	0.040662055	0.031787814	0.02112919	0.019475949	0.565967459	0.548091557	0.79793258	0.824974784
11656	'Alas2'	0.03	0	0	0	0	0	0	0	0	0	0	0	0.01	0	0	0		0.001432932		-0.007255209		0.545890457		0.54607295
11658	'Alcam'	37.85	38.34	35.36	37.01	38.24	38.72	39.01	37.37	38.64	37.22	38.98	37.75	37.18333333	38.34	37.99	37.98333333	-0.004869896	-0.038522967	0.016389182	0.058195262	0.894544508	0.344556278	0.736943429	0.299652498
11666	'Abcd1'	4.78	5.27	5.07	4.35	4.54	5.06	4.91	5.12	4.76	5.07	4.83	5.47	5.04	4.93	4.65	5.123333333	0.045032315	0.014689936	-0.094117311	-0.070023314	0.540400939	0.781240503	0.29015243	0.465744524
11669	'Aldh2'	63.2	63.61	70.12	63.73	65.23	61.71	62.78	67.67	62.57	60.3	61.68	66.48	65.64333333	64.34	63.55666667	62.82	-0.006053259	0.012277323	0.002479808	-0.016301423	0.886643013	0.778004449	0.962477576	0.779138652
11670	'Aldh3a1'	0.82	1.03	1.33	1.5	1.15	1.55	1.29	1.53	1.23	0.82	1.22	1.32	1.06	1.35	1.4	1.12	-0.041453169	-0.028238105	0.086733142	0.137940928	0.504356945	0.338017979	0.345697007	0.21400885
116701	'Fgfrl1'	9.86	9.98	10.01	9.26	9.06	9.98	9.3	9.47	8.7	9.16	9.12	9.4	9.95	9.156666667	9.433333333	9.226666667	0.001273608	0.059348311	0.045970937	-0.040809786	0.985450123	0.26094746	0.577212358	0.641284658
11671	'Aldh3a2'	15.39	14.49	15.96	14.84	14.51	13.81	14.69	16.03	14.71	14.23	15.4	14.17	15.28	15.14333333	14.38666667	14.6	-0.033828271	-0.001723423	-0.007228287	-0.038927519	0.563199598	0.972805591	0.916733539	0.605901319
116733	'Vps4a'	41.59	44.26	40.48	42.59	42.89	38.27	42.75	40.14	38.6	37.52	40.7	38.33	42.11	40.49666667	41.25	38.85	-0.044860932	0.038882042	0.094767559	0.003272247	0.378363692	0.409101968	0.131270037	0.961402199
11674	'Aldoa'	712.6	709.42	806.81	778.81	773.1	725.18	715.83	699.45	734.58	692.23	744.08	726.99	742.9433333	716.62	759.03	721.1	0.018271712	0.040790415	0.087606743	0.058976526	0.533486157	0.330412002	0.054126531	0.316425835
116748	'Lsm10'	10.29	10.15	11.58	10.46	9.86	8.21	9.32	9.7	8.68	8.08	9.71	9.41	10.67333333	9.233333333	9.51	9.066666667	-0.01239716	0.055861702	0.057568651	-0.082723355	0.875850616	0.233390685	0.576720811	0.471993672
11676	'Aldoc'	1.83	1.89	2.39	2.22	2.3	2.19	2.18	1.7	2.1	1.78	1.58	1.71	2.036666667	1.993333333	2.236666667	1.69	-0.087752792	0.005630166	0.216583908	0.097212819	0.257109433	0.895788627	0.036706719	0.408644023
11677	'Akr1b3'	132.79	135.84	154.57	203.48	201.57	177.08	146.27	143.67	145.98	151	160.1	156.38	141.0666667	145.3066667	194.0433333	155.8266667	0.104982941	-0.033762734	0.308657027	0.449186439	0.004543221	0.457718342	3.49E-08	4.47E-11
116837	'Rims1'	0	0.01	0	0	0	0	0	0	0	0	0	0	0.003333333	0	0	0		0.001434208		-0.00726279		0.54570846		0.545858125
116838	'Rims2'	0.02	0	0.04	0	0	0.02	0.09	0	0.02	0.01	0.02	0.03	0.02	0.036666667	0.006666667	0.02	-0.003743939	-0.004262945	-0.021904561	-0.011795923	0.848800442	0.573229106	0.407706954	0.683482767
11684	'Alox12'	0	0.02	0	0.02	0	0	0	0	0	0.04	0	0.04	0.006666667	0	0.006666667	0.026666667	0.014243145	0.001434208	-0.016879769	2.42E-04	0.204402648	0.54570846	0.412064447	0.98866075
116847	'Prelp'	0.98	0.86	1.19	0.91	0.65	1.08	1.24	0.99	1.12	1.11	0.87	0.98	1.01	1.116666667	0.88	0.986666667	-0.056691936	-0.023497429	-0.059604112	-0.082130913	0.448290512	0.55094601	0.554768769	0.488767601
116848	'Baz2a'	11.35	11.73	10.33	8.75	10.12	10.48	11.09	11.57	11.38	12.1	11.64	10.77	11.13666667	11.34666667	9.783333333	11.50333333	0.027802656	-0.018768012	-0.184682986	-0.135709237	0.568851387	0.682082995	0.005737432	0.059757972
11685	'Alox12e'	0	0	0.03	0.06	0	0	0	0.06	0	0	0	0	0.01	0.02	0.02	0	-0.007466263	-0.001781981	0.010629313	0.007503368	0.354471006	0.672986201	0.394901994	0.712125353
11687	'Alox15'	0.05	0.05	0.05	0.04	0.03	0.07	0.04	0.02	0.04	0.05	0.05	0.09	0.05	0.033333333	0.046666667	0.063333333	0.073838806	0.01768422	-0.065425772	-0.017449222	0.117899943	0.397387808	0.377588829	0.849205361
116870	'Mta1'	43.92	46.03	40.87	43.56	39.77	42.75	41.27	44.63	42.02	47.08	48.18	43.76	43.60666667	42.64	42.02666667	46.34	0.11783744	0.051801701	-0.099896816	-0.041420259	0.012275295	0.253198205	0.078854967	0.503819993
116871	'Mta3'	17.53	17.71	18.47	18.53	18.57	18.13	17.2	19.63	17.92	17.74	17.36	18.37	17.90333333	18.25	18.41	17.82333333	0.020309784	-1.51E-04	0.06607697	0.092138694	0.74981365	0.997675818	0.372861161	0.247207935
116873	'Stim2'	12	10.98	10.84	12.19	11.21	12.21	11.4	10.98	11.74	12.74	11.49	12.58	11.27333333	11.37333333	11.87	12.27	0.100841787	-0.011437462	-0.02756575	0.094405365	0.067723916	0.815891959	0.679451574	0.190630015
11688	'Alox8'	0.02	0	0.02	0	0.02	0.04	0	0	0.02	0	0	0	0.013333333	0.006666667	0.02	0	-0.003471062	-6.51E-05	0.012643936	0.009047264	0.528263329	0.984755508	0.352931385	0.6780368
116891	'Derl2'	9.69	10.44	9.53	9.96	10.02	9.49	10.23	11.46	11.62	8.25	9.85	10.12	9.886666667	11.10333333	9.823333333	9.406666667	-0.101140234	-0.04042316	0.039101736	-0.010601444	0.116953029	0.433537482	0.609450792	0.894502428
11690	'Alox5ap'	0.84	0.54	0.6	0.76	0.38	0.6	0.62	0.39	0.72	0.31	0.09	0.54	0.66	0.576666667	0.58	0.313333333	-0.034194268	0.006297135	0.060344545	-0.017911728	0.278169332	0.710836698	0.239350813	0.817928735
116903	'Calcb'	0	0.02	0.02	0.02	0	0	0	0	0	0	0.02	0	0.013333333	0	0.006666667	0.006666667	0.003391807	0.003072906	1.34E-04	-0.007345186	0.536829552	0.376460246	0.991751968	0.731575167
116904	'Alpk3'	0.01	0.02	0.03	0.01	0.02	0.06	0.02	0.03	0.02	0.01	0.03	0.01	0.02	0.023333333	0.03	0.016666667	-0.009349347	-0.002490972	0.021199223	0.020883617	0.648615163	0.789400392	0.53261064	0.649843408
116905	'Dph1'	7.48	7.08	7.2	6.16	6.59	6.29	6.69	7.41	7.57	7.94	6.06	7.06	7.253333333	7.223333333	6.346666667	7.02	-0.018528194	0.001799266	-0.090228386	-0.124498828	0.811725626	0.972558986	0.345208641	0.21681471
116914	'Slc19a2'	9.64	9.65	9.46	8.59	8.44	8.14	8.39	9.01	8.94	9.12	8.92	9.03	9.583333333	8.78	8.39	9.023333333	0.038966778	0.072659827	-0.071478381	-0.134017056	0.545706214	0.160767564	0.345593986	0.095478207
11692	'Gfer'	17.46	15.04	18.75	17.95	17.56	14.57	17.59	16.5	14.75	15.04	15.98	16.08	17.08333333	16.28	16.69333333	15.7	-0.027480063	0.041338959	0.084628921	-0.007927629	0.689224636	0.434960407	0.307391786	0.93174921
116939	'Pnpla3'	0.01	0.01	0	0	0.03	0.02	0.01	0	0	0	0.01	0	0.006666667	0.003333333	0.016666667	0.003333333	-4.15E-05	0.001534204	0.012468807	0.009226175	0.995822378	0.721468344	0.507480632	0.741910894
116940	'Tgs1'	12.28	12.86	11.94	12.97	12.8	13.29	12.86	13.36	13.14	13.01	13.02	12.73	12.36	13.12	13.02	12.92	-0.011783278	-0.061945098	0.025654725	0.096024053	0.826004225	0.202526139	0.687304809	0.169460248
116972	'Fam57a'	20.6	21.94	19.66	21.14	17.99	17.1	22.65	22.04	23.84	19.89	20.7	19	20.73333333	22.84333333	18.74333333	19.86333333	-0.14869505	-0.051332101	0.007889265	-0.076743604	0.030902888	0.330110134	0.924552914	0.387952792
11702	'Amd1'	70.03	66.62	66.07	63.7	66.67	69.94	71.17	70.29	69.56	69.48	70.34	68.53	67.57333333	70.34	66.77	69.45	-0.008779207	-0.050576911	-0.037250348	0.013077883	0.799290268	0.195126926	0.456434537	0.817746583
11705	'Amh'	0.6	0.44	0.31	0.24	0.32	0.14	0.32	0.28	0.16	0.39	0.28	0.4	0.45	0.253333333	0.233333333	0.356666667	0.030012539	0.023206152	-0.052609713	-0.110803608	0.423485643	0.188733544	0.369339034	0.157835951
117109	'Pop5'	17.9	18.22	22.18	21.76	20.57	15.49	19.36	20.01	19.49	15.06	18.39	17.02	19.43333333	19.62	19.27333333	16.82333333	-0.135285487	-0.007026097	0.147617449	0.017415266	0.077540555	0.892955942	0.126605985	0.869218707
117146	'Ube3b'	33	34.23	31.49	28.46	29.13	31.69	32.14	32.43	32.79	35.31	33.57	31.83	32.90666667	32.45333333	29.76	33.57	0.051352264	0.013468059	-0.142654927	-0.106084694	0.20743035	0.742532423	0.011377661	0.080600766
117148	'Necab2'	0	0.03	0.03	0	0	0	0	0	0.04	0	0	0.04	0.02	0.013333333	0	0.013333333	-9.00E-05	0.001503137	-0.005500111	-0.015094353	0.990949694	0.726847828	0.544996409	0.383003363
117149	'Tirap'	6.74	7.48	7.04	6.96	7.28	6.89	7.5	7.37	7.56	7.58	6.85	6.98	7.086666667	7.476666667	7.043333333	7.136666667	-0.048109013	-0.049613899	-2.43E-04	0.020207136	0.445567916	0.336219029	0.997420811	0.801429059
117150	'Pip4k2c'	19.15	19.89	19.59	19.29	19.8	20.09	18.6	18.25	19.17	20.89	20.37	20.38	19.54333333	18.67333333	19.72666667	20.54666667	0.1322358	0.044915604	-0.037182788	0.044909364	0.010158389	0.343957665	0.5424654	0.499119494
117160	'Ttyh2'	5.97	6.62	6.49	5.81	5.51	5.83	6.09	6.38	5.81	5.82	5.77	5.78	6.36	6.093333333	5.716666667	5.79	-0.045957848	0.030495187	-8.72E-04	-0.101007301	0.521051065	0.56472026	0.991818116	0.268625063
117167	'Steap4'	0	0.02	0.06	0.04	0.08	0.11	0.04	0.05	0.04	0.04	0.02	0.12	0.026666667	0.043333333	0.076666667	0.06	0.010092705	-0.003807981	0.015171402	0.058250765	0.649773167	0.633524686	0.710142274	0.213657218
11717	'Ampd3'	6.59	6.26	7.33	6.11	6.19	6.27	6.89	7.16	6.82	6.72	6.4	6.48	6.726666667	6.956666667	6.19	6.533333333	-0.066531775	-0.024012094	-0.064011855	-0.1001585	0.31903165	0.648014972	0.420914852	0.247248094
117171	'1110038F14Rik'	14.28	13.81	15.22	19.87	19.08	18.84	15.85	16.65	15.37	17.99	16.96	17.8	14.43666667	15.95666667	19.26333333	17.58333333	0.110956261	-0.072983366	0.123959715	0.372842573	0.109725414	0.168082752	0.118239213	2.10E-05
117197	'Bloc1s4'	11.05	10.92	12.43	10.54	11.92	10.61	9.97	11.46	12.67	10.58	10.81	9.65	11.46666667	11.36666667	11.02333333	10.34666667	-0.072944829	0.004415956	0.076733574	-0.017169025	0.352813577	0.931353612	0.421646096	0.868334028
117198	'Ivns1abp'	107.37	104.13	107.29	105.58	104.88	103.58	107.33	106.6	106.15	104.96	110.92	105.53	106.2633333	106.6933333	104.68	107.1366667	0.026446877	0.004743466	-0.006671784	0.016684572	0.38881023	0.893081412	0.879880721	0.732117409
11722	'Amy1'	0.04	0.04	0.08	0.12	0	0	0.08	0.09	0.08	0	0.04	0.08	0.053333333	0.083333333	0.04	0.04	-0.01280859	-0.004068985	3.79E-04	-0.006365218	0.469947623	0.622993465	0.986099953	0.841088166
117229	'Stk33'	0	0.07	0	0	0	0	0	0.04	0	0	0.08	0	0.023333333	0.013333333	0	0.026666667	0.003062318	0.001259566	-0.010355713	-0.013439538	0.75122054	0.761817741	0.405440094	0.410245192
11727	'Ang'	0.32	0.32	0.31	0.27	0.47	0.48	0.34	0.55	0.21	0.32	0.14	0.21	0.316666667	0.366666667	0.406666667	0.223333333	-0.021896912	-0.008072123	0.028320258	0.030091299	0.412292175	0.504056918	0.503085639	0.594563309
11731	'Ang2'	0.64	0.33	0.31	0.32	0.33	0.35	0	1.1	0.66	0.62	0.32	0.65	0.426666667	0.586666667	0.333333333	0.53	-0.001358625	-0.002250086	-0.011925979	-0.006789126	0.941062065	0.766925694	0.668648262	0.843364062
11732	'Ank'	85.98	86.66	83.73	76.38	73.79	76.08	90.91	88.85	91.58	78.79	77.18	79.38	85.45666667	90.44666667	75.41666667	78.45	-0.188194557	-0.07285551	-0.037353699	-0.14172038	4.79E-09	0.046105052	0.419112371	0.00573311
11733	'Ank1'	1.49	1.41	1.19	1.13	1.21	1.44	1.36	1.51	1.19	1.53	1.4	1.37	1.363333333	1.353333333	1.26	1.433333333	0.029123329	-0.004467415	-0.103385634	-0.063977714	0.711802786	0.92950881	0.291637756	0.555681849
11735	'Ank3'	11.7	12.34	12.37	12.31	12.25	13.3	12.11	12.39	12.39	12.8	11.84	12.08	12.13666667	12.29666667	12.62	12.24	0.009037898	-0.024805799	0.04400818	0.084701126	0.830215316	0.558992254	0.422944395	0.157517316
11736	'Ankfy1'	18.05	19.23	17.34	18.12	18.54	19.5	18.99	18.64	18.57	21.09	19.64	19.91	18.20666667	18.73333333	18.72	20.21333333	0.116314514	-0.028093133	-0.090025725	0.061251383	0.004128043	0.511688003	0.091794458	0.311233702
11737	'Anp32a'	70.83	69.7	70.23	74.13	73.25	72.35	72.94	69.62	65.51	68.51	71.8	70.47	70.25333333	69.35666667	73.24333333	70.26	0.026445756	0.012307373	0.073339457	0.088474501	0.544921501	0.777307302	0.153535196	0.113140046
11739	'Slc25a4'	321.24	321.76	371.13	366.99	369.29	299.45	307.68	316.3	317.19	296.63	309.01	322.13	338.0433333	313.7233333	345.2433333	309.2566667	-0.009303916	0.082210004	0.159285477	0.057202641	0.781000538	0.062388969	0.010873893	0.430675797
11740	'Slc25a5'	438.45	430.05	493.16	539.4	545.01	430.96	467.11	452.09	457	415.06	446.57	464.18	453.8866667	458.7333333	505.1233333	441.9366667	-0.041008566	-0.013829619	0.187462904	0.167947596	0.232241411	0.744678363	0.004171471	0.021859768
11744	'Anxa11'	21.93	22.95	22.51	21.18	21.29	21.17	21.99	21.96	22.14	23.14	21.73	22	22.46333333	22.03	21.21333333	22.29	0.022993488	0.01843959	-0.046817087	-0.045613509	0.681262215	0.706575324	0.482066368	0.520156727
11745	'Anxa3'	230.55	230.38	241.95	252.01	259.32	232.39	233.58	236.71	234.49	223.07	233.37	232.67	234.2933333	234.9266667	247.9066667	229.7033333	-0.021120972	-0.005156449	0.12049423	0.108009223	0.500606078	0.890420108	0.015671239	0.05285121
11746	'Anxa4'	115.63	117.64	118.02	119.96	123.37	116.21	114.13	115.67	116.99	116.04	121.29	119.94	117.0966667	115.5966667	119.8466667	119.09	0.045510089	0.006494412	0.024261544	0.064708199	0.198967926	0.866922284	0.619078004	0.228841071
11747	'Anxa5'	339.89	332.74	357.78	359.86	368.35	344.93	343.09	336.47	339.55	323.33	349.53	351.77	343.47	339.7033333	357.7133333	341.5433333	0.016968405	0.011730311	0.080232118	0.086792586	0.59551405	0.751520785	0.09079814	0.096987128
11749	'Anxa6'	138.18	140.01	139.62	142.19	139.35	140.76	137.45	140.24	139.22	139.74	141.5	138.6	139.27	138.97	140.7666667	139.9466667	0.018686452	9.34E-04	0.025160051	0.044914875	0.535280917	0.979018521	0.562708356	0.359858542
11750	'Anxa7'	42.5	42.99	44.83	46.83	50.22	43.87	41.88	43.17	43.53	43.87	41.79	44.02	43.44	42.86	46.97333333	43.22666667	0.00750489	0.004460973	0.12462632	0.130163859	0.86374609	0.919129629	0.038005758	0.047263159
11752	'Anxa8'	2.24	2.46	1.98	2.29	2.71	2.42	2.59	2.33	2.38	2.56	1.84	2.77	2.226666667	2.433333333	2.473333333	2.39	-0.006907019	-0.023801056	0.031450288	0.095759104	0.927060458	0.559255641	0.760232613	0.422036456
11754	'Aoc3'	0.25	0.25	0.51	0.22	0.33	0.35	0.21	0.37	0.26	0.32	0.29	0.33	0.336666667	0.28	0.3	0.313333333	0.029205743	-0.005364992	-0.0172476	0.051484961	0.602436648	0.824189007	0.840406537	0.608613626
11757	'Prdx3'	59.42	58.01	59.54	56.69	58.73	51.61	60.14	57.07	55.77	53.49	58.99	55.22	58.99	57.66	55.67666667	55.9	-0.030387914	0.022320441	0.011977898	-0.044814393	0.557813456	0.632713796	0.853174716	0.508108773
11758	'Prdx6'	61.01	59.38	66.76	70.02	70.02	62.21	66.34	61.65	62.61	61.02	59.34	62.99	62.38333333	63.53333333	67.41666667	61.11666667	-0.029411807	-0.011245564	0.13037928	0.117103256	0.491423543	0.80570436	0.02554712	0.081864803
117589	'Asb7'	1.69	1.62	1.75	1.33	1.24	1.58	1.78	1.8	1.74	1.67	1.68	1.74	1.686666667	1.773333333	1.383333333	1.696666667	-0.032480137	-0.020953719	-0.182195128	-0.195161822	0.682268381	0.675576899	0.071540464	0.082436053
117591	'Slc2a9'	0.72	0.52	0.71	0.51	0.69	0.75	0.76	0.7	0.69	0.54	1.06	0.63	0.65	0.716666667	0.65	0.743333333	-0.014863527	-0.011957718	-0.03141814	-0.020143709	0.825734921	0.719459193	0.742406624	0.860419414
117592	'B3galt6'	1.5	1.62	1.54	1.72	0.9	1.44	1.83	1.64	1.8	1.64	1.39	1.31	1.553333333	1.756666667	1.353333333	1.446666667	-0.107730957	-0.039693478	-0.031251955	-0.083981881	0.167182081	0.36860845	0.760260596	0.481662597
117599	'Helb'	5.11	4.82	4.93	5.3	5.33	5.6	4.83	5.12	5.3	5.13	5.61	5.22	4.953333333	5.083333333	5.41	5.32	0.049542448	-0.023709964	0.039240014	0.136848795	0.478625725	0.654104501	0.628112933	0.118828741
117600	'Srgap1'	0.02	0.01	0.02	0.02	0.01	0.01	0.01	0.01	0.02	0	0.01	0.02	0.016666667	0.013333333	0.013333333	0.01	-0.008339973	0.001203871	0.007300713	-0.01419169	0.612596115	0.886940343	0.774728715	0.722708042
117606	'Boc'	0.82	0.82	0.67	0.84	0.84	0.65	0.66	0.89	0.81	0.83	0.85	0.72	0.77	0.786666667	0.776666667	0.8	0.010260522	-0.005251245	-0.008327952	0.022854026	0.889616572	0.891321512	0.935080081	0.847954142
11761	'Aox1'	1.37	1.68	1.43	1.08	1.42	1.21	1.12	1.42	1.31	1.12	1.32	1.12	1.493333333	1.283333333	1.236666667	1.186666667	-0.00579156	0.065610542	0.031414158	-0.135752042	0.940856799	0.142684865	0.761976039	0.248379209
11764	'Ap1b1'	25.76	26.09	24.96	24.04	24.94	25.14	24.88	25.84	25.91	25.09	26.14	24.59	25.60333333	25.54333333	24.70666667	25.27333333	-0.005693146	0.001145305	-0.01374855	-0.018952618	0.899042691	0.979062994	0.805489169	0.75307014
11765	'Ap1g1'	32.18	32.53	30.33	29.81	29.9	31.82	32.97	31.42	32.58	33.26	33.86	32.24	31.68	32.32333333	30.51	33.12	0.040774189	-0.026546382	-0.095499091	-0.0225688	0.25204743	0.503627184	0.05166242	0.686060387
11766	'Ap1g2'	1.6	1.76	1.42	1.62	1.38	1.86	1.81	1.59	1.61	1.52	1.59	1.59	1.593333333	1.67	1.62	1.566666667	-0.027819797	-0.012026663	0.031853075	0.03064501	0.716052449	0.770397759	0.757838251	0.797265397
11767	'Ap1m1'	37	37.37	41.98	36.02	37.51	34.72	37.97	40.5	38.78	36.06	35.75	38.92	38.78333333	39.08333333	36.08333333	36.91	-0.064102943	-0.009279755	-0.013217678	-0.065062	0.210387901	0.848074605	0.833253154	0.35455657
11769	'Ap1s1'	155.33	164.92	182.5	179.06	172.81	157.37	174.6	168.97	168.29	151.07	164.57	165.01	167.5833333	170.62	169.7466667	160.2166667	-0.076281291	-0.022267088	0.093672209	0.04754048	0.051650002	0.622228262	0.097953372	0.478024236
11770	'Fabp4'	1.24	1.25	1.61	2.17	1.93	1.07	0.69	1.26	0.84	0.8	0.83	1.24	1.366666667	0.93	1.723333333	0.956666667	0.003519071	0.015529247	0.094834284	0.06026985	0.921579191	0.373925016	0.145208619	0.48980648
11771	'Ap2a1'	33.76	32.87	30.61	29.19	28.99	32.26	31.62	33.74	32.05	34.02	33.23	32.84	32.41333333	32.47	30.14666667	33.36333333	0.044000556	-0.003475595	-0.117923292	-0.068076473	0.320640182	0.938358871	0.042876239	0.300350604
11772	'Ap2a2'	58.57	60.28	57.23	59.7	62.07	64.32	58.27	58.61	59.84	63.8	62.43	62.73	58.69333333	58.90666667	62.03	62.98666667	0.100958309	-0.006568588	-0.004802835	0.104664527	0.00171883	0.860850875	0.918452109	0.050299299
11773	'Ap2m1'	168.38	179.42	177.06	185.76	177.62	163.42	167.69	169.76	168.25	163.49	169.36	173.56	174.9533333	168.5666667	175.6	168.8033333	0.010893557	0.044393761	0.070042295	0.034854936	0.714105851	0.222880938	0.176375871	0.543907257
11774	'Ap3b1'	24.3	25.35	25.23	23.28	24.78	24.74	24.63	24.54	24.48	24.58	25.48	24.84	24.96	24.55	24.26666667	24.96666667	0.030363306	0.016853336	-0.021952216	-0.00917471	0.493396532	0.701178497	0.69623964	0.881887867
11775	'Ap3b2'	0.13	0.06	0.08	0.14	0.21	0.11	0.13	0.13	0.2	0.06	0.1	0.24	0.09	0.153333333	0.153333333	0.133333333	-0.01041053	-0.018239269	0.020758873	0.088647582	0.7847863	0.269473758	0.731211703	0.240760597
11776	'Ap3d1'	29.12	28.26	26.31	24.27	23.45	25.4	26.1	26.05	26.33	27.43	27.24	27.55	27.89666667	26.16	24.37333333	27.40666667	0.069871457	0.070335205	-0.141078722	-0.15175253	0.082732646	0.10296265	0.008662236	0.014151135
11777	'Ap3s1'	39.73	39.1	40.65	48.8	47.36	40.48	43.92	43.36	44.98	41.05	45.83	42.48	39.82666667	44.08666667	45.54666667	43.12	-0.016644145	-0.10560582	0.082802876	0.202945134	0.760079251	0.028896143	0.243845889	0.00719471
11778	'Ap3s2'	5.53	5.29	5.38	4.76	4.54	4.68	5.22	5.38	5.24	5.04	5.02	5.29	5.4	5.28	4.66	5.116666667	-0.029620315	0.018320796	-0.09704801	-0.157008407	0.646403882	0.723649783	0.208180694	0.054785386
11781	'Ap4m1'	11.12	12.05	10.97	10.37	10.62	9.66	9.67	10.42	10.38	9.62	10.91	11.19	11.38	10.15666667	10.21666667	10.57333333	0.057999827	0.102832235	-0.023948506	-0.115755283	0.399188516	0.050951984	0.768746644	0.181122502
11782	'Ap4s1'	5.03	4.63	4.06	4.76	4.07	3.49	3.59	4.09	3.89	3.82	4.31	4.87	4.573333333	3.856666667	4.106666667	4.333333333	0.036995541	0.032684147	0.007357629	-0.028885509	0.626762881	0.424680455	0.943262888	0.808556166
11783	'Apaf1'	4.63	4.88	4.64	4.49	4.24	4.44	4.62	4.57	4.61	4.87	4.68	4.45	4.716666667	4.6	4.39	4.666666667	0.023331719	0.020320817	-0.058964362	-0.062812737	0.718599782	0.695333542	0.442163056	0.441258303
11785	'Apbb1'	9.84	9.96	9.76	10.41	10.81	10.38	10.37	10.85	9.95	10.14	10.79	9.86	9.853333333	10.39	10.53333333	10.26333333	-0.001761905	-0.0424477	0.043774578	0.108819345	0.978867263	0.417661857	0.570341457	0.186193629
11787	'Apbb2'	18.27	18.32	17.54	17.89	18.31	18.98	18.36	18.93	19.61	18.98	19.37	18.55	18.04333333	18.96666667	18.39333333	18.96666667	0.012063721	-0.059057731	-0.033188331	0.050349018	0.774544951	0.165800942	0.532884783	0.38961612
11789	'Apc'	16.09	15.48	13.88	14.11	14.44	16.07	15.89	16.52	16.39	16.34	15.9	15.69	15.15	16.26666667	14.87333333	15.97666667	-0.004454211	-0.069511349	-0.085739254	-0.004774959	0.905853689	0.11560148	0.111639688	0.941912831
11790	'Speg'	14.59	15.72	15.34	13.38	13.29	13.03	15.4	14.97	14.87	14.42	14.03	15.38	15.21666667	15.08	13.23333333	14.61	0.072329378	0.039351051	-0.190596168	-0.169601371	0.221292987	0.437659401	0.007877947	0.030379896
11792	'Apex1'	101.39	99.49	102.84	112.28	106.34	94.83	104.11	103.5	99.78	91.68	94.99	102.42	101.24	102.4633333	104.4833333	96.36333333	-0.070494582	-0.015367368	0.121612683	0.073433108	0.124744234	0.722038163	0.056137348	0.266693148
11793	'Atg5'	18.54	19.54	21.61	21.63	21.94	21.85	21.88	19.96	19.55	19.38	22.94	21.99	19.89666667	20.46333333	21.80666667	21.43666667	0.032549526	-0.020156073	0.028091401	0.094281172	0.594163247	0.696792616	0.692033609	0.233005908
11796	'Birc3'	5.77	5.16	4.82	5.17	5.32	5.92	4.51	5.11	5.8	5.57	4.76	6.34	5.25	5.14	5.47	5.556666667	0.07280411	0.011446828	-0.010019053	0.062417561	0.3523517	0.824806047	0.915426097	0.5348528
11797	'Birc2'	6.16	6.1	6.02	6.94	6.63	7.59	6.24	6.18	6.41	6.95	6.54	7	6.093333333	6.276666667	7.053333333	6.83	0.102413913	-0.025006839	0.042271207	0.199589877	0.14031824	0.636426924	0.605974956	0.025460157
11798	'Xiap'	20.73	19.42	18.41	18.14	19.06	19.73	21.51	21.35	21.78	20.63	20.86	19.37	19.52	21.54666667	18.97666667	20.28666667	-0.07605127	-0.117952107	-0.085282312	-0.021218632	0.063599542	0.006059814	0.122269785	0.733037292
11799	'Birc5'	139.8	143.59	148.89	152.14	164.74	138.69	137.32	133.54	134.18	131.83	131.94	137.58	144.0933333	135.0133333	151.8566667	133.7833333	0.003146724	0.081304214	0.164401893	0.077054309	0.94198932	0.058411822	0.005250551	0.223981214
11800	'Api5'	56.52	56.84	52.33	56.71	58.1	57.27	59.05	57.56	58.39	55.88	57.6	57	55.23	58.33333333	57.36	56.82666667	-0.027385738	-0.067395399	0.029247516	0.081229136	0.430561324	0.093555842	0.534186502	0.141780623
11804	'Aplp2'	109.32	108.62	108.33	104.27	107.46	108.07	106.43	109.14	106.4	109.49	108.91	109.2	108.7566667	107.3233333	106.6	109.2	0.032431949	0.015150891	-0.016456659	0.001267383	0.274411047	0.667811068	0.703016621	0.979304663
11806	'Apoa1'	0.08	0.08	0	0	0	0	0	0	0	0	0	0	0.053333333	0	0	0		0.003092612		-0.015203985		0.37493541		0.381271235
11810	'Apobec1'	1.15	1.7	1.46	2.11	1.87	1.76	1.52	1.66	1.66	1.45	1.63	1.8	1.436666667	1.613333333	1.913333333	1.626666667	0.009130902	-0.025859392	0.105570986	0.212448055	0.902256878	0.493088786	0.305249946	0.074825619
11815	'Apod'	0.03	0.03	0.1	0.1	0.03	0	0.03	0	0.1	0.1	0.03	0.03	0.053333333	0.043333333	0.043333333	0.053333333	0.003302005	0.001315118	-0.00516728	-0.006239429	0.846874506	0.859222447	0.853024649	0.864164375
11816	'Apoe'	5.67	5.42	6.1	5.14	5.71	5.6	3.63	3.27	3.51	4.32	5.73	6.4	5.73	3.47	5.483333333	5.483333333	0.395469805	0.180897616	-0.072338181	0.040332687	7.07E-07	1.94E-04	0.45758942	0.706617068
11818	'Apoh'	0.12	0.25	0.44	0.37	0.31	0.21	0.09	0.42	0.28	0	0.37	0.19	0.27	0.263333333	0.296666667	0.186666667	-0.012440618	0.003342761	0.030361823	-0.002493425	0.586040517	0.776083625	0.440741475	0.966262923
11819	'Nr2f2'	10.89	10.78	9.76	7.78	8.03	10.58	11.19	10.67	11.14	10.46	10.43	9.29	10.47666667	11	8.796666667	10.06	-0.099545148	-0.049025293	-0.143233489	-0.18443249	0.096122812	0.329824669	0.087100127	0.040401858
11820	'App'	134.37	136.58	130.29	131.98	132.63	133.69	129.36	133.85	129.28	135.99	134.51	134.94	133.7466667	130.83	132.7666667	135.1466667	0.05459201	0.025007372	-0.008842709	0.019867087	0.064666491	0.484757334	0.833623294	0.682640046
11821	'Aprt'	124.81	131.06	160.85	134.94	143.3	118.46	124.73	121.67	139.14	117.98	131.28	141.91	138.9066667	128.5133333	132.2333333	130.39	0.028265954	0.067440111	0.034787915	-0.030471697	0.611581076	0.191829596	0.614935794	0.709546367
11826	'Aqp1'	40.38	39.25	40.23	39.56	37.39	39.6	38.05	39	39.42	37.41	37.91	38.3	39.95333333	38.82333333	38.85	37.87333333	-0.023980738	0.030810061	0.050037818	-0.008031845	0.585827695	0.478198164	0.369837657	0.894743004
11828	'Aqp3'	0.04	0.08	0.04	0.08	0.04	0.13	0	0.09	0.12	0.04	0.04	0	0.053333333	0.07	0.083333333	0.026666667	-0.012010001	-0.002124889	0.0273086	0.020194476	0.429994331	0.778822271	0.320706735	0.616803027
11830	'Aqp5'	10.11	9.02	11.5	11.06	10.13	9.77	10.56	10.11	9.62	8.84	9.74	9.42	10.21	10.09666667	10.32	9.333333333	-0.065331087	0.005874392	0.118616123	0.036870009	0.395941422	0.909673806	0.203134137	0.72016106
11831	'Aqp6'	0.04	0.08	0.06	0.01	0.02	0.03	0.03	0	0.04	0.03	0.05	0.06	0.06	0.023333333	0.02	0.046666667	0.014812958	0.010990249	-0.016920691	-0.044878022	0.45787724	0.256298926	0.625496228	0.365110169
11832	'Aqp7'	0.03	0	0.05	0	0	0.03	0	0.03	0.04	0	0	0	0.026666667	0.023333333	0.01	0	-0.007977816	0.001323908	0.006102157	-0.013889101	0.338212366	0.814110856	0.519613944	0.571754262
11833	'Aqp8'	0.05	0.05	0.05	0	0	0	0	0	0	0	0	0	0.05	0	0	0		0.004975431		-0.024466312		0.260390937		0.265751221
11834	'Aqr'	19.8	19.44	18.28	19.44	18.83	19.87	20.12	19.76	19.54	19.26	19.3	19.58	19.17333333	19.80666667	19.38	19.38	-0.020045778	-0.038700105	0.015872746	0.044520102	0.654163153	0.386454848	0.777182373	0.477514687
11835	'Ar'	0.02	0.01	0.01	0.02	0.02	0	0.01	0	0.02	0.02	0.01	0	0.013333333	0.01	0.013333333	0.01	0.002882707	0.001267754	8.06E-04	0.001589913	0.871568284	0.875689664	0.978976518	0.969660852
11836	'Araf'	30.42	29.91	32.07	31.31	30.83	29.69	30.65	28.82	29.75	29.88	29.57	32.37	30.8	29.74	30.61	30.60666667	0.043556946	0.032057314	0.005038929	0.012266567	0.418886781	0.502526658	0.937625813	0.85601599
11837	'Rplp0'	1775.88	1799.31	2093.41	2076.37	2021.27	1699.09	1749.5	1791.87	1822.86	1624.53	1719.49	1793.56	1889.533333	1788.076667	1932.243333	1712.526667	-0.049625198	0.060551665	0.174826694	0.05901514	0.105079661	0.168096079	0.003409425	0.405595512
11838	'Arc'	2.74	2.48	3.23	2.47	2.92	2.63	3	2.77	2.95	2.46	1.98	2.16	2.816666667	2.906666667	2.673333333	2.2	-0.192405543	-0.013619878	0.174274271	-0.029538117	0.015883722	0.779012069	0.088255686	0.79400441
11839	'Areg'	41.76	43.2	44.86	30.63	31.07	28.07	46.54	45.5	42.81	28.45	29.28	32.75	43.27333333	44.95	29.92333333	30.16	-0.455076422	-0.037009786	0.006713422	-0.435407284	5.21E-13	0.462839184	0.931826295	3.20E-08
11840	'Arf1'	323.56	331	345.16	349.68	352.56	339.75	330.41	324.96	322.91	310.82	330.97	333.4	333.24	326.0933333	347.33	325.0633333	0.005022859	0.024887721	0.108085057	0.088088524	0.869536882	0.496632507	0.015853653	0.080795281
11841	'Arf2'	27.53	26.17	26.17	26.41	27.59	26.91	25.36	26.85	24.74	26.57	26.58	26.36	26.62333333	25.65	26.97	26.50333333	0.04926806	0.036648671	0.038575824	0.044825166	0.366448882	0.452634545	0.543103372	0.514406709
11842	'Arf3'	154.97	157.42	152.44	145.92	142.4	158.81	149.78	151.25	154.57	155.92	161.87	161.08	154.9433333	151.8666667	149.0433333	159.6233333	0.078211806	0.023154766	-0.07703419	-0.023330796	0.00594155	0.500191576	0.112624162	0.666796032
11843	'Arf4'	186.38	178.16	194.34	197.21	198.26	192.16	195.61	191.48	187.02	179.62	184.21	187.04	186.2933333	191.37	195.8766667	183.6233333	-0.047213433	-0.033867997	0.105744597	0.099536215	0.153888142	0.39784381	0.019925927	0.066046444
11844	'Arf5'	75.43	76.97	87.14	79.23	78.45	72.67	75.98	76.28	80.04	70.99	73.36	78.03	79.84666667	77.43333333	76.78333333	74.12666667	-0.04509845	0.029065347	0.062639617	-0.019202926	0.390047075	0.554905649	0.328215174	0.791146389
118445	'Klf16'	29.54	29.73	29.64	25.76	24.58	28.48	28.3	28.66	29.2	31.57	32.32	27.4	29.63666667	28.72	26.27333333	30.43	0.080457537	0.03233162	-0.169937992	-0.129812297	0.139639668	0.481517353	0.014739506	0.061947827
118446	'Gjc3'	0.12	0.05	0.07	0.07	0	0.11	0.07	0.02	0.02	0.04	0.04	0.09	0.08	0.036666667	0.06	0.056666667	0.014523951	0.012563695	0.003566051	-0.022021663	0.50195626	0.239540199	0.92498916	0.684382166
118449	'Synpo2'	0.14	0.02	0.07	0.06	0.08	0.02	0.03	0.12	0.03	0.03	0.06	0.05	0.076666667	0.06	0.053333333	0.046666667	6.90E-04	0.007928717	0.002223113	-0.033193738	0.980600308	0.534384903	0.961346966	0.582939507
11845	'Arf6'	35.05	33.36	34.55	34.58	33.07	35.47	35.81	35.36	36.45	33.56	33.04	35.6	34.32	35.87333333	34.37333333	34.06666667	-0.06082909	-0.053387101	0.027691943	0.031023868	0.149827497	0.204557263	0.617150237	0.600780574
118451	'Mrps2'	20.41	17.46	16.22	13.62	14.38	13.4	18.58	17.4	18.32	15.05	15.54	14.41	18.03	18.1	13.8	15	-0.20776063	-0.004269425	-0.085071827	-0.297413657	0.001211499	0.935126844	0.275709607	6.49E-04
118452	'Baalc'	0.59	0.45	0.73	0.46	0.41	0.48	0.71	0.75	0.58	0.38	0.56	0.57	0.59	0.68	0.45	0.503333333	-0.098795376	-0.025330496	-0.032869381	-0.114748275	0.141645777	0.455845928	0.724946714	0.314478522
118453	'Mmp28'	2.73	2.67	2.39	3.09	2.43	3.19	2.3	2.19	2.59	2.82	2.52	2.73	2.596666667	2.36	2.903333333	2.69	0.102661136	0.041609053	0.081806424	0.13147245	0.197485913	0.396060118	0.412216813	0.234977914
118454	'Gjc2'	0	0.03	0.03	0.06	0.03	0	0.03	0.03	0	0	0.09	0.09	0.02	0.02	0.03	0.06	0.013958054	-2.39E-04	-0.016312839	0.008688363	0.382679523	0.962835694	0.548938883	0.754308841
11848	'Rhoa'	241.16	230.63	229.01	239.43	244.07	236.27	242.95	241.24	233.67	238.82	249.32	234.92	233.6	239.2866667	239.9233333	241.02	0.019137472	-0.031878702	0.010548736	0.066926138	0.538077642	0.37603264	0.810398587	0.173049444
11852	'Rhob'	24.69	26.64	27.39	32.72	32.07	33.22	27.02	28.57	28.27	29.51	28.87	29.51	26.24	27.95333333	32.67	29.29666667	0.068529921	-0.064576578	0.158247429	0.316072262	0.1868609	0.185684825	0.008958489	4.34E-06
11853	'Rhoc'	236.39	257.3	303.94	316.25	318.13	266.31	253.72	250.6	248.84	242.88	271.44	269.41	265.8766667	251.0533333	300.23	261.2433333	0.064423832	0.055946634	0.198283396	0.184644313	0.10128729	0.253748035	0.001248802	0.016876332
11854	'Rhod'	19.85	18.98	21.3	22.23	22.32	21.43	17.7	19.27	19.75	19.44	19.89	20.88	20.04333333	18.90666667	21.99333333	20.07	0.061483098	0.045221532	0.115451087	0.115384548	0.361777738	0.392021194	0.133040336	0.176600417
11855	'Arhgap5'	10.03	9.59	8.71	9.22	9.69	10.23	10.79	10.85	10.94	10.52	10.43	9.32	9.443333333	10.86	9.713333333	10.09	-0.056099025	-0.138881374	-0.037485082	0.084975118	0.293256884	0.004311155	0.569935081	0.241018058
11856	'Arhgap6'	0.03	0.15	0.06	0.03	0.12	0.03	0.02	0.05	0.05	0.07	0.06	0.03	0.08	0.04	0.06	0.053333333	0.01365615	0.012657015	0.008135769	-0.022339717	0.578067388	0.275005606	0.850418336	0.703541076
11857	'Arhgdib'	12.04	12.33	12.87	13.42	12.81	12.85	11.56	12.52	12.05	10.45	12.04	12.3	12.41333333	12.04333333	13.02666667	11.59666667	-0.025880783	0.016093857	0.130608769	0.079238149	0.740866412	0.755448329	0.169436662	0.437735743
11858	'Rnd2'	13.81	13.7	15.83	15.01	14.01	13.82	12.49	13.43	14.52	13.01	14.37	13.02	14.44666667	13.48	14.28	13.46666667	0.005948697	0.043267278	0.078952057	0.013829421	0.937008218	0.410658225	0.375137208	0.886101358
11861	'Arl4a'	0.74	0.79	0.97	1.1	0.93	1.09	1.06	0.89	0.89	0.96	0.98	1.17	0.833333333	0.946666667	1.04	1.036666667	0.046571534	-0.027074862	0.007878311	0.165121981	0.531661336	0.472665491	0.938971634	0.165975934
11863	'Arnt'	33.47	35.31	31.62	32.56	31.21	29.98	34.35	31.64	33.61	32.85	31.68	31.41	33.46666667	33.2	31.25	31.98	-0.027566545	-0.001281892	0.007869634	-0.015804028	0.520201487	0.977350637	0.88268083	0.801276905
11864	'Arnt2'	0.48	0.34	0.55	0.58	0.51	0.44	0.49	0.39	0.64	0.51	0.46	0.45	0.456666667	0.506666667	0.51	0.473333333	-0.028784132	-0.016547216	0.059604441	0.07891132	0.68340117	0.633747182	0.554183331	0.503576113
11865	'Arntl'	13.44	12.76	14.02	13.81	14.25	13.32	13.4	15.2	13.1	13.01	13.18	13.31	13.40666667	13.9	13.79333333	13.16666667	-0.050886178	-0.02569733	0.06144521	0.04648782	0.42186029	0.620789101	0.393126482	0.552041102
11867	'Arpc1b'	296.85	301.59	337.08	334.62	343.12	304.32	302.92	308.56	320.96	293.17	305.04	315.15	311.84	310.8133333	327.3533333	304.4533333	-0.018611621	0.002233068	0.11489621	0.095523927	0.571871314	0.958146819	0.025074859	0.123391312
11876	'Artn'	1.08	0.94	0.89	0.63	0.8	0.57	0.95	0.96	1.4	0.87	1.13	0.89	0.97	1.103333333	0.666666667	0.963333333	-0.043375166	-0.022925234	-0.176645337	-0.208824642	0.515524683	0.488812803	0.053008491	0.060500804
11877	'Arvcf'	3.5	3.18	3.51	3.43	3.02	3.6	3.05	4.02	3.58	3.91	3.63	3.8	3.396666667	3.55	3.35	3.78	0.038699086	-0.038016377	-0.110674389	0.007818658	0.619207834	0.459810377	0.238255298	0.939271332
11881	'Arsb'	17.97	18.08	17.55	16.66	17.33	17.96	17.73	18.42	17.95	18.37	17.46	17.52	17.86666667	18.03333333	17.31666667	17.78333333	-0.009394407	-0.011623181	-0.019677114	-0.013219526	0.851853029	0.802103763	0.749632814	0.841141501
11883	'Arsa'	14.8	14.67	15.19	14.74	14.75	14.46	14.28	14.39	14.88	13.63	14.66	13.53	14.88666667	14.51666667	14.65	13.94	-0.042023722	0.023351852	0.078991454	0.007769177	0.460767125	0.634195461	0.239166518	0.912265715
11886	'Asah1'	63.36	59.39	63.11	64.62	65.45	58.97	65.59	64.49	62.53	62	63.24	59.99	61.95333333	64.20333333	63.01333333	61.74333333	-0.042613125	-0.042294936	0.043680392	0.052776197	0.303257328	0.323578854	0.435883224	0.393788295
11889	'Asgr1'	0.78	1.1	1.38	1.25	1.53	1.08	1.55	1.41	1.44	1.08	0.95	1.09	1.086666667	1.466666667	1.286666667	1.04	-0.048131542	-0.027055858	0.116607585	0.159030425	0.41842568	0.324177515	0.193631495	0.140491908
11890	'Asgr2'	0.18	0.18	0.41	0	0.06	0.07	0.06	0.36	0.18	0.23	0.18	0.12	0.256666667	0.2	0.043333333	0.176666667	-0.006271981	0.003196825	-0.042056005	-0.082154933	0.801059603	0.785356485	0.182233996	0.078107382
11891	'Rab27a'	0.17	0.22	0.18	0.14	0.16	0.21	0.26	0.21	0.17	0.1	0.19	0.08	0.19	0.213333333	0.17	0.123333333	-0.048072725	-0.005916411	0.041589934	-0.016533223	0.209379528	0.75463626	0.471686731	0.838304293
11898	'Ass1'	27.42	25.65	23.26	24.54	24.93	25.76	24.92	22.8	25.15	24.84	24.51	25.01	25.44333333	24.29	25.07666667	24.78666667	0.030799245	0.037240341	0.02926742	0.010662465	0.621419121	0.473701402	0.684616616	0.894462898
11905	'Serpinc1'	0.04	0.17	0.16	0.08	0	0.1	0	0.05	0.09	0	0.04	0.04	0.123333333	0.046666667	0.06	0.026666667	-0.004352743	0.009016495	0.013448938	-0.034544239	0.738874215	0.292971624	0.56447614	0.42664239
11906	'Zfhx3'	3.46	3.48	3.25	2.76	2.77	3.51	3.13	3.28	3.49	3.91	3.74	3.41	3.396666667	3.3	3.013333333	3.686666667	0.164938643	0.044808292	-0.229254448	-0.123535376	0.004708867	0.368129303	0.003127914	0.136988699
11907	'Ate1'	10.5	11.07	10.44	11.77	11.33	11.07	12.72	12.01	11.49	12.9	11.49	12.18	10.67	12.07333333	11.39	12.19	0.055081094	-0.047779163	-0.062747452	0.059198337	0.328283118	0.333166862	0.347685196	0.408669656
11908	'Atf1'	69.12	70.69	68.66	67.14	70.7	68.54	69.21	70.18	67.83	68.8	72.84	70.19	69.49	69.07333333	68.79333333	70.61	0.040998399	0.006759413	-0.021591029	0.013894721	0.296913978	0.867964082	0.672901659	0.803119048
11909	'Atf2'	21.32	20.66	20.27	20.42	21.01	22.21	21.49	20.57	21.18	22.46	20.92	20.65	20.75	21.08	21.21333333	21.34333333	0.02267696	-0.017333718	0.00919186	0.05586273	0.638598756	0.700259492	0.878921453	0.381992915
11910	'Atf3'	5.01	5.43	6.35	16.37	18.42	18.07	6.02	5.17	4.91	10.22	11.26	11.47	5.596666667	5.366666667	17.62	10.98333333	0.657113813	0.018542774	0.566093588	1.33829011	1.17E-17	0.707801343	3.41E-12	3.16E-44
11911	'Atf4'	255.06	251.79	281.45	356.45	352.24	312.51	249.64	252.96	252.34	274.18	277.18	285.92	262.7666667	251.6466667	340.4	279.0933333	0.169723628	0.067435057	0.273839002	0.356353944	1.50E-08	0.116896115	9.14E-08	2.40E-08
11920	'Atm'	8.62	8.53	8.11	8.2	8.29	8.41	9.39	8.69	9.21	9.2	9.21	8.56	8.42	9.096666667	8.3	8.99	-0.008391284	-0.088611367	-0.090851243	0.008407566	0.854145224	0.045163212	0.103122758	0.888683232
11927	'Atox1'	112.05	123.66	136.15	135.55	131.02	101.49	107.65	113.09	117.93	103.14	113.64	114.68	123.9533333	112.89	122.6866667	110.4866667	-0.009044695	0.074213464	0.138407125	0.023880593	0.890635919	0.158461534	0.092554084	0.792707497
11928	'Atp1a1'	191.02	195.52	183.69	193.99	194.96	197.92	186.23	190.4	189.45	196.42	193.27	194.52	190.0766667	188.6933333	195.6233333	194.7366667	0.053112359	0.007053957	0.023049605	0.069769046	0.042761018	0.83894014	0.569021836	0.148552171
11931	'Atp1b1'	0.59	0.6	0.43	0.51	0.61	0.68	0.86	0.85	0.63	0.8	0.97	0.62	0.54	0.78	0.6	0.796666667	0.008040473	-0.043129827	-0.102699904	0.050013507	0.899359071	0.137596474	0.25974686	0.640899992
11932	'Atp1b2'	0.04	0.13	0.02	0.04	0.04	0.07	0.11	0.05	0.02	0.02	0.02	0.02	0.063333333	0.06	0.05	0.02	-0.020466534	9.25E-04	0.028459185	-0.011252169	0.291334044	0.92639429	0.360816643	0.816319934
11933	'Atp1b3'	126.02	125.21	134.56	143.86	144.38	128.7	132.28	127.83	129.64	129.18	132.09	131.43	128.5966667	129.9166667	138.98	130.9	0.01880162	-0.013983695	0.098286479	0.134753612	0.575652892	0.727422124	0.061147272	0.024701667
11937	'Atp2a1'	0	0.02	0	0.04	0.02	0	0.04	0	0	0	0.02	0.02	0.006666667	0.013333333	0.02	0.013333333	-9.79E-05	-0.001474979	0.006438856	0.015788395	0.993050579	0.717918768	0.761067788	0.518479461
11938	'Atp2a2'	162.98	165.57	152.36	151.84	151.75	157.81	167.71	167.26	165.12	167.15	162.41	163.7	160.3033333	166.6966667	153.8	164.42	-0.011173774	-0.051496291	-0.074950003	-0.026631811	0.671989694	0.153326234	0.073480151	0.601654017
11946	'Atp5a1'	304.64	289.85	314.98	301.56	306.32	276.52	301.51	306.89	297.59	289.16	305.75	305.01	303.1566667	301.9966667	294.8	299.9733333	-1.76E-04	0.002845898	-0.006643776	-0.00784297	0.995139312	0.939246032	0.891708772	0.88810305
11947	'Atp5b'	768.1	784.15	832.57	848.42	829.89	761.76	781.31	778.98	783.21	748.21	790.85	800.48	794.94	781.1666667	813.3566667	779.8466667	0.00719739	0.019906457	0.074184384	0.061790892	0.789672389	0.58289803	0.127869246	0.266060426
11949	'Atp5c1'	162.29	165.08	190.27	202.84	211.29	158.36	180.35	163.21	171.39	147.74	159.7	175.39	172.5466667	171.65	190.83	160.9433333	-0.073695487	0.004895751	0.224811053	0.154740068	0.123352711	0.917216901	0.002284774	0.05397093
11950	'Atp5pb'	163.02	159.76	188.93	197.45	200.54	164.56	165.03	164.32	165.18	144.12	152.32	171.2	170.57	164.8433333	187.5166667	155.88	-0.065687761	0.035329595	0.251596002	0.151259758	0.135778239	0.438157476	1.66E-04	0.03916076
11951	'Atp5g1'	161.43	169.56	188.74	169.39	173.29	139.49	156.92	167.03	157.21	154.22	164.95	164.33	173.2433333	160.3866667	160.7233333	161.1666667	0.019557612	0.078278591	0.013727623	-0.063573401	0.680325964	0.10412053	0.836370984	0.402272737
11957	'Atp5j'	236.3	239.19	259.89	266.31	278.04	216.89	251.51	242.25	235.39	206.02	225.99	237.24	245.1266667	243.05	253.7466667	223.0833333	-0.086756041	0.015375792	0.160590978	0.062944233	0.058750363	0.730349894	0.019241106	0.390871227
11958	'Atp5k'	382.12	369.71	459.45	493.47	484.82	332.68	348.81	325.93	370.05	287.03	303.89	343.23	403.76	348.2633333	436.99	311.3833333	-0.097133025	0.111543385	0.394457476	0.137182283	0.151301759	0.034704135	3.51E-06	0.14237153
11964	'Atp6v1a'	39.31	40.87	40.13	40.53	42.17	40.96	41.03	39.42	40.48	43.47	39.28	41.87	40.10333333	40.31	41.22	41.54	0.048218225	-0.008386369	0.006095419	0.067105073	0.242450443	0.835263571	0.909010251	0.222267717
11966	'Atp6v1b2'	44.81	48.48	44.08	50.83	49.49	45.31	42.9	43.63	42.98	45.88	47.53	48.08	45.79	43.17	48.54333333	47.16333333	0.126903353	0.064213189	0.055169136	0.107644049	0.002530103	0.144057346	0.332950761	0.093713044
11972	'Atp6v0d1'	63.14	66.5	65.47	66.57	68.07	63.28	63.94	63.95	61.41	66.94	61.93	66.04	65.03666667	63.1	65.97333333	64.97	0.047842375	0.031881618	0.036854202	0.050076392	0.309933527	0.475750644	0.528671835	0.419515476
11973	'Atp6v1e1'	47.47	46.32	51.95	53.19	54.94	49.28	47.65	47.14	47.56	45.22	43.04	46.07	48.58	47.45	52.47	44.77666667	-0.061272806	0.021332446	0.217025238	0.129614152	0.284254056	0.670142017	0.001490507	0.082097769
11974	'Atp6v0e'	105.12	99.44	114.68	115.15	112.8	95.2	100.59	99.68	99.38	84.27	94.3	98.06	106.4133333	99.88333333	107.7166667	92.21	-0.087135737	0.06072568	0.209940751	0.048562814	0.122838886	0.220079933	0.003722983	0.531097256
11975	'Atp6v0a1'	14.55	14.24	14.16	11.44	13.82	14.02	14.5	14.69	14.7	15.07	12.15	13.09	14.31666667	14.63	13.09333333	13.43666667	-0.005477917	0.036448431	-0.121235302	-0.177332852	0.926535067	0.46351061	0.09456034	0.018501012
11977	'Atp7a'	5.5	5.23	5.66	5.14	5.22	6.06	5.66	5.93	5.48	5.91	6	5.62	5.463333333	5.69	5.473333333	5.843333333	0.040043717	-0.039709467	-0.067807989	0.027196908	0.484574523	0.427814971	0.343646659	0.728030379
11979	'Atp7b'	0.05	0.08	0.1	0.07	0.11	0.1	0.03	0.06	0.07	0.04	0.05	0.07	0.076666667	0.053333333	0.093333333	0.053333333	-0.014298431	0.004792073	0.066419406	0.03223655	0.633432719	0.740693233	0.215773684	0.660647153
11980	'Atp8a1'	0.07	0.11	0.07	0.07	0.07	0.08	0.05	0.09	0.08	0.08	0.07	0.04	0.083333333	0.073333333	0.073333333	0.063333333	-0.01164321	0.010178316	0.024308223	-0.03829393	0.751315397	0.574380252	0.683306023	0.642745187
11982	'Atp10a'	12.01	11.96	11.77	11.2	10.92	11.75	11.86	11.57	12.12	12.18	12.29	11.08	11.91333333	11.85	11.29	11.85	4.50E-04	-0.004392644	-0.04654266	-0.039599595	0.993235213	0.925438435	0.46927427	0.55318062
11983	'Atpif1'	75.52	87.23	100.22	100.16	100.52	85.16	84.38	79.88	81.1	79.49	81.45	82.37	87.65666667	81.78666667	95.28	81.10333333	3.10E-04	0.058617622	0.221832233	0.134195828	0.995099112	0.256512068	7.01E-04	0.106384153
11984	'Atp6v0c'	375.03	392.3	420.31	399.27	412.05	400.44	372.62	372.09	391.23	381.43	394.76	413.12	395.88	378.6466667	403.92	396.4366667	0.073524264	0.050338678	0.042666884	0.059246108	0.029308081	0.221960604	0.352270783	0.287080779
11987	'Slc7a1'	47.06	46.54	45.97	42.41	43.03	46.7	49.38	49.03	50.66	50.12	49.29	44.94	46.52333333	49.69	44.04666667	48.11666667	-0.038446018	-0.087143841	-0.102836397	-0.046156177	0.292925909	0.01440661	0.053894651	0.399377275
11988	'Slc7a2'	0.41	0.26	0.27	0.26	0.25	0.37	0.29	0.44	0.34	0.24	0.33	0.29	0.313333333	0.356666667	0.293333333	0.286666667	-0.069590946	-0.019788174	0.0131144	-0.027628681	0.308471457	0.560259973	0.891776782	0.810772674
11989	'Slc7a3'	0.51	0.48	0.59	0.49	0.65	0.52	0.26	0.53	0.4	0.65	0.37	0.57	0.526666667	0.396666667	0.553333333	0.53	0.052119429	0.023094907	0.019148953	0.028719124	0.300598948	0.324033263	0.817419269	0.781240684
11990	'Atrn'	11.53	11.51	10.55	10.24	10.3	11.36	11.99	12.44	12.26	12.44	12.21	12.36	11.19666667	12.23	10.63333333	12.33666667	0.037518162	-0.071975843	-0.181325732	-0.055829797	0.402538911	0.110410139	0.002030708	0.396920253
11991	'Hnrnpd'	55.3	57.58	50.1	50.35	48.88	53.64	57.05	56.69	51.89	57.49	54.85	53.97	54.32666667	55.21	50.95666667	55.43666667	0.01879257	-0.017708595	-0.097895485	-0.055273181	0.616540375	0.68374001	0.046497529	0.357786034
11992	'Auh'	9.22	8.92	9.76	9.98	11.09	9.01	8.87	10.17	10.19	9.03	10.69	9.22	9.3	9.743333333	10.02666667	9.646666667	-9.80E-04	-0.017376076	0.038053569	0.075097979	0.989997383	0.735149332	0.691271706	0.473155727
11993	'Aup1'	46.66	49.14	54.29	47.2	47.93	46.96	48.24	45.22	49.16	45.23	46.98	47.42	50.03	47.54	47.36333333	46.54333333	-0.01888542	0.049334849	0.03931101	-0.042634463	0.712480367	0.316068986	0.515343073	0.545407453
11994	'Pcdh15'	0	0	0.01	0	0	0.01	0.01	0.01	0.01	0	0	0	0.003333333	0.01	0.003333333	0	-0.012553276	-0.003659293	0.006102157	0.001005323	0.228924612	0.480318709	0.519613944	0.953999637
11997	'Akr1b7'	0.23	0	0.28	0.06	0.17	0.2	0	0	0	0.17	0.12	0.12	0.17	0	0.143333333	0.136666667	0.026974778	0.012422072	0.002631174	-0.010051889	0.079815767	0.074415384	0.941578795	0.829674748
12005	'Axin1'	54.24	55.72	54.16	53.73	55.12	54.18	52.02	54.7	51.52	58.79	56.81	57.54	54.70666667	52.74666667	54.34333333	57.71333333	0.124460658	0.035230329	-0.052240189	0.03441606	6.21E-04	0.371718791	0.27209735	0.51619757
12006	'Axin2'	0.17	0.12	0.09	0.11	0.11	0.11	0.11	0.11	0.14	0.11	0.12	0.11	0.126666667	0.12	0.11	0.113333333	-0.004055595	0.001082349	8.36E-04	-0.011351775	0.915845661	0.950123857	0.988953007	0.883914664
12009	'Cep131'	3.62	4.15	3.65	2.96	3.21	3.27	2.86	3.39	3.58	3.42	3.76	3.08	3.806666667	3.276666667	3.146666667	3.42	0.041673173	0.080630544	-0.071105207	-0.182767186	0.596652171	0.116058545	0.459787521	0.077645722
12010	'B2m'	302.77	281.13	315.19	398.39	415.59	372.66	286.04	272.31	285.47	320.21	340.59	340.97	299.6966667	281.2733333	395.5466667	333.9233333	0.245170124	0.070603293	0.246672117	0.407038079	4.34E-11	0.101741377	1.06E-06	1.24E-11
12012	'Baat'	0	0.11	0.03	0.03	0.03	0	0	0	0.03	0.02	0.05	0.09	0.046666667	0.01	0.02	0.053333333	0.022348524	0.006935331	-0.029978881	-0.027629808	0.168503033	0.26243714	0.290288794	0.404686818
12013	'Bach1'	9.47	9.38	9.41	11.46	11.87	12.48	9.92	9.74	9.66	12.22	11.62	11.58	9.42	9.773333333	11.93666667	11.80666667	0.245745863	-0.040350581	0.026026656	0.335018346	2.26E-06	0.400224511	0.673814913	7.55E-07
12014	'Bach2'	0.69	0.64	0.56	0.66	0.63	0.62	0.75	0.62	0.67	0.77	0.74	0.67	0.63	0.68	0.636666667	0.726666667	0.049459031	-0.027123145	-0.104575876	0.022144219	0.533580527	0.550482773	0.309686092	0.849372419
12015	'Bad'	40.65	41.32	49.75	43.95	43.36	37.6	41.36	41.46	43.35	40.93	38.54	41.05	43.90666667	42.05666667	41.63666667	40.17333333	-0.051813671	0.031028234	0.078963376	-0.020887016	0.42332712	0.555863003	0.30645445	0.811502892
12017	'Bag1'	119.75	129.92	134.57	144.57	139.75	120.34	132.6	126.94	130.51	124.1	124.96	127.69	128.08	130.0166667	134.8866667	125.5833333	-0.037048859	-0.018661747	0.110409773	0.098614504	0.343559784	0.671233234	0.069521777	0.154420363
12018	'Bak1'	55.49	56.58	58.67	63.47	63.21	60.14	53.02	53.31	57.77	61.46	62.22	61.94	56.91333333	54.7	62.27333333	61.87333333	0.171023769	0.04177495	0.025740689	0.151369025	1.41E-04	0.354737943	0.632810938	0.012333084
12020	'Nkx3-2'	0.44	0.59	0.38	0.19	0.19	0.28	0.39	0.34	0.4	0.29	0.34	0.15	0.47	0.376666667	0.22	0.26	-0.026011379	0.009381548	-0.013265716	-0.110469233	0.455967293	0.599670369	0.7889721	0.13680603
12021	'Bard1'	7.6	6.55	6.33	5.12	6.24	5.69	7.39	7.39	7.15	6.41	6.39	7.21	6.826666667	7.31	5.683333333	6.67	-0.203385543	-0.071369157	-0.064898373	-0.18231183	0.001315014	0.166572684	0.40106409	0.027526883
12028	'Bax'	89.36	84.97	103.38	106.04	96.82	83.92	82.37	83.6	93.31	84.77	88.7	91.2	92.57	86.42666667	95.59333333	88.22333333	0.035943421	0.060316781	0.117318135	0.071680645	0.52325063	0.240723069	0.102730455	0.387376723
12029	'Bcl6b'	0.13	0	0.1	0.04	0.04	0.02	0.06	0.08	0.1	0.06	0.05	0.02	0.076666667	0.08	0.033333333	0.043333333	-0.02157552	-0.001078216	-0.011107323	-0.045491462	0.396358668	0.926006653	0.738261623	0.334233632
12032	'Bcan'	0	0.02	0	0	0	0	0	0	0	0	0	0	0.006666667	0	0	0		0.001434208		-0.00726279		0.54570846		0.545858125
12033	'Bcap29'	10.85	9.02	8.77	8.83	9.71	9.9	9.5	8.84	9.45	9.81	8.85	9.03	9.546666667	9.263333333	9.48	9.23	0.004751343	0.016431063	0.034283863	0.01328542	0.949853137	0.753549416	0.705916872	0.894593471
12034	'Phb2'	175.85	188.92	205.57	193.49	198.02	171.68	185.4	177.76	184.88	168.15	175.31	177.89	190.1133333	182.68	187.73	173.7833333	-0.058340282	0.042673229	0.119951803	0.014063362	0.106137513	0.338477601	0.030612063	0.833448263
12035	'Bcat1'	12.56	12.01	12.51	13.73	14.12	13.45	12.3	12.18	13.15	12.38	12.93	12.53	12.36	12.54333333	13.76666667	12.61333333	0.014742599	-0.018463807	0.13293587	0.173830684	0.746920941	0.680135153	0.015743956	0.003955613
12036	'Bcat2'	10.52	11.16	13.29	12.39	11.1	11.05	12.44	12.58	11.44	11.23	12.22	13.03	11.65666667	12.15333333	11.51333333	12.16	0.007761248	-0.027923931	-0.045159679	0.012662169	0.915210864	0.596376663	0.606362946	0.89704107
12038	'Bche'	0.05	0.06	0.08	0.07	0.05	0.06	0	0.06	0.04	0.02	0.02	0.02	0.063333333	0.033333333	0.06	0.02	-0.012834369	0.014864655	0.072808142	-0.013939773	0.557016751	0.248341773	0.107823415	0.844045086
12039	'Bckdha'	6.34	6.31	7.25	6.34	5.62	6.01	5.81	6.49	5.45	6.34	5.63	5.56	6.633333333	5.916666667	5.99	5.843333333	-0.002647758	0.055799166	0.034646862	-0.081790496	0.973432059	0.265305649	0.726273614	0.448892519
12040	'Bckdhb'	9.75	9.56	9.02	11.22	10.88	8.2	9.24	9.35	9.03	8.85	9.03	10.51	9.443333333	9.206666667	10.1	9.463333333	0.026732299	0.012883693	0.084762744	0.102346456	0.732096835	0.803221422	0.38558666	0.335194244
12041	'Bckdk'	23.14	25.11	25.74	23.79	25.88	24.62	24.53	23	25.72	23.68	23.39	24.48	24.66333333	24.41666667	24.76333333	23.85	-0.022784414	0.007996919	0.064722586	0.033692582	0.664957414	0.869734865	0.299009952	0.627758936
12042	'Bcl10'	49.63	48.68	47.81	53.89	57.12	50.44	55.44	48.61	50.76	49.77	50.61	50.57	48.70666667	51.60333333	53.81666667	50.31666667	-0.02486179	-0.06407135	0.105263263	0.163007618	0.611495639	0.168749267	0.075570719	0.011483039
12043	'Bcl2'	3.49	3.68	3.21	2.97	3.36	3.57	4.4	3.84	3.92	3.4	3.63	3.06	3.46	4.053333333	3.3	3.363333333	-0.176348819	-0.083941559	-0.032120272	-0.084143587	0.011586251	0.112931788	0.701723371	0.373011956
12048	'Bcl2l1'	36.56	38.45	40.25	41.11	40.5	40.55	37.97	41.07	40.28	39.04	39.8	39.96	38.42	39.77333333	40.72	39.6	0.022915899	-0.032161066	0.051446607	0.116440977	0.612475749	0.484964948	0.344450364	0.064393568
12049	'Bcl2l10'	0.06	0	0	0	0	0	0	0	0	0	0	0	0.02	0	0	0		0.001432932		-0.007255209		0.545890457		0.54607295
12050	'Bcl2l2'	15.12	13.84	14.98	11.8	11.45	14.11	16.15	13.41	13.04	15.1	12.75	13.52	14.64666667	14.2	12.45333333	13.79	-0.038076926	0.013333068	-0.135213139	-0.196323578	0.533139962	0.792025875	0.075670039	0.01406853
12051	'Bcl3'	8.93	10.28	9.85	16.18	15.95	19.53	9.17	8.69	7.63	14.74	13.93	14.07	9.686666667	8.496666667	17.22	14.24666667	0.523111428	0.078465382	0.230044028	0.692208849	1.25E-12	0.133130129	0.005808057	2.74E-13
12053	'Bcl6'	10.42	10.87	10.15	7.38	6.37	6.78	10.52	10.19	10.3	7.92	7.8	8.13	10.48	10.33666667	6.843333333	7.95	-0.278363401	0.008937069	-0.1587308	-0.473566203	1.16E-05	0.86117704	0.048440267	1.56E-08
12054	'Bcl7b'	23.12	22.82	21.08	23.44	24.11	21.44	20.58	22.28	20.03	20.39	19.24	22.01	22.34	20.96333333	22.99666667	20.54666667	-0.013322166	0.053339192	0.151248757	0.066123368	0.840790634	0.305861165	0.050758376	0.414184538
12055	'Bcl7c'	34.7	38.54	42.02	38.44	35.35	38.13	34.63	39.19	38.39	34.15	35.63	34.65	38.42	37.40333333	37.30666667	34.81	0.002798288	0.014377821	0.002097632	-0.013314903	0.963425455	0.779668299	0.976496444	0.864477028
12057	'Opn1sw'	0.03	0	0	0.03	0	0	0.03	0	0	0.05	0.03	0.08	0.01	0.01	0.01	0.053333333	0.018978606	-3.47E-05	-0.030054232	2.62E-04	0.215598151	0.991867943	0.22981317	0.98773402
12061	'Bdkrb1'	0.05	0	0.05	0	0	0	0	0.06	0	0	0	0	0.033333333	0.02	0	0	-0.003853217	0.001382738		-0.015069281	0.50629125	0.75153611		0.38340098
12062	'Bdkrb2'	0.38	0.53	0.52	0.49	0.42	0.27	0.48	0.56	0.38	0.5	0.31	0.44	0.476666667	0.473333333	0.393333333	0.416666667	0.020492959	0.008149775	-0.047344408	-0.052194917	0.722281409	0.763644686	0.585387174	0.623970948
12064	'Bdnf'	8.55	8.14	8.61	6.67	6.3	6.37	8.72	8.8	8.32	7.23	7.33	6.84	8.433333333	8.613333333	6.446666667	7.133333333	-0.20740278	-0.019634178	-0.106345667	-0.306641008	0.001318209	0.703564031	0.176537095	1.97E-04
12068	'Bet1'	13.81	12.06	16.76	14.71	15.52	13.61	14.97	16.73	12.92	10.27	14.33	14.86	14.21	14.87333333	14.61333333	13.15333333	-0.065504238	-0.024907318	0.120616868	0.056197748	0.402314957	0.630390578	0.19929223	0.575355493
12069	'Bex2'	0.36	0.55	0.26	0.18	0.09	0.2	0.18	0.21	0.09	0.27	0.09	0.09	0.39	0.16	0.156666667	0.15	-0.001064704	0.012652146	0.001904075	-0.059873058	0.954718952	0.241268882	0.950431292	0.24920694
12070	'Bex3'	247.4	272.73	299.5	326.18	330.84	266.04	277.71	257.17	263.3	226.16	257.23	255.46	273.21	266.06	307.6866667	246.2833333	-0.091540191	0.027522435	0.302566101	0.183881049	0.035025684	0.557628175	4.63E-06	0.014385758
12075	'Bfsp1'	0.03	0	0.05	0.1	0.09	0.04	0	0	0.07	0.03	0	0	0.026666667	0.023333333	0.076666667	0.01	-0.003567869	0.001331801	0.037803278	0.033906169	0.707403743	0.803453699	0.158944343	0.385859071
12091	'Glb1'	23.72	22.55	24.7	22.84	24.53	22.85	21.32	22.14	23.82	22.47	23.06	23.39	23.65666667	22.42666667	23.40666667	22.97333333	0.037746679	0.049756084	0.039597	0.015035202	0.50550006	0.319024131	0.547917076	0.834688446
12095	'Bglap3'	0.13	0	0	0.07	0.15	0.1	0	0.15	0	0.14	0.13	0.13	0.043333333	0.05	0.106666667	0.133333333	0.01127397	-1.73E-04	0.001210667	0.026060508	0.393743757	0.960591732	0.965236785	0.360530014
12096	'Bglap'	0	0.54	0.52	0.39	0	0.57	0	0	0.81	0.51	0.53	0	0.353333333	0.27	0.32	0.346666667	0.003060923	0.00122887	-0.004298555	-0.005199624	0.830791094	0.842295443	0.862203713	0.872614237
12097	'Bglap2'	0.54	0	0	0.4	0.28	0.3	0	0	0	0	0	0.27	0.18	0	0.326666667	0.09	0.003375862	0.002731791	0.013644389	0.009291211	0.537787886	0.404058672	0.48737248	0.740231809
121021	'Cspg4'	1.6	1.49	1.15	1.14	0.94	1.21	1.34	1.25	1.45	1.45	1.16	1.36	1.413333333	1.346666667	1.096666667	1.323333333	-0.011207226	0.021721327	-0.161632377	-0.22720427	0.887136769	0.664706426	0.105171721	0.041540599
121022	'Mrps6'	117.9	110.99	142.55	154.19	156.04	111.63	123.86	119.75	122.23	106.02	109.48	110.93	123.8133333	121.9466667	140.62	108.81	-0.132932493	0.012802654	0.320682121	0.180546434	0.009765856	0.803418148	4.98E-05	0.048851109
12111	'Bgn'	1065.64	1099.54	1037.65	1001.48	1035.81	1094.78	1020.6	1027.4	1044.63	1038.71	1032.39	1056.31	1067.61	1030.876667	1044.023333	1042.47	0.025097797	0.042874474	0.01880481	-1.57E-04	0.270894244	0.18981917	0.666561175	0.997543036
12121	'Bicd1'	2.26	1.63	1.59	1.97	1.83	1.97	2.08	2.13	1.97	2.11	1.83	1.69	1.826666667	2.06	1.923333333	1.876666667	-0.052101481	-0.021040481	0.019499989	0.003242243	0.510976581	0.66968459	0.842735757	0.976551036
12122	'Bid'	48.4	45.01	47.52	55.21	57.45	51.9	47.43	45.11	49.85	47.16	53.12	54.16	46.97666667	47.46333333	54.85333333	51.48	0.110787906	-0.012888051	0.097749213	0.234438227	0.033425671	0.782665807	0.121095167	3.17E-04
12124	'Bik'	0.68	0.43	0.63	0.33	0.17	0.29	0.25	0.29	0.43	0.25	0.34	0.42	0.58	0.323333333	0.263333333	0.336666667	0.001986114	0.016752219	-0.015375372	-0.092435885	0.943262659	0.245301086	0.721986569	0.157249759
12125	'Bcl2l11'	14.01	13.97	12.52	12.68	12.72	14.06	13.02	13.58	13.54	13.38	14.03	13.49	13.5	13.38	13.15333333	13.63333333	0.045049861	0.012955323	-0.032840995	-0.001427816	0.377818373	0.787346383	0.605994683	0.984017551
12140	'Fabp7'	0.12	0	0	0	0.12	0	0	0.13	0.12	0	0	0	0.04	0.083333333	0.04	0	-0.007977816	-0.001817036	0.00560722	2.18E-04	0.338212366	0.678764617	0.537105526	0.989779988
12144	'Blm'	4.18	4.37	3.8	3.56	3.48	4.2	4.56	4.45	4.24	4.57	4.4	4.08	4.116666667	4.416666667	3.746666667	4.35	0.003109586	-0.058292875	-0.153216962	-0.058445036	0.965791992	0.270717135	0.083775798	0.546428843
12151	'Bmi1'	18.03	17.39	17.16	18.05	18.49	16.62	18.16	17.14	18.15	17.73	17.76	17.06	17.52666667	17.81666667	17.72	17.51666667	-0.013568934	-0.02148164	0.02797009	0.043450873	0.794112232	0.650480423	0.664224264	0.529809414
12153	'Bmp1'	44.06	46.04	43.73	40.49	40.05	43.35	38.24	39.48	40.47	44.44	44.2	45.7	44.61	39.39666667	41.29666667	44.78	0.186214889	0.144402374	-0.092178908	-0.070344086	2.11E-06	4.82E-04	0.0773961	0.226157693
12156	'Bmp2'	1.08	1.22	1.09	0.85	0.65	0.71	1.02	1.06	1.11	0.96	1.03	0.8	1.13	1.063333333	0.736666667	0.93	-0.058604008	0.014575302	-0.11880566	-0.271021366	0.429660482	0.718771455	0.236742142	0.022867452
12159	'Bmp4'	3.59	3.28	3.75	3.59	2.75	3.24	3.83	3.35	3.71	3.13	3.57	4.22	3.54	3.63	3.193333333	3.64	0.005283439	-0.010702922	-0.092848214	-0.07220773	0.947044879	0.819882772	0.368844956	0.533827515
12161	'Bmp6'	0.04	0	0.02	0	0.02	0	0.02	0.02	0.04	0	0	0	0.02	0.026666667	0.006666667	0	-0.016364853	-0.002004624	0.00560722	-0.014644647	0.169137302	0.766963175	0.537105526	0.54669533
12163	'Bmp8a'	0	0.03	0	0	0	0	0	0	0	0.03	0	0.03	0.01	0	0	0.02	0.007360756	0.001434208	-0.011657792	-0.00726279	0.362588069	0.54570846	0.377539706	0.545858125
12164	'Bmp8b'	0.04	0	0	0	0	0	0.02	0	0	0	0	0	0.013333333	0.006666667	0	0	-0.003422646	0.001380329		-0.01339231	0.531165769	0.734998618		0.411073259
12166	'Bmpr1a'	25.62	26.67	23.77	24.01	25.59	26.77	27.04	26.46	25.72	26.8	26.86	26.6	25.35333333	26.40666667	25.45666667	26.75333333	0.025114348	-0.050823871	-0.053049291	0.034159676	0.52231242	0.243903266	0.324846585	0.59038715
12168	'Bmpr2'	13.26	13.12	12.01	11.42	11.77	13.29	13.75	13.63	14.01	14.16	13.63	12.97	12.79666667	13.79666667	12.16	13.58666667	-0.014113114	-0.089308379	-0.130343928	-0.040789323	0.730190483	0.034837809	0.028661766	0.53512757
12175	'Bnip2'	122.23	112.38	114.66	125.4	125.75	113.53	115.6	113.43	115.11	110.72	112.48	116.65	116.4233333	114.7133333	121.56	113.2833333	0.012330713	-0.002656633	0.080503217	0.098119128	0.725252968	0.946871778	0.102124689	0.07887483
12176	'Bnip3'	45.46	44.78	49.84	58.03	58.21	58.91	47.43	44.01	49.26	47.71	50.45	55.37	46.69333333	46.9	58.38333333	51.17666667	0.117086208	-0.006374146	0.187575947	0.32521783	0.029769733	0.895382496	0.002412714	8.05E-07
12177	'Bnip3l'	46.57	45.24	45.9	48.85	49.87	47.71	47.35	44.67	44.22	45.55	46.68	47.6	45.90333333	45.41333333	48.81	46.61	0.043035335	0.010722904	0.079089497	0.113037892	0.29320481	0.798493445	0.121870471	0.042765723
12180	'Smyd1'	0.02	0.02	0.04	0.02	0.02	0	0	0.04	0	0	0.04	0	0.026666667	0.013333333	0.013333333	0.013333333	-6.79E-04	0.002754942	2.40E-04	-0.015686402	0.950710287	0.654540257	0.989609302	0.614274729
12181	'Bop1'	76.77	77.7	77.23	75.38	75.2	74.43	75.56	77.89	76.45	78.27	76.17	78.15	77.23333333	76.63333333	75.00333333	77.53	0.025197435	0.007609098	-0.028282102	-0.009684991	0.495272042	0.846793215	0.561240845	0.856004745
12182	'Bst1'	0	0	0.03	0	0.09	0.06	0.03	0	0	0	0	0.03	0.01	0.01	0.05	0.01	-5.35E-05	-5.01E-05	0.024053654	0.031733869	0.994608583	0.98822585	0.289029447	0.286142629
12183	'Bpgm'	20.43	19.2	20.42	34.63	34.54	31.1	19.75	21.47	19.3	21.9	22.65	22.99	20.01666667	20.17333333	33.42333333	22.51333333	0.148572534	-0.005106498	0.494304823	0.679019133	0.024343	0.922620419	1.18E-11	1.69E-17
12189	'Brca1'	15.24	14.53	14.34	14.55	13.39	15.15	15.16	15.07	14.93	14.95	15.19	14.78	14.70333333	15.05333333	14.36333333	14.97333333	-0.002616156	-0.033647988	-0.063591899	-0.024460305	0.952760904	0.446492644	0.273401597	0.703999413
12190	'Brca2'	4.09	4.16	3.51	3.75	3.65	4.14	4.12	4.15	3.92	3.96	3.93	4.03	3.92	4.063333333	3.846666667	3.973333333	-0.020223918	-0.036033419	-0.029130173	0.00201921	0.728167441	0.481981305	0.681901802	0.980115675
12192	'Zfp36l1'	15.67	15.53	13.51	9.14	9.2	9.82	16.37	15.32	16.11	12.06	13.38	12.59	14.90333333	15.93333333	9.386666667	12.67666667	-0.266386503	-0.063706569	-0.349211813	-0.54763933	9.96E-06	0.211257593	4.63E-06	2.91E-11
12193	'Zfp36l2'	230.3	234.94	221.71	229.48	232.94	264.41	228.83	235.98	238.39	258.08	242.6	244.49	228.9833333	234.4	242.2766667	248.39	0.089354773	-0.031795447	-0.017475177	0.105506218	0.003198177	0.360144755	0.743088707	0.07114821
12211	'Birc6'	28.63	28.7	27.09	25.58	26.79	29.26	29.92	29.59	31.24	31.71	29.26	28.6	28.14	30.25	27.21	29.85666667	-0.008765332	-0.091312951	-0.109315182	-0.017650365	0.80410634	0.012343079	0.042385797	0.757759624
12212	'Chic1'	2.93	3.36	2.13	1.92	2.63	2.94	3.75	2.35	2.98	1.34	2.88	2.66	2.806666667	3.026666667	2.496666667	2.293333333	-0.090493808	-0.054806558	-0.134720427	-0.13799878	0.251219918	0.274630867	0.172392087	0.210810522
12215	'Bsg'	428.49	442.38	500.92	485	492.84	436.74	439.4	436.26	451.82	426.34	437.19	458.56	457.2633333	442.4933333	471.5266667	440.6966667	0.004922827	0.036056975	0.107824845	0.070966232	0.872405788	0.406648589	0.035083293	0.26855468
12217	'Bsn'	0.08	0.1	0.08	0.06	0.04	0.07	0.07	0.1	0.08	0.08	0.09	0.08	0.086666667	0.083333333	0.056666667	0.083333333	0.005061975	0.005654158	-0.102754259	-0.138990698	0.931257266	0.840946848	0.21991824	0.182740086
12223	'Btc'	1.5	1.35	1.18	0.85	0.85	1.35	1.29	1.34	1.45	0.96	1.3	1.32	1.343333333	1.36	1.016666667	1.193333333	-0.057375032	-0.00424125	-0.079432184	-0.16644699	0.438211802	0.91533924	0.425220274	0.160425939
12224	'Klf5'	48.81	50.53	50.15	38.4	37.73	56.33	53.08	53.42	51.08	51.83	48.02	48.51	49.83	52.52666667	44.15333333	49.45333333	-0.067960337	-0.058765407	-0.077256424	-0.084978581	0.171146673	0.199206019	0.455589005	0.467264348
12226	'Btg1'	36.08	37	37.59	48.58	47.22	48.04	36.04	35.39	36.65	44.4	45.08	44.11	36.89	36.02666667	47.94666667	44.53	0.297953187	0.026379663	0.117614655	0.387626395	3.77E-17	0.508006382	0.011224995	3.41E-13
12227	'Btg2'	4.98	5.04	5.15	3.6	3.38	3.74	5.83	5.79	6.96	3.76	4.3	3.99	5.056666667	6.193333333	3.573333333	4.016666667	-0.393417946	-0.131535939	-0.105276915	-0.358011612	2.81E-07	0.012467845	0.273162309	4.37E-04
12228	'Btg3'	49.21	45.91	49.35	51.28	52.25	48.04	48.2	47.53	50.72	44.89	47.12	48.54	48.15666667	48.81666667	50.52333333	46.85	-0.044255629	-0.015545596	0.110851884	0.088851437	0.411280576	0.748605674	0.088046432	0.205282255
12231	'Btn1a1'	0.09	0.2	0.14	0.09	0.11	0.1	0.18	0.12	0.15	0.02	0.18	0.04	0.143333333	0.15	0.1	0.08	-0.03834637	-0.002006429	0.019411393	-0.050467655	0.231280161	0.906833102	0.675718046	0.486880873
12234	'Btrc'	4.48	4.38	4.44	5.19	4.68	4.44	4.57	4.72	4.14	4.23	4.63	4.16	4.433333333	4.476666667	4.77	4.34	-0.026477408	-0.008430085	0.127994728	0.118512665	0.69653018	0.872346433	0.110300401	0.160004057
12235	'Bub1'	21.29	19.19	19.36	20.42	20.97	19.16	20.85	19.76	20.39	20.6	20	20.32	19.94666667	20.33333333	20.18333333	20.30666667	0.006269194	-0.022226629	0.009025458	0.044914255	0.893151228	0.631774115	0.878301609	0.500352103
12236	'Bub1b'	48.81	50.25	45.22	45.45	45.22	46.22	46.38	46.27	47.41	48.82	49.82	47.95	48.09333333	46.68666667	45.63	48.86333333	0.070224075	0.032172102	-0.076417674	-0.041496278	0.059860701	0.443155708	0.119328486	0.474287457
12237	'Bub3'	54	57.28	63.3	61.01	61.1	54	56.35	53.78	57.35	53.79	53.61	55.85	58.19333333	55.82666667	58.70333333	54.41666667	-0.02565454	0.04174953	0.116884334	0.04105747	0.563288664	0.377210699	0.049695487	0.559395552
12238	'Commd3'	29.42	28.17	29.43	31.03	32.82	24.5	26.51	25.38	30.06	23.15	26.12	27.48	29.00666667	27.31666667	29.45	25.58333333	-0.057233133	0.040441259	0.166135095	0.047734824	0.441001808	0.444944142	0.067715623	0.618533653
12257	'Tspo'	274.25	282.09	342.28	330.98	324.01	251.73	287.98	272.11	299.08	255.18	270.8	297.16	299.54	286.39	302.24	274.38	-0.045004297	0.043158881	0.136561944	0.041777049	0.31874927	0.381023266	0.056506842	0.614079917
12258	'Serping1'	0.07	0.07	0.07	0.15	0.11	0.17	0.04	0.04	0.15	0.07	0.15	0.07	0.07	0.076666667	0.143333333	0.096666667	0.006728664	-4.86E-04	0.022170265	0.046550771	0.755407777	0.956075449	0.592661515	0.367929219
12261	'C1qbp'	195.99	193.13	205.71	194.87	202.58	197.67	211.18	200.48	200.19	197.17	202.67	205.77	198.2766667	203.95	198.3733333	201.87	-0.003426521	-0.035058054	-0.006464433	0.033096456	0.926133159	0.39390089	0.893249638	0.549622811
12263	'C2'	0.17	0.27	0.31	0.34	0.21	0.3	0.12	0.14	0.22	0.38	0.19	0.29	0.25	0.16	0.283333333	0.286666667	0.057015481	0.017066986	-8.98E-04	0.035564386	0.156718318	0.326240146	0.989753507	0.681601344
12265	'Ciita'	0.01	0	0	0.02	0.05	0.02	0.01	0.01	0	0.04	0.04	0.01	0.003333333	0.006666667	0.03	0.03	0.028116505	-0.001703873	0.008025355	0.076551769	0.179660101	0.752736482	0.851692817	0.084463987
12266	'C3'	11.37	11.59	12.03	11.26	11.63	12.03	11.84	11.52	11.87	11.81	11.29	12.03	11.66333333	11.74333333	11.64	11.71	0.003242941	-0.009426397	0.007366723	0.025228171	0.950977238	0.843920623	0.90799356	0.71341264
12267	'C3ar1'	0.09	0.1	0.07	0.1	0.15	0.11	0.13	0.05	0.07	0.11	0.14	0.09	0.086666667	0.083333333	0.12	0.113333333	0.023201198	3.51E-04	0.012460338	0.06236277	0.513390947	0.98098903	0.839972435	0.408031671
12268	'C4b'	0.01	0.01	0	0.22	0.17	0.36	0	0	0	0.14	0.15	0.2	0.006666667	0	0.25	0.163333333	0.14897864	0.003092612	0.118851867	0.429263544	2.07E-05	0.37493541	0.132198761	3.05E-07
12273	'C5ar1'	0	0	0.03	0.03	0	0	0	0	0	0	0	0.1	0.01	0	0.01	0.033333333	0.004575638	0.001427053	-0.014722666	3.48E-04	0.471583037	0.546730578	0.443119132	0.983632773
12279	'C9'	0.07	0	0	0	0.04	0.04	0.06	0	0.03	0	0	0.04	0.023333333	0.03	0.026666667	0.013333333	-0.007506727	-0.001579818	0.006746009	0.001141997	0.509032381	0.768257893	0.68463465	0.96268691
12282	'Hyou1'	79.62	80.31	73.92	75.87	74.71	79.52	76.96	80.42	76.06	75.84	74.7	76.32	77.95	77.81333333	76.7	75.62	-0.030416695	0.001480334	0.035685614	0.005914241	0.347890843	0.969937547	0.435251716	0.913511079
12283	'Cab39'	43.69	44.43	44.49	45.36	45.31	44.78	46.78	44.32	44.44	44.79	44.36	44.42	44.20333333	45.18	45.15	44.52333333	-0.011025091	-0.029360005	0.021638361	0.046815349	0.774007375	0.470743381	0.657568352	0.386897782
12286	'Cacna1a'	0.18	0.24	0.12	0.2	0.25	0.17	0.21	0.21	0.24	0.25	0.25	0.22	0.18	0.22	0.206666667	0.24	0.028544032	-0.019412348	-0.058021964	0.050844327	0.658133927	0.503327726	0.534314656	0.640398633
12287	'Cacna1b'	0	0	0.01	0	0	0	0	0	0	0	0	0	0.003333333	0	0	0		0.001427053		-0.007221667		0.546730578		0.547025189
12288	'Cacna1c'	0.8	0.75	0.62	0.61	0.64	0.69	0.77	0.79	0.78	0.72	0.89	0.79	0.723333333	0.78	0.646666667	0.8	0.053033994	-0.02760745	-0.167564196	-0.055883148	0.503561151	0.580075444	0.092387245	0.613253495
12290	'Cacna1e'	0.01	0	0	0	0	0.01	0	0	0	0	0	0.01	0.003333333	0	0.003333333	0.003333333	0.003375862	0.001432932	0.006746009	0.00896167	0.537787886	0.545890457	0.68463465	0.681521232
12291	'Cacna1g'	0.09	0.1	0.07	0.03	0.07	0.07	0.07	0.12	0.07	0.11	0.06	0.12	0.086666667	0.086666667	0.056666667	0.096666667	0.017913667	0.00771486	-0.066218557	-0.084615349	0.675751895	0.69531782	0.300404081	0.306083941
12293	'Cacna2d1'	5.39	4.98	4.91	5.38	5.58	5.5	5.32	5.45	5.06	5.57	5.64	5.5	5.093333333	5.276666667	5.486666667	5.57	0.046124796	-0.04318362	-0.00523706	0.10622815	0.444462465	0.397185765	0.940424609	0.162347294
12295	'Cacnb1'	1.23	1.21	1.29	1.15	1	1.05	0.87	1.39	1.31	0.8	0.95	1.23	1.243333333	1.19	1.066666667	0.993333333	-0.053756743	0.013572987	0.055175543	-0.072579037	0.405915591	0.687048692	0.558608675	0.532677707
12296	'Cacnb2'	0.94	0.93	0.78	1.02	1.01	1.12	1.02	1.02	1.29	0.82	1.38	0.79	0.883333333	1.11	1.05	0.996666667	-0.040731655	-0.053706953	0.04685996	0.147366841	0.584584519	0.188615383	0.648601314	0.216133513
12297	'Cacnb3'	51.51	51.51	52.47	48.94	49.5	52.18	51.2	52.47	49.13	50.27	49.85	52.87	51.83	50.93333333	50.20666667	50.99666667	0.013552361	0.020660366	-0.010559569	-0.018869988	0.752812759	0.627393419	0.848832686	0.750568515
12301	'Cacybp'	88.07	87.37	90.42	106.93	116.48	94.66	97.35	88.26	88.8	87.12	93.25	88.98	88.62	91.47	106.0233333	89.78333333	-0.016456143	-0.038576689	0.232851686	0.266560249	0.694619638	0.364572964	1.66E-04	6.06E-05
12304	'Pdia4'	85.87	86.08	91.14	93.62	98.72	89.51	91.5	89.31	88.84	82.65	86.71	88.93	87.69666667	89.88333333	93.95	86.09666667	-0.049857925	-0.031215933	0.134214176	0.123257774	0.176108795	0.436697388	0.01043829	0.032423068
12305	'Ddr1'	21.68	21.8	19.58	18.82	17.52	19.5	20.86	22.52	21.81	20.77	20.67	19.54	21.02	21.73	18.61333333	20.32666667	-0.079644077	-0.039588111	-0.104806974	-0.135280425	0.111768578	0.403764981	0.096628675	0.053390592
12306	'Anxa2'	990.72	994.78	1081.67	1092.22	1068.79	940.64	1011.27	1023.33	999.38	934.9	953.12	999.04	1022.39	1011.326667	1033.883333	962.3533333	-0.05906475	0.011670518	0.113020761	0.045814302	0.032915786	0.758612813	0.033719515	0.449636492
12313	'Calm1'	105.51	102.33	110.93	111.34	117.36	104.22	106.15	104.49	104.47	97.57	100.06	103.51	106.2566667	105.0366667	110.9733333	100.38	-0.054526815	0.012205569	0.152161872	0.088160991	0.074197818	0.747695456	0.002826768	0.125259136
12314	'Calm2'	434.46	432.86	465.67	499.59	498.16	406.81	431.08	432.79	434.04	375.82	414.17	431.41	444.33	432.6366667	468.1866667	407.1333333	-0.072318342	0.030795325	0.196527001	0.099823275	0.052994949	0.417935912	0.002205319	0.138849973
12315	'Calm3'	138.69	140.77	149.29	133.25	139.67	131.79	136.83	137.5	134.86	135.75	142.01	137.27	142.9166667	136.3966667	134.9033333	138.3433333	0.028831308	0.05457065	-0.0172826	-0.048257063	0.377815735	0.163745166	0.712505923	0.377211101
12316	'Aspm'	12.65	13.45	11.19	10.67	12	12.71	12.84	12.89	12.47	12.85	12.59	12.35	12.43	12.73333333	11.79333333	12.59666667	-0.001014903	-0.02055517	-0.088471628	-0.061247513	0.981009032	0.660861821	0.141106501	0.395827571
12317	'Calr'	904.37	867.65	874.04	918.87	931.08	916.58	895.22	882.1	882.86	824.12	876.75	858.69	882.02	886.7266667	922.1766667	853.1866667	-0.044593242	-0.009092364	0.124905235	0.093175745	0.086679993	0.778721889	0.002191748	0.04079748
12319	'Car8'	0.01	0	0	0	0	0	0	0	0.01	0	0	0	0.003333333	0.003333333	0	0	-0.003471062	-4.97E-05		-0.007255209	0.528263329	0.988397794		0.54607295
12321	'Calu'	293.7	290.07	293.7	301.97	305.08	313.18	305.67	306.21	299.61	302.59	309.15	300.73	292.49	303.83	306.7433333	304.1566667	0.010410464	-0.051172258	0.028571388	0.096163083	0.682521515	0.117085886	0.479876313	0.037968982
12322	'Camk2a'	0.26	0.42	0.32	0.22	0.35	0.41	0.25	0.32	0.28	0.19	0.36	0.3	0.333333333	0.283333333	0.326666667	0.283333333	0.004257332	0.020587226	0.03484673	-0.024747322	0.937126242	0.441114824	0.673454759	0.815161287
12323	'Camk2b'	0.07	0.06	0.08	0.06	0.1	0.03	0.08	0.07	0.06	0.05	0.01	0.06	0.07	0.07	0.063333333	0.04	-0.02519251	-0.001313877	0.031725529	-0.002491324	0.352204745	0.922674657	0.450071693	0.967766794
12325	'Camk2g'	17.37	18.01	18.45	16.96	17.46	17.26	17.58	17.26	17.67	17.04	18.16	18.28	17.94333333	17.50333333	17.22666667	17.82666667	0.029306951	0.021815716	-0.029629391	-0.025036512	0.572984788	0.646312037	0.636006608	0.710455998
12326	'Camk4'	0	0	0	0	0.01	0.01	0.01	0.01	0	0	0.01	0.01	0	0.006666667	0.006666667	0.006666667	0.007565039	-0.003659293	-0.005257004	0.026149616	0.656906835	0.480318709	0.857792595	0.358370492
12328	'Caml'	13.84	14.61	15.63	15.76	15.88	14.43	12.26	14.52	13.73	14.2	13.27	16.07	14.69333333	13.50333333	15.35666667	14.51333333	0.076809235	0.054257108	0.076209494	0.078900845	0.310598845	0.302682683	0.392791432	0.405447289
12330	'Canx'	168.78	168.75	162.23	175.1	173.27	176.15	171.15	162.51	167.19	166.78	173.95	168.24	166.5866667	166.95	174.84	169.6566667	0.030677839	-0.005032512	0.058577363	0.096938404	0.284573756	0.884947154	0.15516526	0.039258171
12331	'Cap1'	179.68	175.26	179.21	172.83	179.08	175	174.58	178.98	177.1	173.26	175.95	175.86	178.05	176.8866667	175.6366667	175.0233333	-0.00581297	0.00646244	0.021628639	0.011041211	0.836461421	0.852615737	0.609170653	0.819299695
12332	'Capg'	184.91	185.43	214.93	205.83	204.57	177.22	188.28	179.81	181.31	173.06	174.8	188.52	195.09	183.1333333	195.8733333	178.7933333	-0.024261298	0.068363523	0.138494105	0.035370799	0.530540075	0.131651731	0.021674349	0.614543563
12333	'Capn1'	37.54	38.41	36.34	35.78	35.36	34.9	35.76	35.68	36.4	36.04	39.23	38.09	37.43	35.94666667	35.34666667	37.78666667	0.073744502	0.043564814	-0.07140828	-0.046429582	0.095103659	0.311937173	0.198874847	0.43419307
12334	'Capn2'	136.55	131.61	125.74	130.29	124.37	124.46	133.9	136.49	131.09	127.49	126.18	125.55	131.3	133.8266667	126.3733333	126.4066667	-0.070292737	-0.02562592	0.01654263	-0.022209023	0.018511163	0.494574169	0.710166829	0.672569755
12336	'Capns1'	129.33	130.38	143.3	134.61	133.61	123.48	131.15	128.85	136.07	124.33	133.15	127.74	134.3366667	132.0233333	130.5666667	128.4066667	-0.017770156	0.028287301	0.028236144	-0.020380852	0.642763608	0.511568893	0.592783861	0.739904553
12337	'Capn5'	6.41	6.23	5.91	5.72	5.67	6.07	6.51	6.05	6.12	5.88	5.92	6.79	6.183333333	6.226666667	5.82	6.196666667	0.006576813	-0.001869043	-0.059789261	-0.050444621	0.923087428	0.971569658	0.459474083	0.550319025
12338	'Capn6'	19.66	20.16	18.88	19.66	21	20.18	20.45	20.53	20.11	18.9	19.54	19.45	19.56666667	20.36333333	20.28	19.29666667	-0.060891816	-0.044264014	0.080999119	0.076479433	0.222975651	0.343306696	0.184313282	0.249420392
12339	'Capn7'	14.89	15.7	13.69	14.66	14.68	14.8	15.18	15.04	14.22	15.62	16.05	15.73	14.76	14.81333333	14.71333333	15.8	0.08810041	-0.002731396	-0.071324217	0.025566401	0.108003149	0.956319893	0.265956454	0.724459671
12340	'Capza1'	103.69	102.45	105.84	109.42	113.11	105.19	109.33	103.87	104.3	105.88	109.42	111.46	103.9933333	105.8333333	109.24	108.92	0.048200135	-0.023571049	0.020939769	0.097551236	0.144811845	0.530220906	0.658438011	0.061670729
12343	'Capza2'	97.97	96.41	93.98	103.3	105.59	98.5	105.32	96.08	96.66	94.4	98.22	94.28	96.12	99.35333333	102.4633333	95.63333333	-0.043289943	-0.04140645	0.11076953	0.117839246	0.262589607	0.310864618	0.023109906	0.027971704
12345	'Capzb'	186.17	183.34	191.61	194.1	193.51	184.15	174.97	179.31	180.1	170.05	178.22	183.98	187.04	178.1266667	190.5866667	177.4166667	0.004323719	0.0578141	0.114954118	0.057813449	0.901464038	0.127312948	0.018352253	0.271497641
12348	'Car11'	1.24	1.39	1.49	1.86	1.46	1.18	1.31	2.05	1.55	1.66	1.3	1.51	1.373333333	1.636666667	1.5	1.49	-0.034611957	-0.021305817	0.002847752	0.02000211	0.602221383	0.5145298	0.976109883	0.861179832
12353	'Car6'	0.05	0.26	0.3	0.57	0.67	0.65	0.42	0.42	0.32	0.1	0.42	0.57	0.203333333	0.386666667	0.63	0.363333333	-0.003369733	-0.015928175	0.080798795	0.175306665	0.92343939	0.261964099	0.198056616	0.021607055
12354	'Car7'	0	0.13	0.13	0.15	0.24	0.05	0.22	0.2	0.2	0.1	0.1	0.14	0.086666667	0.206666667	0.146666667	0.113333333	-0.022438743	-0.013798718	0.013659882	0.037421405	0.443129011	0.2353101	0.749547543	0.451697455
12355	'Nr1i3'	0	0.06	0	0	0	0	0	0	0.03	0	0	0	0.02	0.01	0	0	-0.003471062	-4.63E-05		-0.00726279	0.528263329	0.98918778		0.545858125
12359	'Cat'	12.59	13.05	14.13	12.36	13.63	11.65	11.55	11.74	13.14	12.95	12.98	13.21	13.25666667	12.14333333	12.54666667	13.04666667	0.088110463	0.070432948	-0.030899241	-0.039643701	0.179406486	0.179476287	0.689702417	0.639378719
12361	'Cask'	5.88	6.22	5.61	5.7	6.28	6.58	6	6.61	5.83	6.23	6.25	6.01	5.903333333	6.146666667	6.186666667	6.163333333	0.013437632	-0.03752868	0.01786478	0.084427508	0.812850587	0.454044211	0.792572999	0.260333585
12362	'Casp1'	0.05	0.09	0	0.14	0.18	0.16	0.05	0.11	0	0.05	0.23	0.18	0.046666667	0.053333333	0.16	0.153333333	0.024608893	-3.86E-04	0.002876708	0.059687108	0.228329698	0.949799811	0.94488591	0.182580224
12363	'Casp4'	5.27	5.32	4.91	16.33	15.77	13.45	5.76	5.96	5.37	7.94	8.55	9.97	5.166666667	5.696666667	15.18333333	8.82	0.328977906	-0.035351225	0.575355597	1.150024905	3.68E-05	0.451178822	9.50E-10	1.13E-27
12364	'Casp12'	6.37	6.95	6.71	11.6	11.73	9.33	7.48	7.14	7.78	7.09	7.24	7.68	6.676666667	7.466666667	10.88666667	7.336666667	-0.005461469	-0.074892985	0.443827671	0.585022078	0.940454936	0.156503904	3.21E-07	6.88E-10
12365	'Casp14'	0.08	0.06	0.03	0.32	0.08	0.16	0.06	0.06	0.03	0.09	0.27	0.13	0.056666667	0.05	0.186666667	0.163333333	0.025279368	0.001150345	0.010052801	0.061719574	0.2851833	0.893287017	0.826235913	0.249802238
12366	'Casp2'	12.86	12.48	13.57	12.63	13.47	12.55	12.16	12.18	11.97	12.92	12.99	12.93	12.97	12.10333333	12.88333333	12.94666667	0.08959204	0.064186559	0.009599196	0.019154871	0.122222651	0.202192436	0.888433561	0.797767874
12367	'Casp3'	38.72	35.67	37.35	39.76	41.5	40.74	40.7	37.28	37.44	35.64	37.45	38.67	37.24666667	38.47333333	40.66666667	37.25333333	-0.033902413	-0.037128261	0.132661036	0.147564176	0.482133553	0.420587059	0.020028899	0.017492279
12368	'Casp6'	10.98	11.59	11.48	11.61	12.65	11.08	10.66	11.83	10.66	11.12	11.5	10.44	11.35	11.05	11.78	11.02	0.005501937	0.01647106	0.085131123	0.06865065	0.942629338	0.753201753	0.352633128	0.486433215
12369	'Casp7'	2.13	2.16	1.99	2.62	2.42	2.57	2.09	2.12	1.96	2.28	2.13	2.48	2.093333333	2.056666667	2.536666667	2.296666667	0.0666795	0.004537085	0.084923636	0.181549515	0.391894645	0.915473129	0.412236644	0.123067553
12370	'Casp8'	15.94	16.22	16.56	16.84	16.71	15.45	17.27	16.59	16.05	15.79	16.29	16.09	16.24	16.63666667	16.33333333	16.05666667	-0.035889436	-0.025200162	0.034915303	0.034073443	0.54987684	0.619515404	0.62414775	0.656350032
12371	'Casp9'	5.06	4.73	4.63	4	3.57	4.42	4.71	5.15	4.96	4.78	4.1	4.58	4.806666667	4.94	3.996666667	4.486666667	-0.088478473	-0.02027656	-0.111661499	-0.186183152	0.230856384	0.701725889	0.222977557	0.056500259
12372	'Casq1'	0.14	0.04	0.07	0.04	0.11	0.2	0.04	0.08	0.04	0.14	0.04	0.04	0.083333333	0.053333333	0.116666667	0.073333333	0.006701544	0.00444808	0.020914536	0.020633744	0.717516773	0.600073606	0.559868354	0.670352704
12373	'Casq2'	0.08	0.1	0.05	0.07	0.07	0.17	0.08	0.06	0.03	0.2	0.03	0.08	0.076666667	0.056666667	0.103333333	0.103333333	0.020046569	0.004401395	0.004566199	0.030403766	0.395143876	0.657028009	0.916558002	0.586636299
12380	'Cast'	49.29	52.48	49.09	50.04	52.09	50.82	50.47	50.78	48.61	49.96	49.75	50.31	50.28666667	49.95333333	50.98333333	50.00666667	0.019987418	0.008673595	0.036242591	0.048279132	0.56806902	0.828274087	0.444742931	0.37997157
12385	'Ctnna1'	131.59	131.6	124.67	131.72	132.47	135.57	129.56	132.61	128.21	136.16	132.32	130.49	129.2866667	130.1266667	133.2533333	132.99	0.038137037	-0.010356313	0.020404052	0.071764047	0.204786347	0.773529268	0.636367151	0.147339581
12387	'Ctnnb1'	168.28	169.26	169.27	171.44	171.46	169.91	166.38	167.32	168.72	169.47	172.49	173.64	168.9366667	167.4733333	170.9366667	171.8666667	0.044883387	0.008979937	0.009286971	0.0462472	0.090243324	0.787271065	0.820808058	0.320246044
12388	'Ctnnd1'	56.69	55.3	53.32	54.19	53.83	55.59	59.3	59.15	59.37	57.3	59.2	56.19	55.10333333	59.27333333	54.53666667	57.56333333	-0.022387164	-0.096167899	-0.071254548	0.015268016	0.475561259	0.009214109	0.116850341	0.769137994
12389	'Cav1'	134.1	135.56	137.5	120.8	126.43	128.2	141.69	141.83	140.64	117.25	120.87	120.97	135.72	141.3866667	125.1433333	119.6966667	-0.232880528	-0.064738322	0.0621229	-0.095403714	2.33E-13	0.070929695	0.182783143	0.062774257
12390	'Cav2'	34.52	32.93	33.5	32.72	33.87	30.57	37.7	36.31	34.12	33.03	33.63	30.44	33.65	36.04333333	32.38666667	32.36666667	-0.130996734	-0.076835685	0.021991984	-0.017361047	0.009571036	0.093539277	0.721346715	0.785335526
12393	'Runx2'	17.97	19.02	16.09	12.74	13.18	14.7	19.17	19.64	19.8	15.84	16.09	14.63	17.69333333	19.53666667	13.54	15.52	-0.281869487	-0.096949533	-0.171477606	-0.329670267	6.70E-10	0.037346005	0.007043547	5.61E-06
12394	'Runx1'	15.17	15.98	14.08	17.68	16.83	20.03	15.03	15.21	14.86	18.64	18.69	18.01	15.07666667	15.03333333	18.18	18.44666667	0.289143759	0.007405288	-0.00847645	0.268615946	6.48E-12	0.868961467	0.888125186	1.05E-04
12395	'Runx1t1'	0.08	0.06	0.06	0.09	0.09	0.1	0.09	0.06	0.08	0.05	0.07	0.08	0.066666667	0.076666667	0.093333333	0.066666667	-0.01114253	-0.002167983	0.060296472	0.065099309	0.776834379	0.904225759	0.360117791	0.444398859
12396	'Cbfa2t2'	7.76	7.98	7.68	7.25	7.17	7.42	8.22	7.88	7.91	7.77	7.6	7.48	7.806666667	8.003333333	7.28	7.616666667	-0.053222113	-0.035916002	-0.039807956	-0.047216982	0.344917536	0.466140115	0.553556183	0.512491434
12398	'Cbfa2t3'	0.02	0.01	0	0	0	0	0.01	0	0	0	0.01	0	0.01	0.003333333	0	0.003333333	-4.15E-05	0.00302223	-0.005502715	-0.022236095	0.995822378	0.537336593	0.544899379	0.288627742
12399	'Runx3'	10.09	9.47	8.95	7.96	7.37	8.66	8.42	9.05	9.15	9.65	9.25	9.93	9.503333333	8.873333333	7.996666667	9.61	0.098289934	0.05545285	-0.207988224	-0.186069331	0.12459405	0.286184566	0.007481929	0.027446462
12400	'Cbfb'	81.88	82.87	84.14	81.93	82.07	80.29	88.33	88.94	85.06	84.2	82.45	78.91	82.96333333	87.44333333	81.43	81.85333333	-0.08029758	-0.065387517	0.009215859	0.004352308	0.028137142	0.090185915	0.848847582	0.933272398
12401	'Serpina6'	0.04	0	0	0	0	0	0	0	0	0	0	0	0.013333333	0	0	0		0.001432932		-0.007255209		0.545890457		0.54607295
12402	'Cbl'	10.51	10.36	9.27	8.2	8.38	9.91	10.93	10.37	11.03	10.92	10.26	9.67	10.04666667	10.77666667	8.83	10.28333333	-0.059295536	-0.074340593	-0.171565658	-0.140244009	0.17826743	0.101786268	0.008869663	0.05716088
12404	'Cbln1'	0.08	0.08	0.05	0.03	0.05	0.03	0	0.06	0.08	0.05	0.11	0.06	0.07	0.046666667	0.036666667	0.073333333	0.010070312	0.004213749	-0.023884224	-0.030723459	0.626112763	0.641194553	0.473054015	0.481666963
12406	'Serpinh1'	324.96	319.03	353.88	351.96	336.17	329.78	309.99	321.69	325.19	319.29	331.15	336.2	332.6233333	318.9566667	339.3033333	328.88	0.052059488	0.048543256	0.059306647	0.056707109	0.075061683	0.222895622	0.187344662	0.307569652
12408	'Cbr1'	13.88	14.36	15.16	19.07	16.15	12.85	13.78	12.99	15.3	13.81	12.66	13.44	14.46666667	14.02333333	16.02333333	13.30333333	-0.039443179	0.016137567	0.192340721	0.133451936	0.613765605	0.754514331	0.049822086	0.212684812
12409	'Cbr2'	38.54	45.96	54.41	55.43	57.17	46.33	44.91	47.13	50.1	41.69	43.42	43.7	46.30333333	47.38	52.97666667	42.93666667	-0.104828018	-0.017330978	0.269447922	0.184495564	0.093506854	0.743483734	4.06E-04	0.048827807
12411	'Cbs'	0.05	0	0.05	0	0	0	0	0	0	0	0	0	0.033333333	0	0	0		0.005939072		-0.029079781		0.218399434		0.224004075
12412	'Cbx1'	68.91	67.1	72.45	71.12	71	66.61	71.89	64.56	67.46	64.68	66.14	65.2	69.48666667	67.97	69.57666667	65.34	5.42E-04	0.041246131	0.108010773	0.061287344	0.990670123	0.361251875	0.048292586	0.308068128
12416	'Cbx2'	5.76	7.04	6.22	5.81	5.38	5.86	6.19	5.39	6.38	6.17	6.57	6.21	6.34	5.986666667	5.683333333	6.316666667	0.078403238	0.04597329	-0.115968359	-0.104709282	0.264289455	0.385335446	0.158167166	0.253681477
12417	'Cbx3'	168.17	162.46	153.9	164.41	167.87	164.56	166.87	164.1	164.65	163.37	159.45	162.28	161.51	165.2066667	165.6133333	161.7	-0.024206135	-0.027637138	0.055714537	0.065036807	0.460906641	0.482804761	0.219996469	0.228631325
12418	'Cbx4'	3.2	3.22	3.26	3.03	3.01	2.7	2.98	3.03	3.15	3.27	3.29	3.16	3.226666667	3.053333333	2.913333333	3.24	0.063850576	0.035697001	-0.099945656	-0.090602717	0.389879454	0.499150984	0.264554036	0.349066782
12419	'Cbx5'	167.26	157.03	151.66	149.92	145.31	153.7	158.71	145.02	160.06	170.76	159.57	146.87	158.65	154.5966667	149.6433333	159.0666667	0.025811599	-0.042044121	-0.087701787	-0.013843437	0.347963778	0.242991712	0.049790792	0.793332434
12421	'Rb1cc1'	19.36	18.2	17.17	19.21	19.4	19.97	19.59	19.66	18.81	20.94	20.75	20.37	18.24333333	19.35333333	19.52666667	20.68666667	0.098440777	-0.070992655	-0.062284045	0.123570766	0.015501339	0.107215161	0.22336898	0.041171675
12424	'Cck'	4.49	6.78	6.16	6.43	7.5	9.2	7	8.37	8.22	5.73	6.01	4.71	5.81	7.863333333	7.71	5.483333333	-0.143369317	-0.064143878	0.189792942	0.199281244	0.046808787	0.08310784	0.058954028	0.092315463
12428	'Ccna2'	86.5	85.98	87.27	88.22	87.95	81.28	87.42	87.78	87.39	83.78	82.62	83.73	86.58333333	87.53	85.81666667	83.37666667	-0.058497734	-0.015587537	0.056160196	0.017951175	0.064821322	0.668590675	0.252588024	0.739675496
12442	'Ccnb2'	65.33	68.48	71.49	69.38	71.14	66.39	65.72	64.63	65.24	65.36	64.87	64.3	68.43333333	65.19666667	68.97	64.84333333	0.002244574	0.051028524	0.0987359	0.041234803	0.961026336	0.262942781	0.083279661	0.519212953
12443	'Ccnd1'	103.41	105.68	107.51	85.47	86.7	91.08	110.6	107.44	106.65	101.88	99.57	98.51	105.5333333	108.23	87.75	99.98666667	-0.101360656	-0.033176464	-0.162014149	-0.22360824	9.90E-04	0.361879583	4.09E-04	1.61E-05
12444	'Ccnd2'	14.99	15.02	14.05	14.7	15.1	16.65	14.25	14.54	14.98	16.26	15.91	15.3	14.68666667	14.59	15.48333333	15.82333333	0.116893987	0.007403231	-0.011573343	0.099733433	0.012397712	0.870401429	0.848592549	0.135468318
12445	'Ccnd3'	74.55	79.13	81.25	73.2	72.85	73.27	76.28	76.96	76.71	75.79	74.67	78.57	78.31	76.65	73.10666667	76.34333333	0.008266513	0.026832578	-0.043938028	-0.065069748	0.837026276	0.531557005	0.398649871	0.272201958
12447	'Ccne1'	11.13	12.22	12.1	11.85	12.06	12.08	13.45	11.33	12.49	10.75	11.81	11.88	11.81666667	12.42333333	11.99666667	11.48	-0.076140392	-0.038369465	0.064757244	0.045215321	0.28955233	0.468773	0.439737792	0.614500662
12448	'Ccne2'	29.3	28.82	30.2	27.23	28.93	27.83	32.4	32.09	30.68	27.73	29.73	26.28	29.44	31.72333333	27.99666667	27.91333333	-0.139291138	-0.079133461	0.011384961	-0.035073169	0.006275808	0.081455539	0.855341278	0.580260296
12449	'Ccnf'	29	31.06	28.96	23.93	24.84	25.03	25.78	26.63	28.62	25.19	24.37	25.6	29.67333333	27.01	24.6	25.05333333	-0.0882945	0.097854554	-0.00782515	-0.219788849	0.079637961	0.036249432	0.895863037	6.53E-04
12450	'Ccng1'	34.79	34.69	32.18	29.45	32.02	32.84	34.06	31.11	32.7	34.98	33.93	34.52	33.88666667	32.62333333	31.43666667	34.47666667	0.080480617	0.039495536	-0.106984214	-0.071344802	0.068384613	0.376854808	0.059489844	0.262529404
12452	'Ccng2'	7.62	6.76	7.04	7.11	8.73	7.89	6.19	7.12	5.55	7.15	8.76	8.09	7.14	6.286666667	7.91	8	0.231246299	0.077315262	0.001928545	0.142561553	0.002475701	0.139235484	0.982891799	0.141494626
12453	'Ccni'	71.86	69.78	66.24	64.35	68.23	71.16	68.94	69.15	70.56	69.3	68.72	67.5	69.29333333	69.55	67.91333333	68.50666667	-0.012184352	-0.006905356	0.003913581	0.002023802	0.736803043	0.863960989	0.939617558	0.972548919
12454	'Ccnk'	16.95	16.83	15.12	13.11	14.56	15.75	15.89	16.35	16.35	15.7	15.79	16.57	16.3	16.19666667	14.47333333	16.02	-8.19E-04	0.007759603	-0.111992615	-0.123415103	0.988998553	0.878673098	0.133277072	0.130672256
12455	'Ccnt1'	23.17	24.32	25.55	22.4	24.21	22.69	24.67	25.28	23.42	24.57	26.38	22.86	24.34666667	24.45666667	23.1	24.60333333	0.017614087	-0.059653164	-0.110509327	-0.02400387	0.666385992	0.13739698	0.038804272	0.667549776
12457	'Noct'	35.2	35.59	38.25	61.22	64.46	67.24	37.87	38.6	37.9	48.43	47.55	47.38	36.34666667	38.12333333	64.30666667	47.78666667	0.318936482	-0.046596813	0.40147783	0.782045014	4.18E-13	0.307877198	7.84E-14	8.32E-36
12460	'Ccs'	25.18	29.01	33.15	28.75	28.74	25.08	25.93	25.77	24.97	22.83	24.7	23.99	29.11333333	25.55666667	27.52333333	23.84	-0.06443271	0.089305511	0.180191685	-0.036781762	0.364190083	0.091442007	0.032500828	0.698016715
12461	'Cct2'	230.84	228.48	242.22	245.78	256.55	224.63	239.53	237.56	227.91	223.09	232.83	234.96	233.8466667	235	242.32	230.2933333	-0.018266706	-0.007821991	0.085293726	0.078577205	0.564173575	0.836643706	0.098421839	0.171716879
12462	'Cct3'	308.51	307.06	330.53	340.29	344.94	297.14	315.78	307.79	315.19	290.76	305.72	312.84	315.3666667	312.92	327.4566667	303.1066667	-0.034979233	0.007667465	0.119834147	0.080652876	0.247876063	0.838390227	0.028995358	0.185135437
12464	'Cct4'	155.42	151.34	154.52	167.36	171.11	149.36	160.89	151.65	154.12	150.84	148.52	157.91	153.76	155.5533333	162.61	152.4233333	-0.018796029	-0.01641491	0.103221857	0.106237158	0.59350141	0.665866021	0.058598152	0.068833439
12465	'Cct5'	394.45	393.36	419.51	432.16	445.88	389.9	405.66	396.81	397.96	385.49	394.22	401.65	402.44	400.1433333	422.6466667	393.7866667	-0.012882169	0.005203032	0.11246294	0.096769722	0.630946849	0.886675902	0.02644318	0.092779549
12466	'Cct6a'	227.07	209.71	220.66	240.54	253.74	211.86	224.36	212.24	218.17	202.54	212.18	219.98	219.1466667	218.2566667	235.38	211.5666667	-0.033964639	0.002834952	0.157429887	0.125298245	0.308175756	0.940826458	0.00636696	0.045916507
12467	'Cct6b'	0.17	0.04	0.04	0.04	0.04	0	0	0.1	0.04	0.04	0.04	0.09	0.083333333	0.046666667	0.026666667	0.056666667	0.002993383	0.004257496	-0.012332649	-0.030514553	0.848401614	0.569508099	0.604007484	0.38150911
12468	'Cct7'	157.97	154.3	172.59	168.85	165.55	154.76	159.62	159.66	162.06	158.09	156.69	161.31	161.62	160.4466667	163.0533333	158.6966667	-0.006121464	0.006886009	0.053938678	0.041848174	0.837605878	0.865828245	0.260217433	0.47638753
12469	'Cct8'	219.73	214.07	219.04	237.36	237.15	206.97	219.42	214.64	213.06	205.72	213.28	219.58	217.6133333	215.7066667	227.16	212.86	-0.009450731	0.009003909	0.103684194	0.088179622	0.756596629	0.796275909	0.0563583	0.130422288
12475	'Cd14'	13.02	12.57	14.37	13.49	14.66	12.14	13.26	12.62	12.45	10.9	11.04	11.93	13.32	12.77666667	13.43	11.29	-0.117562918	0.028012278	0.206007459	0.037140515	0.109409069	0.59669609	0.019827616	0.694560155
12476	'Cd151'	63.09	63.06	69.24	65.87	67.73	65.26	66.04	64.36	60.89	59.69	62.16	64.5	65.13	63.76333333	66.28666667	62.11666667	-0.023459587	0.023493047	0.103159475	0.052910721	0.613364142	0.608472807	0.064034935	0.394232609
12478	'Cd19'	0.03	0	0	0	0	0	0	0	0	0	0	0	0.01	0	0	0		0.001432932		-0.007255209		0.545890457		0.54607295
12479	'Cd1d1'	0.33	0.18	0.39	0.5	0.14	0.21	0.15	0.46	0.3	0.21	0.22	0.44	0.3	0.303333333	0.283333333	0.29	-0.001414325	3.92E-04	6.30E-05	-0.00404458	0.969559992	0.98131003	0.999127309	0.956777239
12484	'Cd24a'	0.11	0	0	0	0.04	0.04	0.07	0	0.04	0	0	0	0.036666667	0.036666667	0.026666667	0	-0.011057263	-1.09E-04	0.012643936	-0.00590789	0.259210743	0.984912843	0.352931385	0.823961033
12487	'Cd28'	0.01	0.01	0.01	0.04	0	0.03	0.03	0.03	0.09	0.04	0.03	0	0.01	0.05	0.023333333	0.023333333	-0.019379468	-0.012261053	0.001717364	0.018488467	0.374369109	0.181951979	0.952232087	0.601494532
12488	'Cd2ap'	30.88	29.28	28.86	30.35	32.11	30.21	33.24	32.48	33.89	31.62	31.08	28.58	29.67333333	33.20333333	30.89	30.42666667	-0.065223642	-0.108761931	0.01396196	0.076356118	0.104264331	0.008895097	0.79378061	0.194486691
12489	'Cd33'	0.06	0.03	0.03	0	0.05	0.03	0.03	0.06	0.05	0.08	0.05	0.03	0.04	0.046666667	0.026666667	0.053333333	0.002863151	-5.49E-04	-0.017143924	-0.014074194	0.884362057	0.946434498	0.546817349	0.688690391
12490	'Cd34'	500.62	510.77	503.56	523.13	542.37	517.23	529.07	511.08	512.19	500.64	509.01	510.47	504.9833333	517.4466667	527.5766667	506.7066667	-0.02065551	-0.033512625	0.07225835	0.090285305	0.404879674	0.305090317	0.074871278	0.051488701
12491	'Cd36'	0	0.02	0	0.02	0	0	0.02	0.03	0	0	0	0	0.006666667	0.016666667	0.006666667	0	-0.007931635	-0.001797713	0.00561989	2.42E-04	0.33962285	0.681588864	0.536651379	0.98866075
12492	'Scarb2'	14.95	15.74	15.14	16.95	16.55	17.38	15.45	14.53	15.64	16.52	16.78	16.97	15.27666667	15.20666667	16.96	16.75666667	0.131846293	0.002538985	0.031424822	0.166891815	0.007516068	0.956825121	0.590254972	0.009712223
12493	'Cd37'	0.06	0	0	0	0.06	0	0	0	0	0	0.06	0	0.02	0	0.02	0.02	0.003391807	0.001432932	9.95E-05	2.18E-04	0.536829552	0.545890457	0.993865101	0.989779988
12495	'Entpd1'	0.02	0.02	0.03	0.01	0.04	0	0.03	0.02	0.05	0.01	0.02	0.03	0.023333333	0.033333333	0.016666667	0.02	-0.00881804	-0.003870542	5.62E-04	0.001191859	0.638569191	0.635829859	0.983169286	0.972721337
12496	'Entpd2'	0.03	0	0.03	0	0	0	0	0.04	0.1	0	0	0	0.02	0.046666667	0	0	-0.014802666	-0.003441368		-0.015069281	0.191329947	0.571528295		0.38340098
12497	'Entpd6'	4.75	5.16	4.79	4.11	4.31	4.28	4.46	5.2	4.83	4.28	4.19	5.02	4.9	4.83	4.233333333	4.496666667	-0.054911921	0.011945556	-0.057661411	-0.156034755	0.486832297	0.815801251	0.557118017	0.139277891
[truncated: 12,717 more rows]
