# Supplementary material for: Targeting the interaction between long noncoding RNA XR_001779380 and Prdm1 to enhance IFN-γ immunity in murine neonatal intestinal epithelial cells
Source: mBio. 2025 Jun 11;16(7):e00773-25. doi: 10.1128/mbio.00773-25 (PMC12239576; doi:10.1128/mbio.00773-25)
Supplement: Table S5 — Primers. [file mbio.00773-25-s0007.xlsx]

## Sheet: CHIP primer
Table S5: Primers for PCR, RIP, ChIP, ChIRP, and siRNA sequences (ChIP primers)
	Primer Name	Primer Sequence
Stat1 ChIP qPCR primers	Gbp2 Set1-Forward	AATGTAAGAAACGCCGCTCC
	Gbp2 Set1-Reverse	GCAGAGCTGAACCCCTCATC
	Gbp2 Set2-Forward	GGCTTAGTACTCTTGTGGAAT
	Gbp2 Set2-Reverse	ATAAGTTAATGTACCACTAGAAG
	Gbp2 Set3-Forward	GTATACTTTTCAGTGCATGC
	Gbp2 Set3-Reverse	AGTACTTAAAATCTTCCAGGGA
	Igtp Set1-Forward	TCTCCAAGGACCAAGTTCGC
	Igtp Set1-Reverse	GTCAGAAGTCTGCCCGTGAA
	Igtp Set2-Forward	GAATCTGGCCCAGTTACCCC
	Igtp Set2-Reverse	TGCCCGAACAGCTTTCAGTT
	Igtp Set3-Forward	GGTGGAATTTCTGCCCCTGA
	Igtp Set3-Reverse	GCGAACTTGGTCCTTGGAGA
	Ly6a Set1-Forward	ACAAGCCTGGCAACATCT
	Ly6a Set1-Reverse	CCATTCTACTGACAGACCACTC
	Ly6a Set2-Forward	CTGCTTTTATGATGGGGTG
	Ly6a Set2-Reverse	CCAATGAGGTTATGAGGCTTT
	Ly6a Set3-Forward	CTCTGAATAGGGGCATGGGC
	Ly6a Set3-Reverse	CTCCTGCCTTCCAGTTCACC

## Sheet: ChIRP probes
Table S5: Primers for PCR, RIP, ChIP, ChIRP, and siRNA sequences (ChIRP primers)
	Name	Sequence
ChIRP probes	Probe1	5'-CCATCAGTATCTCAGTCTTA-BioTEG-3'
	Probe2	5'-TCTCCCAAGATCATTTGGAG-BioTEG-3'
	Probe3	5'-CCAAGTTCTAAAGACGCTGC-BioTEG-3'
	Probe4	5'-CCAAGTTCTAAAGACGCTGC-BioTEG-3'
	LacZ-probe1	5'-TTCAGACGGCAAACGACTGT-BioTEG-3'
	LacZ-probe2	5'-TGATGCTCGTGACGGTTAAC-BioTEG-3'
	LacZ-probe3	5'-TCAGTTGCTGTTGACTGTAG-BioTEG-3'
	LacZ-probe4	5'-CCAGTGAATCCGTAATCATG-BioTEG-3'
	LacZ-probe5	5'-AATGTGAGCGAGTAACAACC-BioTEG-3'
	LacZ-probe6	5'-GTAGCCAGCTTTCATCAACA-BioTEG-3'

## Sheet: PCR primers
Table S5: Primers for PCR, RIP, ChIP, ChIRP, and siRNA sequences (PCR primers for qRT-PCR, RIP, infection burden and plasmid generation and siRNA to Prdm1 sequences)
	Name	Sequence
Prdm1 KO qPCR primer	PRDM1 KO_Forward	AAGGGAACACGCTTTGGAC
	PRDM1 KO_Reverse	GGTGGAACTCCTCTCTGGAATA
qRT-PCR primer	Apol6_Forward	CATTCTGCCCTGATACTGG
	Apol6_Reverse	GCTTGTCTTCTAACTTGCTGC
	Cd274_Forward	TTGCTACGGGCGTTTACTATC
	Cd274_Reverse	AAGTTGCTGTGCTGAGGCTTA
	Cxcl10_Forward1	CCAAGTGCTGCCGTCATTTTC
	Cxcl10_Reverse1	GGCTCGCAGGGATGATTTCAA
	Gbp2b_Forward	ACAACTCAGCTAACTTTGTGGG
	Gbp2b _Reverse	TGATACACAGGCGAGGCATATTA
	Gbp2_Forward	GTCAAGACTCTGTGTGGTGG
	Gbp2_Reverse	CATCTGTTCTTCATAGTGGGTG
	Gpb4_Forward	GGAGAAGCTAACGAAGGAACAA
	Gpb4_Reverse	TTCCACAAGGGAATCACCATTTT
	Gpb6_Forward	GTTCCAGGAAGTAACAAAGGCT
	Gpb6_Reverse	ATCCCTAGTCTATTCCCAGTGAC
	Igtp_Forward	ACTCCAGAGCGTTCACTCA
	Igtp_Reverse	AGCAGTCATAGATTTAGACCACG
	Iigp-Forward	TGAGATGGGAGGTAGAATGAG
	Iigp-Reverse	CTTCCACTTGCTTGAGTCAG
	Irg1_Forward	ATCACACAGTTCCTGCGAG
	Irg1_Reverse	GCTCTTTCGGTGCTCCTACT
	Irg2_Forward	TTCTCTCTCTCCTGACCGTC
	Irg2_Reverse	TGGGAATGAATACAGCGTC
	Ly6a_Forward	TCAGGGACTGGAGTGTTACC
	Ly6a_Reverse	ATTAGGAGGGCAGATGGGT
	Mt2_Forward	GCCTGCAAATGCAAACAATGC
	Mt2_Reverse	AGCTGCACTTGTCGGAAGC
	Tgtp1_Forward	ATCATCTTCAGGAGTCTCTCG
	Tgtp1_Reverse	GCTTCAGGGAATCTCTCTTG
	Tgtp2_Forward	TGGGACCACTAACTTCACACC
	Tgtp2_Reverse	GGCCAGTTGTGCATCATTTTC
Cp burden primer	Cp18S_Forward	TAG AGA TTG GAG GTT GTT CCT
	Cp18S_Reverse	CTC CAC CAA CTA AGA ACG GCC
	CpV_Forward	TGG TTC CGA TTT TAC CGG AA
	CpV_Reverse	AAC GAC AAT TAG GAC TCA AAT GAC C
	CpHSP70_Forward	AAC TTT AGC TCC AGT TGA GAA AGT ACT C
	CpHSP70_Rreverse	CAT GGC TCT TTA CCG TTA AAG AAT TCC
Prdm1 overexpression	PRDM1(2571)-F-SfaAI	GTAAGCGCGATCGCCATGAGAGAGGCTTATCTCAGA
	PRDM1(2571)-R-Mlu I	CGACGCGTCGACGCGTAGGATCCATCGGTTCAACTG
	V2-F_Pcmv6-Entry Forward sequencing primer	AGCAGAGCTCGTTTAGTGAACC
	XL39-R_Pcmv6-Entry reverse sequencing primer	ATTAGGACAAGGCTGGTGGG
	pCMV6-Entry-Prdm1 walking sequencng primer W1	AAACCTGGCTGCCTGTCAG
	pCMV6-Entry-Prdm1 walking sequencng primer W2	GGGACTCCTACTCCTACTTGA
	pCMV6-Entry-Prdm1 walking sequencng primer W3	GGCAAGATCAAGTATGAGTGC
	pCMV6-Entry-Prdm1 walking sequencng primer W4	AGACCGTCTTGAGGACATGGA
Prdm1 siRNA	control-siRNA-S	UUCUCCGAACGUGUCACGUUU
	control-siRNA-AS	ACGUGACACGUUCGGAGAAUU
	Prdm1 siRNA1-S	Santa Cruz don't tell the sequence
	Prdm1 siRNA2-AS	Santa Cruz don't tell the sequence
RIP qPCR primer	XR_001779380 F	CTCCCTTCCTCTGTATTCAC
	XR_001779380 R	GGCTACCTGAGACCCATT
